# Supplementary material for: A broadband thermal emission spectrum of the ultra-hot Jupiter WASP-18b
Source: Nature. 2023 May 31;620(7973):292–8. doi: 10.1038/s41586-023-06230-1 (PMC10412449; doi:10.1038/s41586-023-06230-1)
Supplement: Supplementary file 2 — Source Data Fig. 1 [file 41586_2023_6230_MOESM2_ESM.csv]

wavelength [um]	Fp/Fs [ppm]	Fp/Fs err [ppm]	Thermal Emission [10^6 W/m^2/um]	Thermal Emission err [10^6 W/m^2/um]
0.8616187830163452	516.3455165130208	38.124128285769615	3.2037649572062015	0.2365484783344727
0.8786989896721659	592.8401309249721	38.72411182048424	3.59158925458842	0.23460136494290948
0.8958694952533833	526.9460830797175	32.818325790354365	3.103680977739257	0.19329798009213645
0.9126701817248608	542.0730952704248	39.68942698273022	2.94061136116047	0.21530524374234344
0.92977672598893	524.3670203783628	32.52504754565848	2.845671315244535	0.17650918389348835
0.9491105955236355	570.9163931366934	32.928710384803466	2.941491490357223	0.1696562273386079
0.9684234310849671	636.2210847306054	30.900016433868277	3.117850392289059	0.1514279087447541
0.9878243214705615	685.5010217060214	30.514315713085498	3.2257991608845913	0.14359286260035936
1.0071957810061716	705.8755771396704	28.372276257486533	3.101111335793922	0.12464744549018256
1.0266474505862782	671.0960716462982	30.03473967545089	2.8843460608419593	0.12908819874147498
1.0483555876316433	750.8034557220914	25.341602980655274	3.0169327960706567	0.10182946356288494
1.0701985834895635	685.9074233288536	29.146951536916067	2.6241424533255473	0.11151031511197566
1.0919918908599555	793.9063624944322	25.459938256403817	2.855485500834826	0.09157312244593688
1.113865284640748	793.8326983428487	25.469704368902146	2.726905683052774	0.08749133379642801
1.1355848645518056	790.96329556124	25.886747145093324	2.647052038244228	0.0866330551347649
1.159712207196393	852.0154314609056	25.025325380245484	2.5567962319210373	0.07509800324285026
1.1818394365883083	876.9830895749812	29.32843737205425	2.6713178014234678	0.08933533356711705
1.2032766906661774	897.7329534097562	25.451749740745008	2.590747037833327	0.0734506235936439
1.2279156434266703	919.8490402647183	25.80734374593721	2.5448663187557465	0.07139893286912248
1.2541585517722125	898.5969743459159	24.63331837901461	2.3570593329887597	0.06461427608300495
1.2813395210855636	995.6218457579492	27.136326576814277	2.233143170459243	0.060865782148674406
1.3054273283632947	947.058473993599	28.093317973510704	2.2475749689153677	0.06667153085572794
1.3294753973397975	973.6686162518299	28.749773679797165	2.2035339567433727	0.0650643365665745
1.355989472988558	1077.7583585543168	26.861602624682714	2.3243816251508975	0.05793192422712345
1.384979631987143	1126.8435662335899	27.063314684512736	2.2956221486082136	0.05513377940487141
1.4116095613266404	1154.8226237689378	31.301392102049967	2.2106224823580294	0.0599187785948162
1.4382904707371271	1228.7971723956805	29.91409358179025	2.271829522684332	0.055305889751485794
1.467447692455458	1237.5880347907078	30.744094196822576	2.170251884176124	0.05391327847576199
1.496653791118541	1248.030412505714	31.204273633643563	2.0703871082648306	0.051765506037752915
1.5283438714052533	1266.9324513637446	29.6050445313755	1.9571671244771536	0.04573410351366455
1.5600786251830545	1286.4077365695643	33.517183770977695	1.8996866122031912	0.04949608392302859
1.5909463755212079	1300.2878075321173	33.75736370468064	1.7140932146609869	0.0445003542568455
1.6226860624240846	1239.1069076804818	36.97110485536364	1.6519266595973932	0.04928836516590089
1.654527002496535	1334.9819304183177	35.11851554553305	1.6599317806862524	0.04366676335932721
1.6879351531182734	1346.6366826629196	39.509317184079556	1.5357843878823505	0.04505876996252127
1.7222088299395029	1408.78857829783	39.53529797528684	1.5229989780401034	0.04274042204801539
1.7559420331572166	1520.5664286691067	39.13537945852825	1.4393447531480448	0.03704494721443593
1.7899722899771215	1535.4947579921268	41.97002164724146	1.4509641033584637	0.039659526358107745
1.8262708193351798	1576.06779587955	43.65888649722352	1.3653253446301963	0.03782107876883989
1.862703067844723	1708.4511176950994	48.51473984311686	1.3686219327585565	0.038864639628053435
1.8988975147356746	1670.8075883794281	45.92643407188293	1.2741813432542122	0.03502414393110757
1.9379244680492738	1802.178883240861	49.677207078647776	1.2550014960669307	0.0345942180234709
1.9763404372950593	1936.7310844839758	51.62816334014567	1.277639437146536	0.03405851131283316
2.015434604803062	1871.4821618605931	54.20179862746724	1.1459221459816131	0.0331881557115676
2.0564356001683723	1866.663499545903	52.69763101484314	1.064138887336447	0.030041621560095662
2.0976836968920765	1831.738171503141	60.69891218229909	0.9711396022221441	0.03218097343227949
2.139056932902041	1865.1710966740216	60.6739746587206	0.920310512386577	0.029937680680485256
2.1823948662519155	1855.5820260063972	64.96326321382259	0.8411102404604043	0.02944696875538849
2.2261231250968323	1959.5217573888601	67.15471181448439	0.8349628059848738	0.02861498546790579
2.2699185701041444	2089.1689259507666	70.19740709622057	0.8266292745746039	0.02777527034036233
2.315751495598197	2033.5959406725603	70.63447343641973	0.7425349532598023	0.025791045498594293
2.364224274132243	2117.0336399065027	74.30307871702723	0.7187499288420908	0.02522649216994502
2.410322518895346	2262.881644146979	84.44606198466036	0.7149312891081258	0.02667975680962153
2.456373147500008	2458.3277209631674	84.88604696933271	0.7044425669279679	0.024324399189550004
2.507226792807471	2410.1523199403987	86.85909522193968	0.6568247228447294	0.023671201472903306
2.5581925758009993	2382.263563199616	97.33349868928194	0.5974766161874567	0.024411442267307817
2.6090876974813875	2574.9012514372744	99.45932928323323	0.597137548104215	0.023065311724528647
2.662255865868931	2594.612814368619	105.17353913105806	0.5603323152912472	0.022713266643224015
2.715649795079265	2570.3135540097433	115.21159506388302	0.5199514487971418	0.023306275484655727
2.768982135373341	2854.123562345319	133.35520836855633	0.5350662648718516	0.025000274754866363
2.8125554660373413	2714.2318459129433	178.43349783865014	0.4826080038404519	0.03172663173186516
