# Supplementary material for: A broadband thermal emission spectrum of the ultra-hot Jupiter WASP-18b
Source: Nature. 2023 May 31;620(7973):292–8. doi: 10.1038/s41586-023-06230-1 (PMC10412449; doi:10.1038/s41586-023-06230-1)
Supplement: Supplementary file 3 — Source Data Fig. 2 [file 41586_2023_6230_MOESM3_ESM.csv]

wavelength [um]	Brightness Temperature [K]	-1 sigma error [K]	+1 sigma error [K]
0.8616187830163452	3033.8296373418184	41.535680591950495	39.609685382390126
0.8786989896721659	3085.425829578546	38.596940626989635	37.03935763201025
0.8958694952533833	2997.8354648447607	35.3964957861549	34.02659620941449
0.9126701817248608	2986.5700705415497	42.2056071840143	40.30603995656702
0.92977672598893	2941.970334746227	35.20910221350459	33.864947679935085
0.9491105955236355	2961.178717652487	33.77384065478691	32.59091506162622
0.9684234310849671	2995.8612135138856	29.57600275823279	28.71693013567983
0.9878243214705615	3014.5805106377197	27.928319127729992	27.195147744151654
1.0071957810061716	2989.938210509057	25.247028195899475	24.65181250401929
1.0266474505862782	2950.666201445219	27.93766199357333	27.207782136561946
1.0483555876316433	2991.6903895812275	22.004766461031068	21.579047052686292
1.0701985834895635	2899.38295143355	26.647559163881397	25.995718726921496
1.0919918908599555	2950.0509862220433	21.133491909629356	20.75137041663993
1.113865284640748	2952.241934920912	21.572656853554236	21.187582564972672
1.1355848645518056	2922.4036525907	21.9747723394712	21.577122117750605
1.159712207196393	2947.7180067466556	20.43099896630656	20.105455741319474
1.1818394365883083	2941.9818333729054	23.612424762819956	23.189450035188656
1.2032766906661774	2937.342123051241	20.26313262634676	19.958529025240296
1.2279156434266703	2936.989133358057	20.424010676591934	20.12448790774306
1.2541585517722125	2894.5996192283064	19.78426370123998	19.502074842322145
1.2813395210855636	2911.5673488004954	20.285152011298578	20.00316402806311
1.3054273283632947	2892.3110694061384	22.185884991617968	21.853407169347065
1.3294753973397975	2893.624291024946	22.470541148523353	22.14004703059436
1.355989472988558	2953.3643789768453	20.046916303863327	19.805436775130147
1.384979631987143	2968.5193839939693	19.871652737666864	19.645751000191467
1.4116095613266404	2968.9936794255036	22.831007614787723	22.542850982671553
1.4382904707371271	3000.5414890085945	21.248313872503786	21.013121381469773
1.467447692455458	2985.7711035698826	21.86439246125701	21.62061519824647
1.496653791118541	2970.0245627158015	22.165478696138962	21.919819072382325
1.5283438714052533	2964.751501819557	21.014991596585332	20.800854527112733
1.5600786251830545	2957.1921967797643	23.74820208456731	23.482795093045297
1.5909463755212079	2936.8791156515786	23.75466297241337	23.49312326006293
1.6226860624240846	2886.174988682544	26.905240171614423	26.565768459361607
1.654527002496535	2932.9054567393073	24.815817368889384	24.548387621855454
1.6879351531182734	2895.9971743137144	27.513281616802033	27.185030482730326
1.7222088299395029	2922.5725365990797	27.199974984066557	26.897932248015877
1.7559420331572166	2971.347371958688	26.103311471042616	25.84642564459773
1.7899722899771215	2957.3444025310137	27.923429324744575	27.635792046709412
1.8262708193351798	2925.7059162163714	28.20833520813403	27.916575902374916
1.862703067844723	2994.133192216469	30.61822797103514	30.30735793812164
1.8988975147356746	2948.8365216238417	29.275985646204845	28.98939630276209
1.9379244680492738	2970.237286516779	30.212103269152976	29.923865433699575
1.9763404372950593	3060.478513036306	31.258275198706997	30.9846147067351
2.015434604803062	2995.3713255615344	33.20329006072416	32.88692638971406
2.0564356001683723	2960.9585550166476	32.19628128307977	31.899981294135614
2.0976836968920765	2912.2435969588446	37.29198174893372	36.890848944893605
2.139056932902041	2904.594937720799	36.970548477554985	36.58724894500392
2.1823948662519155	2857.652912030652	39.270920799480336	38.83468982126624
2.2261231250968323	2908.866905668296	40.21743793261021	39.79794139612795
2.2699185701041444	2955.0806554628934	41.07792144891937	40.674241476906445
2.315751495598197	2898.4112836139084	41.674636884753	41.25164515820916
2.364224274132243	2916.056001021904	43.176462053988416	42.747124403405905
2.410322518895346	2971.144572339687	48.03499352358813	47.549420745593125
2.456373147500008	3050.973614222369	47.041223082016586	46.62444175124847
2.507226792807471	2988.4019880305764	48.09219638753484	47.64743068539701
2.5581925758009993	2954.2473272201723	54.243272983808765	53.68075851970343
2.6090876974813875	3025.347442555	54.008681373943546	53.50668438361481
2.662255865868931	3017.0864261048328	57.17007804767172	56.62455544114755
2.715649795079265	2990.8242246154073	63.143979900595696	62.487204175385614
2.768982135373341	3117.3471930398064	71.24978666052493	70.53524507372413
2.8125554660373413	3029.393416481166	96.86753005803484	95.47936667522072
