# Supplementary material for: A broadband thermal emission spectrum of the ultra-hot Jupiter WASP-18b
Source: Nature. 2023 May 31;620(7973):292–8. doi: 10.1038/s41586-023-06230-1 (PMC10412449; doi:10.1038/s41586-023-06230-1)
Supplement: Supplementary file 4 — Source Data Fig. 3 [file 41586_2023_6230_MOESM4_ESM.csv]

Chem. Equi. [M/H] samples	Chem. Equi. C/O samples	Chem. Equi. A_HS samples	1D-RCTE [M/H] samples	1D-RCTE C/O samples	1D-RCTE A_HS samples	Free Chem. [M/H] samples	Free Chem. C/O samples	Free Chem. A_HS samples
0.07936484282501952	0.15346329955106186	0.971638791515367	-0.011198835940697371	-0.9700480619620779	0.8959274720478887	-0.01923648460249705	6.999550707306963e-08	0.9381380209887796
0.1656269779168516	0.6143163126536677	0.9935133518017977	0.13623914406628268	-1.8326746783353918	0.9030584114241061	0.3773340922004147	0.33065033045450254	0.9689197502338832
0.5218723729110286	0.47161686626777366	0.9751485745262302	0.04067363701558646	-1.981144875344203	0.8932494702707234	1.35186850736281	0.0006818203429968063	0.9738316895648339
-0.3379250006506177	0.08249756925468854	0.9070560419927344	0.03608658293660838	-1.4952882627995736	0.9008003720184702	1.3100566575313133	8.60118060735491e-06	0.925402843108366
0.4789771167610877	0.4087795772987833	0.962723562701211	-0.14025161057690383	-1.6936109765532796	0.9169920125942017	-0.01460558738691109	0.0007461396114037051	0.9306219566742615
-0.5640791665231751	0.03462913555877167	0.9364370004422238	0.13729165682174482	-1.5549369092099603	0.9036294680674948	-0.3333861039566566	2.053026495839725e-07	0.958351564215026
-0.01354178386100352	0.06736790423273957	0.9152249977767907	-0.21764222071054862	-1.991273577460754	0.8841295296675504	0.28195754795687744	1.362545063545978e-07	0.9295543752412418
-0.314781386328068	0.19826801208815767	0.9656409317052993	-0.057800920527234734	-1.0160067284904986	0.894712602734857	-0.45208102793025073	0.0002999509705912579	0.9318583148285646
0.42847031703759586	0.00045948339890622414	0.9283904435517781	-0.2485198394822099	-1.842654229216027	0.8669666429046796	0.9301757410282976	6.108354959134269e-09	0.9447516657432361
0.32036214680805275	0.16168313836072656	0.9417441261343442	-0.20037185169373406	-1.9970911119730002	0.8789603877118319	0.08305535608759573	0.20789342468357894	0.9304223922191956
0.806131274282097	0.08461871916589404	0.9806179818330963	0.35151444108434093	-1.0262645794625613	0.9033781222157862	0.24531075756299625	3.907278356534148e-05	0.9150133815322606
0.20704421798795114	0.11986606220316445	0.9985124728432461	-0.031163080103014273	-1.925645848043857	0.8836185504635977	-0.12212731699666346	0.01850780516950305	0.9617040700938346
0.03100137463224495	0.2235647021343277	0.9513637812816101	0.21484037434137981	-1.7050501484876799	0.9036605926549155	-0.29301332080046816	3.388890348358253e-05	0.9659412833784651
0.13412122437987173	0.25313259709007957	0.9438138319158227	-0.02973709302124994	-1.6466883865679254	0.8828961533648318	0.1431485948648339	1.2145225815449e-08	0.9188862878329301
0.4221569799750637	0.23413245357947404	0.9688184822563335	-0.3037187899566127	-1.2820990314443723	0.8967147591530874	-0.31568305516027184	1.553021914492968e-08	0.9802587136727468
-0.08828184774204394	0.25114765837359526	0.9782169099651363	0.0074065553399256245	-1.8603918279100018	0.9039213785926434	0.007768412466696795	0.0001048350097444232	0.9701990531151232
0.6574850399849042	0.13906237208809158	0.9508378031486913	-0.11759582769320431	-1.7240630266224148	0.882674282074366	0.25913026866998035	0.047255449337139814	0.9259061050371812
0.5610201559127631	0.16324532531127067	0.9465870480586949	-0.16212042510374558	-1.6990071396232684	0.8892158957204687	0.08942050992711348	2.3741859504487922e-09	0.9223794309652271
-0.25434549796338657	0.057745589925430565	0.954760819319593	-0.37198677427668336	-0.930936423402754	0.8833576876300471	-0.06444346190850236	1.3572946847718655e-05	0.9556561798244673
-0.4061028738038246	0.08875486817185615	0.9299123663688382	-0.2805040291561536	-1.756530861113984	0.8700252988824044	0.18846299926193755	2.0130237756048772e-06	0.9346309499158081
-0.07001907352414322	0.20381057519949666	0.9261736412617865	-0.1393854076002543	-1.2496717669313897	0.9008810570030689	0.31906723013477833	0.3035201670455508	0.9372917917948405
0.035045976608724494	0.047924378982352515	0.9274702871378586	-0.07215653812396772	-1.6988243164563124	0.8856471608057105	-0.5857455438254275	1.742746713943916e-05	0.9309435012490004
0.563928359368401	0.5891861809696638	0.984697923434725	-0.006564871865665456	-1.7869289999802402	0.909293756602756	-0.004213204001788817	3.911040070764648e-09	0.9417380763116983
0.8453530481047198	0.008117728097396498	0.959575431855666	-0.277091008185983	-1.816143832944392	0.9053310542395854	0.09805360304860589	0.005404147331302739	0.9835461746556551
0.6030877073101799	0.6363257896458192	0.9793623322013043	0.2927437624978979	-1.6964790990218583	0.8963582477656534	0.04162418401077428	1.2576768630847136e-05	0.9518000894598226
0.04688323202047473	0.3473964428586063	0.9607096550347642	-0.34401012464229774	-1.8626706236509232	0.8926486959365849	0.08156476687882641	0.020203566392475947	0.8891242380546708
-0.3422012552468933	0.25234868381242964	0.9457982759087482	-0.0015504814710332049	-1.561878739499374	0.8745735591143816	0.14840777859215937	0.05592080960457492	0.8981756143061413
0.41699731441168486	0.05697619711742841	0.9093430764860488	-0.19968695348364074	-1.82942644781462	0.877209223440101	-0.09961971463842101	0.050045972169529766	0.9733637289746424
0.4329850799114765	0.02028180016006794	0.9452687572779935	0.0074065553399256245	-1.8603918279100018	0.9039213785926434	-0.039728475308195677	0.6163099939811288	0.9135684302141814
-0.2819557795900548	0.022287189376949484	0.9190856971160172	-0.5629942927482245	-1.5419888494929845	0.8801378022991317	1.1192612758875535	0.009577169833671703	0.9686102226935863
-0.08319934118451233	0.14469034113784585	0.950924179918428	0.1949550414250396	-1.5084650907599402	0.9073073258007863	0.46906906721020203	0.025966080589421115	0.9221038448001544
0.3517413011571616	0.2386296343024648	0.9388327418552598	-0.23279367344637292	-1.4258134878758701	0.8727032453607936	0.33164474507246045	2.2403090483578174e-06	0.9767123313826902
0.3891656097590488	0.30967512771065375	0.9780797092258466	-0.4930178584908851	-1.683280067932285	0.8616351481490974	0.5077134905831757	2.9575874730690153e-07	0.9911173257324202
-0.46779393476060516	0.18713146194488844	0.9333186958097929	-0.1982438452478228	-0.9904925142494232	0.8884962770819532	-0.07152799253142827	0.0001482982839551331	0.9708949744654092
-0.7146976632699227	0.03808474268398719	0.9288697047298169	-0.07329986225981666	-1.7128652654916434	0.8934256662601516	0.26840509255783207	0.0002688140966312779	0.9499736231666339
0.009931314474726533	0.08223989323396791	0.9467791616632683	0.05119758899790661	-1.7695353838522325	0.8899617624649332	0.2275210579503577	0.000578137406913521	0.8825997639022727
-0.72451428095589	0.20823718819163597	0.9418037055338349	0.28519215859775127	-1.8770533936736957	0.9042967677066148	-0.19369585743062512	2.8301237589037984e-07	0.9942811385705225
0.1974261162729677	0.1791878221376531	0.9984334744222003	-0.0160123072963525	-1.4307046936822316	0.8973102537592231	0.13140116825766857	6.703998636171203e-05	0.9481376864697427
0.2004533669342098	0.42869779126622864	0.9872162232821912	-0.15015283651254463	-1.9986996471621048	0.8909998949336062	0.4374940863634871	1.010599551817953e-08	0.9905132865601785
0.315486996346539	0.2677862153505761	0.945933545596373	0.07699038534253821	-1.6432812013260765	0.8987670157730572	0.11737256996156287	1.6671914338168228e-05	0.9250171955443923
0.3058598160916919	0.33874607609380675	0.9525447491895251	-0.010143434292096742	-1.7174810029458547	0.9035096638871216	1.5967367854282086	8.885557150726726e-09	0.9393319283521084
0.55302123799928	0.40806904531454535	0.9708734314279849	-0.28620322159478695	-1.697550091835682	0.9072191559462444	1.6248812956986045	0.38232789609799944	0.930488161442568
0.24762137501722026	0.29300548532362225	0.9405011074116537	-0.0193497590040288	-1.4678187821260629	0.8974227623031985	0.08094446885900464	1.7992264453904362e-06	0.955146752579779
0.028699991535357017	0.19210096443175187	0.9579764406662075	-0.1295829710402292	-1.2842976051218153	0.8799756068075718	0.3119258895838817	4.777653805884852e-07	0.9059772609615392
0.11536083772228145	0.29684046033357425	0.9580658425842236	-0.19924301016110268	-1.407777449022682	0.9000413935642091	-0.12827614333990578	0.003827692151254722	0.9547421189348109
0.7467760521859251	0.3783577575168365	0.9723253588039708	-0.5629942927482245	-1.5419888494929845	0.8801378022991317	-0.08511371467651063	0.00014666411381764294	0.9383138618962963
0.23544350184950225	0.09015303334844003	0.9359190014674634	-0.3639406221727013	-1.269873590174136	0.8712468264119043	0.16256005346704772	0.5577338897092714	0.9019546093404125
-1.5521557807432351	0.051642253741920996	0.896148182636163	-0.08403058791951556	-1.2402263768150914	0.8860705862297255	-0.621917584976809	0.7484740970582896	0.9282374021346379
-0.09540109249697147	0.11092619305845991	0.9470159590701204	-0.31135525232102523	-1.6919230347024738	0.89217707530171	0.22937568919974272	4.16605746483074e-07	0.9301778551263377
0.7998733182382121	0.509941760396989	0.9751609658962856	0.2176073181723126	-0.9586478863387489	0.9110901862010401	0.23532498152275227	8.298687707759733e-05	0.9406270570677839
0.04546360872691939	0.012658872694867682	0.9689318014391053	-0.09457611392231424	-1.904957801550495	0.9040345332559946	-0.1988619250220287	1.6474619250247539e-06	0.9371007930050417
-0.038681686327907694	0.3686166440708561	0.9723690614242395	0.28566156161732126	-1.944735400311562	0.9131364916789595	0.7494888656839622	0.04542780574464856	0.9366058700691551
-0.6456379392825615	0.13979840791949005	0.9530473895814452	-0.10455231217220406	-1.6661604420743994	0.8879747085419556	0.9982779434589224	6.933189178232763e-08	0.996023125712998
-0.2453570729067378	0.2603336791881039	0.9588329112650588	-0.09533904492547896	-1.9484264668994955	0.8958477126356766	0.25408353566637754	0.2992598268278477	0.9009441932876907
0.5624884572649737	0.2730144361874176	0.9312534162042133	-0.060534286612501376	-1.3269881854207632	0.896543351482506	0.5600375671166526	2.3722471146341605e-08	0.9813503934885097
-0.6417343363807839	0.14915192817795075	0.9462181126036417	-0.3172750035708318	-1.680459001535965	0.8780880402300143	-0.10001215778534611	0.5343563794031964	0.9379452599004612
-0.4521366730834956	0.31480738156141985	0.949808475836199	0.14550747578740086	-1.8563536938214766	0.8959326271504353	0.2485971374724807	0.27240187290260126	0.9508547131523682
0.08679660299234393	0.34621246886109214	0.9448253626486339	-0.7426501079290104	-1.091780069699678	0.909936089459279	-0.550533543905984	0.001483838778689853	0.930024771259302
-0.22922278015620978	0.2847878817795194	0.9203509399183787	0.13729165682174482	-1.5549369092099603	0.9036294680674948	-0.059384255932035224	8.168215520522524e-08	0.9528022365764679
-0.11374130179885032	0.29308317474563383	0.9627781507674027	0.07881890723777119	-1.6577839585679566	0.8866546483044263	0.3669111338521054	0.2350847010782351	0.994966219156075
0.3729091841552621	0.41447095203972995	0.9917341873656024	0.3093072423911951	-1.9316858013030027	0.9020191546617176	0.6725887515789966	7.579420896309827e-08	0.975067801058225
0.504215324290157	0.12725342427410796	0.9706595096890953	-0.32349947791204303	-1.2336656285228307	0.8955202264115723	-0.10001215778534611	0.5343563794031964	0.9379452599004612
0.4085431401180073	0.38834225894666835	0.9572214230920033	-0.45863662140018713	-1.985607144083343	0.8757802760473293	0.3399513802089418	1.662965873475183e-09	0.9354543504072371
0.19703957438508352	0.02270917532275507	0.9355130812106104	-0.38264980450264696	-1.0090192342135351	0.878172009010268	-0.4206742247121875	2.5979086200691333e-08	0.9713634412479478
-0.2900098697810892	0.16419764212310697	0.9230388001383036	-0.6049698951072542	-0.8313395365399523	0.8977807895953362	-0.1872413695520434	9.578179144442724e-05	0.8888985326164675
0.003572192795496032	0.10296288967469303	0.9399668328293542	0.19139610988696232	-1.6253536173648797	0.8927669317676583	0.13595000882046104	0.12327500069172972	0.9647775124472798
0.11389916020649352	0.23957304116619024	0.9663747000302519	-0.03623739336543119	-1.783761582040834	0.8812593352447389	0.8947430824615674	0.011497891114835616	0.9345988800815821
0.17441494527477072	0.18790157865575546	0.9810285572541583	-0.43738695029077834	-1.0029379398720641	0.9190227655416419	0.1357092371884674	0.19321830607858934	0.9010912914429016
0.20093541530199538	0.11384744427862259	0.9492363052437282	-0.3933724447905549	-1.5181232201667076	0.8843687903882093	-0.3689900323853079	0.023310028075066387	0.9531790999505461
-0.4716214341998274	0.13440669589971738	0.927272906521973	0.028408040831093384	-1.8703734046800342	0.8793351471314812	0.23597229480420356	0.00010179301809992171	0.917988974113829
-0.2307334446929525	0.1782136751539296	0.9449570330517247	0.06181369633465472	-1.505304855788898	0.9068942834848172	0.5341271767554963	0.004407630141381532	0.9562934771649202
0.21919042032734426	0.07811612629467181	0.9415023224637765	0.08927103275709136	-1.9530839316138116	0.8930930154325023	0.2925542688984111	0.06419494432206925	0.925858222599781
0.14823041957550165	0.34250578771257434	0.9926188225279421	-0.18727027964446563	-1.6452319231117583	0.9163423489821648	0.5733522427625539	1.986141547232443e-07	0.9107792203724937
-0.19561341205863975	0.07751752544315438	0.9420588238919566	0.27804988092186544	-1.5684390724970023	0.9097102294416143	0.1291496511232486	2.6464748264961297e-07	0.932271425074523
0.26740994366594395	0.3986313924302408	0.9541911852905945	0.17698889634796044	-1.3924206475138812	0.8936836580747103	0.5109657817908415	2.6609872596420248e-06	0.9286056257648563
0.6962737239496927	0.03918341058044783	0.9281123924605764	0.11888882239927323	-1.9465418202732414	0.8949049337164827	0.5652342223163851	0.3294050236304264	0.920155054647803
-0.8956010011081491	0.03696733621186501	0.9382042890714037	-0.5970494824654979	-1.6620120514726489	0.8856041662901659	-0.27618182477701847	6.251741295755388e-05	0.953736072939182
-0.5221606998643594	0.181753738125892	0.9526932763380002	-0.18185319083146068	-1.2808521087006093	0.8878558019162793	0.1801788199746861	0.06034072224715803	0.9906371952162073
-0.021973254257637964	0.045905723485967276	0.8999045918669443	-0.532960192585187	-0.9002617206221741	0.8822258105971286	0.018022863895457597	3.773577136084316e-05	0.9545809986933167
-0.010758974112470177	0.32040437052139986	0.9809018586118065	-0.10633939928577996	-0.983338593504141	0.9147577912436339	0.30790210057521694	5.603316558579388e-09	0.9061665086663884
-0.08577950834149922	0.2788392280802279	0.9716443926626602	-0.1547898443947502	-1.6977207951075128	0.886539763247518	0.24576060582837922	8.108052552879748e-09	0.918286200509545
0.15481635573633892	0.06581383233124255	0.9314857517819181	-0.09457611392231424	-1.904957801550495	0.9040345332559946	-0.4206742247121875	2.5979086200691333e-08	0.9713634412479478
0.25129122249476504	0.06706174417482219	0.9668954130023542	-0.37166159410904354	-1.6677119018552535	0.8802891348462945	0.1761605423498347	0.049913495558892004	0.9313877076942942
0.328172380739419	0.3373567572754247	0.9389364837341432	-0.4249501291498514	-1.6507264948782447	0.9010675335355449	0.0771345148845084	0.06499343138873069	0.912683204320903
-0.2930267699415208	0.11882956196792918	0.9464395569780661	-0.15324742659955426	-1.519595341281498	0.8780782323690837	0.4672021257907817	0.0027630857741766236	0.9670367940673347
-0.3306085138216426	0.27251463522753605	0.9488066955366028	-0.06359380216931498	-1.6713121518572733	0.891855835324274	0.015478258621379304	7.849965069435646e-05	0.921779723655699
-0.4763223683858345	0.14844679322167065	0.9797100955466448	0.2033750040092448	-1.9446590314411387	0.9000935967227137	0.4274910126238938	0.005453057520785417	0.9391968431728929
0.06388802559671405	0.0043291580908162985	0.9130032660591668	-0.2782253792630991	-0.9966502555976862	0.8895951203456526	-0.20117854546735625	1.0040089005913353e-05	0.9473637544957834
-0.010674819294297672	0.06818903960614708	0.9202940825291642	-0.7457854160182638	-1.3870923055699298	0.8947918727949711	0.8169136255617735	0.04055021523455574	0.9611624653508917
0.2742717290193111	0.32634343022130063	0.9726568782529456	0.09646687839581514	-0.9958703724720472	0.9171729854301188	-0.10895438441049787	0.054463449619975283	0.9753173374069922
0.1404654910880193	0.1732034620765788	0.962061079347184	-0.13095188253187473	-1.932230102588674	0.890541233880307	0.12268437870256843	6.837405546761064e-05	0.9370832455786932
-0.3681702777147279	0.24559585069881804	0.9581791031375162	0.21806016713827558	-1.7277161045566394	0.9033325312271615	-0.03954234845806592	0.18827939952365286	0.9239152133071485
-0.6656010455355328	0.12477647934277081	0.9332566004168669	0.08872995667258543	-1.4403468782684268	0.8895089942043924	-0.016694651257838977	0.0005537986710507104	0.9516429917195706
0.3613882472730512	0.32988574582230945	0.9439939113014032	-0.21452508652032787	-1.7623293722641002	0.8848313127679148	-0.15799578730977526	1.157976474665228e-08	0.9851690194798846
-0.10646414122255639	0.2823219282137573	0.945216008113103	0.13729165682174482	-1.5549369092099603	0.9036294680674948	0.23016803495966354	8.615280022047294e-05	0.9044263666460809
-0.01527150185551187	0.18498416277768004	0.9409233877529739	0.10424655852992704	-1.3976889433420336	0.9026856541501512	-0.41773700694445015	9.989339070656291e-05	0.9355294922581662
1.1923983551097121	0.41480610654754224	0.9663355644068947	-0.06832685355021306	-1.638447215722277	0.9067500268181932	0.1194962021653927	0.0001558551918441098	0.9610258045585379
0.911102189538058	0.30382185422222463	0.9697888365617899	-0.4389389838471327	-1.5286598742983113	0.8806397263728194	0.046588930608884915	0.7101674623024685	0.9513626526782905
-1.107445654344131	0.04427995681813282	0.9428515463740383	-0.1393854076002543	-1.2496717669313897	0.9008810570030689	-0.1418293016503922	6.449149885640479e-09	0.9524246973157272
-0.2243922399708941	0.08224268428249781	0.9026545559333349	0.216101325871767	-1.9950551758358472	0.8966631398602772	0.4182055016782362	8.96429959512523e-05	0.9884868545718358
-0.08443655752901619	0.37979039840199535	0.9691697637656869	0.14675192250375968	-1.9990356130524256	0.9073133003635293	0.21749714996750225	1.6942079255090183e-05	0.924025031080408
0.2309058162520387	0.13993293920715316	0.9538563793131557	0.06394666480323519	-0.893670384435364	0.8877799848411096	-0.19403035237985922	5.755982462189561e-07	0.9663485366951192
0.016697929140114674	0.23389921302589095	0.9388026581569217	-0.46574004597296437	-1.3452466708167763	0.8730379186230293	0.1704428167749077	3.673945092004877e-08	0.9126646358749219
0.08943183636970063	0.47030907161532287	0.9863953139644589	-0.3663450576501104	-1.1277733847979645	0.9072295334197243	-0.010366998770865443	4.464496523408977e-07	0.9678801408425828
-0.24969715124515585	0.04829956161035191	0.9226711280594209	-0.08403058791951556	-1.2402263768150914	0.8860705862297255	0.11170253631771754	4.0427677877149595e-07	0.9509504642976259
0.1242119489114396	0.3097864826478401	0.9839204886231947	0.15765071383313645	-1.9731561322422744	0.9083792676753389	-0.5119450246384138	0.0001048875952133466	0.9102000599084035
-0.32075531465973023	0.25426091133468093	0.925093281022933	0.13243649138684654	-1.8960281340083747	0.9021859656864923	0.15373902860773558	0.013499884193354855	0.9323367046312291
-0.24040026096360068	0.13481333590579003	0.9474328146056609	0.34394406921418774	-1.8053255319339518	0.8922031415012364	-0.1574039996576344	0.05387509528791516	0.9238934005041874
-0.5921155430229288	0.1817754275320196	0.924075540615882	-0.34021501016346334	-1.1953761134677796	0.8945308665529657	0.09805360304860589	0.005404147331302739	0.9835461746556551
0.14128512190158293	0.13742686756634537	0.9869087072431644	-0.17814627052338716	-1.2435028226610036	0.9026402016509899	-0.06031155944506228	0.0011700188735948845	0.9147534432785313
0.23210083274528687	0.32774928282582527	0.9595823275297717	-0.14316732312063762	-1.8606861643960169	0.8904077400873881	0.09471875607994829	2.619312504221692e-07	0.9304048921605429
0.26923212293611104	0.23431411689474707	0.9623336017541776	0.0003392269716750995	-1.158192484175442	0.885776808059846	0.3800280794469293	5.930846514798657e-05	0.9465746176558494
0.317456507074439	0.38181757987309906	0.9981385819028149	-0.12217946721844797	-1.4186816041809165	0.8969750927329433	0.17843897353023852	0.1730074441012992	0.9370065788880294
0.5250039164823701	0.3345647565865447	0.9904260962972957	-0.06832685355021306	-1.638447215722277	0.9067500268181932	-0.07183706704505699	0.0005020281672549439	0.9577064978363466
0.3597301899109674	0.056669229462692206	0.9649201362712261	-0.197873854337681	-1.5389970610604788	0.8974478480613894	0.710929369816717	0.00028979058612934813	0.9801705968476897
0.29210513024223483	0.03667000233169347	0.9576014223301937	-0.2776146688264429	-1.5640431167593727	0.8980785294859053	1.4516190408277856	6.449141337104464e-07	0.9534692763211479
-0.7663470060499528	0.023932293606869978	0.9240532427460946	-0.18185319083146068	-1.2808521087006093	0.8878558019162793	0.331179186303193	3.934646338751195e-05	0.9181817722310299
-0.1575800563643212	0.17071460488534654	0.9600608820757032	-0.15094490433646657	-1.457399376155028	0.903830943692203	0.2755903206229702	0.0005964530368489185	0.9095876108196896
0.3211995435840464	0.42437024812993523	0.9797337369814998	0.21484037434137981	-1.7050501484876799	0.9036605926549155	0.295089087870255	0.0013229957165370632	0.9447099623479314
0.005565218141703944	0.23113517883911003	0.9472042093897062	-0.5880509087704966	-1.6103916266978426	0.8919332968414524	-0.070756696967476	0.00030546939992116503	0.9675857651039822
-0.3687100797172507	0.314416246259887	0.9764732792658585	-0.20101525643120688	-1.4459526202158066	0.8840049034742262	0.38898437213597514	0.6014688815947867	0.9172213302490092
0.05092004537887751	0.019807985350429602	0.9559318845204088	0.2416131006959059	-1.3307946711379062	0.9063295067710354	-0.0781797890008642	1.0589763347179852e-08	0.928489842567931
0.17979931026439988	0.14516390475076543	0.9432468822571044	-0.901649908540235	-1.7329315803817527	0.8901748289392337	-0.3476782896634587	0.00033065610281224507	0.9530332897726033
0.1238092365317468	0.30004969260121706	0.948989280378751	-0.41725246931858684	-1.5928061343525077	0.8704219954499383	1.1889327092816773	0.00017832803334660765	0.9427332149179775
0.6893573730505094	0.29982200914880897	0.9566511533724287	-0.03170554315797647	-1.2645526884794915	0.901680309387294	-0.14962833737830739	5.41389679766665e-07	0.9156699088072965
0.04740382185500547	0.33836652199918715	0.9596644835559176	0.16040788103877857	-1.2674508371337445	0.8804465446221098	0.30478003648974283	0.0003757190624027383	0.9093757999226587
-0.24635196282460795	0.2070524231691019	0.9709354275502244	0.025119463026728184	-1.6402124711212516	0.8845314618738489	0.37124114920567397	2.5904702428538214e-09	0.9491620228110291
-0.36724848534270604	0.15934792692515534	0.9423493383734184	-0.14129985768082376	-1.4114522587654519	0.901364904836738	0.049746119380789544	1.725043787397175e-06	0.9458672421544031
-0.23286333778953178	0.3366750284996475	0.9391559511029539	-0.49962033186615873	-1.7217519743147442	0.887248525423393	-0.1181689303365987	4.835112921071492e-06	0.9291774157382552
0.13984839994625825	0.4543172372665349	0.9543853378677001	-0.2626163371483765	-1.5368346447444248	0.8942878528080167	0.6988678840799762	0.0001195140778974594	0.9620537568013334
0.2904395066422257	0.37489944278483994	0.9777837964644516	-0.035025976361106714	-1.3868595317523025	0.8813291604301449	-0.22582921486665608	2.417632136862214e-08	0.9904160346181275
-0.21284483870776105	0.26157049192411364	0.994738519260001	-0.07428751676582612	-1.4630292659759918	0.8954730020976039	0.19962427720427112	0.00015068678855966266	0.9151709220450643
0.6924064633439397	0.32251508803585727	0.9542165507320224	0.36374011768696235	-1.3651014953742662	0.9211019245788729	-0.12080947030043365	0.19655080680694162	0.9658016848906548
-0.06962741969308428	0.38790121888325657	0.9771792302512793	-0.4243377520304974	-1.3417159670496441	0.8670823846561768	-0.05836281673591426	0.37334171893087814	0.8911071290593328
-0.08489672006764737	0.04927743265685175	0.9887833433725517	-0.036870948800209025	-1.6643590645580961	0.8996573803438107	0.735504586255721	2.1181397248625485e-07	0.9696996310162802
0.3956676806474657	0.2732270683015757	0.9320106921005837	-0.2827082172656643	-1.5719817463620023	0.8945549343866346	0.4070835259091874	3.4167526594599694e-07	0.940281517427667
0.5089637148023693	0.10063748972853837	0.9593754548646731	-0.46449255163279357	-1.2751121106246914	0.8898040798929426	0.5219962661443178	0.003073115163080737	0.9530818898108097
-0.8651810337900252	0.09621550470505291	0.9290374229394427	-0.33815652828875375	-1.208468305392297	0.893716021664792	0.7178449210078925	6.694582665218668e-05	0.9317315509141575
0.2462750908899044	0.08069096083408468	0.9414174923333625	0.30752459429382206	-1.7553954796647095	0.9231200368998715	-0.07810920607027949	0.7449323942739843	0.9194327354076091
0.08022890962709006	0.15507259674828744	0.9383825028845969	-0.2865004748919622	-1.6390197310160728	0.8908283423828769	0.8524403254501083	0.06905139564456775	0.929020037769375
0.3291368446925426	0.5002780721320503	0.9691806631045288	0.08863420226828289	-1.783442598368448	0.907110973867056	0.41209345076626125	0.39651574266342987	0.9425777316338019
0.12261418666704282	0.2575270468533642	0.9738409460994732	0.12317654287885649	-1.7947088594081846	0.9127539330655104	0.5347599202408579	1.5201960334548454e-09	0.9832440192582914
-0.21288207049592386	0.18754720651781048	0.9439971726195359	-0.5153928511350465	-1.5717389749986204	0.8837401852631253	0.3595599968228482	2.1131090336072693e-05	0.9885748961729682
0.05564134941297389	0.22246435923992522	0.9612367592674267	-0.21567508983705164	-1.1442816695925135	0.9043999058743053	0.3683705783937379	0.36063417208278536	0.9330925363213827
-1.5521557807432351	0.051642253741920996	0.896148182636163	-0.04106116216639166	-1.355459859284208	0.9020676257292845	0.3944919217236871	5.5394658731042304e-08	0.958234415808951
0.1904036310688384	0.21829824571968057	0.985963845741283	-0.10314684918605987	-1.9205006569315877	0.8900683631073183	-0.20393325544192198	2.2869284051284542e-08	0.9470883880300426
-0.0954968032790553	0.12175660641246668	0.9266869438629339	0.21707708029441442	-1.461718195423244	0.9103316828324519	-0.3133688172016855	3.2407614750082082e-06	0.9820724230812192
0.31403453144570437	0.1665377892522462	0.9651487591276017	0.09693069219717287	-1.1714851171243377	0.8857281115563052	0.5341271767554963	0.004407630141381532	0.9562934771649202
-0.11724384651855874	0.28435975204329844	0.9631600198180709	0.20746783381520206	-1.0338207189572404	0.8994376979019107	0.07635141523864686	1.3528704422784631e-05	0.9552185506411661
-0.005392222214122999	0.16164365583581014	0.9651449640437532	0.13729165682174482	-1.5549369092099603	0.9036294680674948	0.5937380876379246	1.4221415323579704e-07	0.919686522660029
0.0906705751343059	0.1316296655370539	0.9097967890162462	-0.5234277792964159	-1.5678195136352244	0.897972881365344	0.9791549457942414	5.962406189920101e-06	0.9379554871048973
0.19214232993417857	0.34229402202027803	0.9757594218505977	0.45335034561462306	-1.7173858912630506	0.9335039406163232	0.6143547448936149	4.438567608973795e-07	0.9591398172439755
0.0020414873660520305	0.23200065983436438	0.9401916314952616	0.01769064791923114	-1.5034169069654404	0.9168493908731491	0.10657169157589674	7.311890895400048e-06	0.9229900086417331
0.23526849420530788	0.1031046555365209	0.949898933274555	0.2705966976430494	-1.2864656772377279	0.900823792542839	-0.006464534231894525	0.01681128570297965	0.9798391146159037
-0.017303621554397325	0.29502096491615726	0.9715553198887298	-0.2776146688264429	-1.5640431167593727	0.8980785294859053	0.2031735394131422	3.1938769812345555e-07	0.9303250101383684
0.6014981481847907	0.6186045715371007	0.978045110150939	0.04140153627068255	-1.9586681345161905	0.8812443931161049	0.35547002668941996	3.807581728775371e-09	0.95825996600164
-0.3383485514321928	0.12606254092031602	0.9666573048507163	0.22372820554804207	-1.828643908702905	0.9087123811873953	0.24263540651484394	0.0012590913049110824	0.9193278570514645
-0.029389306509588237	0.08506832285016148	0.9324046772548958	-0.20101525643120688	-1.4459526202158066	0.8840049034742262	0.853089607445308	0.017207179023240298	0.9539326657257149
0.05848365661262078	0.14846038648473864	0.9341759865069951	0.2843843552426977	-0.9633938828976547	0.8917677075258688	-0.12965190797489878	0.00011414953612992922	0.9440960749441845
-0.19468741689518737	0.13689272979283737	0.949503527053076	0.14891513112589028	-1.5487228495906031	0.9068712395149904	0.11605587970355824	0.047025124834385514	0.9266635040191992
0.014942453021214636	0.22987841574171966	0.977424389304956	-0.25444940579429365	-1.8779075666641987	0.876404953474818	-0.1798256745317337	0.000634747048923288	0.9734533489728634
0.7654790352715528	0.01429735014768245	0.9460932886847834	-0.08184809490584222	-1.7949654747233863	0.879839498110151	0.13866659711870977	0.004182693182831683	0.9478723513262305
-0.14880452081802176	0.26971646367338	0.9369500384125947	0.047032979985542234	-1.4959501009395295	0.8929771876196877	-0.11742253968394589	3.92503011216369e-06	0.9068966606876301
-0.13092436306511587	0.10773299737837486	0.9244291247362183	-0.1295829710402292	-1.2842976051218153	0.8799756068075718	0.049978110974103096	0.8467106906007434	0.938645267547127
0.08107256312982664	0.4013370291572756	0.9427701203147703	0.30310907972595924	-1.9426497454738227	0.8928833929044245	0.2711677543319242	0.180389712724025	0.9036282121538907
-0.11260518188050603	0.2767128831303298	0.9508058392216698	-0.28280901097276745	-1.6454049250276637	0.8951895293037986	-0.05998505771654283	0.740408194629079	0.9044010429270126
-0.30192031939423364	0.3244686213029724	0.9520698576020988	0.0013669990024349765	-1.7825538759163455	0.8694691495643244	-0.023901604099003215	5.260325883849064e-07	0.9526661645986342
0.13119296627570573	0.2516590772921754	0.9767788877555844	-0.3471796305647754	-1.793183086238855	0.8798616967526207	-0.12929604636766978	0.00011386253807684007	0.9810061244524754
-0.08310707339414361	0.2742851759439013	0.9646826426490309	-0.04953849163334345	-1.5184787260740475	0.8828475631742186	-0.16623374056953732	2.5319497228703314e-06	0.9545217136839905
-1.1590624763126836	0.03154876627169176	0.9268414536358939	-0.07130050108116448	-1.527689230174053	0.8747326097500371	-0.06985684910623835	0.09693525966159983	0.935648310124034
0.055801238975334594	0.36346621365919635	0.9958747286599097	-0.3156800797615844	-1.1558429075869467	0.867617547664449	0.7345360072415685	0.0016749418174038103	0.9692381183236216
0.07339360317731176	0.35315094464571967	0.9457289193115251	0.3178236513363979	-1.8908413085680074	0.9095767179379423	0.4860155651278619	0.06864715168913448	0.9003516537285035
0.14871193110691336	0.06307533458003892	0.9535437266362714	-0.21764222071054862	-1.991273577460754	0.8841295296675504	0.13143931073058734	6.4204205074994814e-09	0.9399967618581122
0.17165869448659588	0.20268017831956975	0.9566765055346985	-0.19429271722570896	-1.2916409288272264	0.8817190478156485	-0.29497325324169577	6.260697380264734e-09	0.9776118096485907
0.14055515790677817	0.44780010064969633	0.9912300186512031	0.029071529173164468	-1.4514105247115472	0.8963591222216513	0.0160092655187265	1.551120371699394e-07	0.9523826518145702
0.7821619824688479	0.4014213995701904	0.9801786078525244	-0.1475764138297846	-1.7347793070994835	0.880777242314704	0.028202860951453523	0.0016538359539255807	0.9562090205117109
0.30007603799784266	0.35589141229080634	0.9693833421204386	-0.3363864191113157	-1.8443043526767702	0.8839843809658634	1.7368177508385516	0.0005811607308653952	0.967956808786491
0.5019196683938478	0.44813456070033264	0.974262286082811	-0.4504734916919144	-1.7478849925059508	0.8785410956315592	-0.18166865554491185	5.33650996313403e-06	0.9062511877242511
0.5366581775236723	0.3569370440204169	0.9655149671476305	-0.37410534795466743	-1.821940917448965	0.8821216162703946	0.5414074743319892	8.84190553735493e-07	0.9362670999932308
0.059610086101026916	0.07910650336814169	0.9378579171332876	-0.24807396207766308	-1.296186847450916	0.8736413481205898	0.03434622008246091	0.00038980161182432374	0.9945301271872189
-0.13963064191017233	0.3301727661425333	0.9593958311763532	0.00737692841476445	-1.9130569908908592	0.8802962021665601	-0.17296735926287976	2.0372167700702653e-05	0.934162964405355
0.1518615961323641	0.041399885949024634	0.9583823272674064	-0.002516623171599619	-1.87298920618428	0.9108900251519267	-0.025540218841960005	0.001308250135371443	0.9319976791582694
-0.21262748625852024	0.06564775766598796	0.9170642450432984	-0.3559423808916453	-1.476162629056006	0.8813766023474119	-0.1450419355950201	0.3130295815022093	0.9234215821889784
-1.3393340889458833	0.08866087412782786	0.904912552516251	-0.017120223927084233	-1.1238035569325135	0.9072005561798215	1.7310667350480964	9.023050497986728e-05	0.9685363172800074
0.2565583774967587	0.35574802162510455	0.9262770259318772	0.1345183028913448	-1.5826763717937227	0.8972412016726065	-0.27571202666560257	0.8416011065950953	0.9092546076683254
-0.1213356710665924	0.168995182934384	0.9543404832062036	-0.31996552976837056	-1.9098024143617058	0.8774526222593649	0.7942109873543286	4.5202330654495135e-08	0.9458945791744027
-1.2614681049817282	0.033161421656543844	0.9309670740571097	-0.07693785603173042	-1.8210730138786155	0.9059148048258661	0.7565310433465529	0.00015063384804075446	0.9685250207768187
-0.22789433228901432	0.08184216070039274	0.9105317232275169	-0.31517095009414486	-1.793673095971896	0.8719830189700044	-0.44890394713077075	4.940707207176943e-07	0.9186028352605922
0.08416506643018147	0.46003491556495757	0.975166544753472	0.16714341519209786	-1.9451532766645812	0.888497630242233	0.8707009953861613	4.3115869206845766e-10	0.9775009609859563
-0.9554785503394336	0.019592826737093894	0.8989429604416981	-0.11538578000187671	-1.3379097767211139	0.8880118942512271	0.15045461688905082	8.309357172664005e-09	0.9500023851082563
0.4387286483441463	0.3651287815946218	0.956611846628813	-0.2779990757802433	-1.6802040917202739	0.8781957552417533	0.28251219125580906	0.028501267822214616	0.9621760293744184
0.5211240072887385	0.013009162550448983	0.9208424507735415	-0.3559423808916453	-1.476162629056006	0.8813766023474119	0.035336883910017214	1.607334987052017e-07	0.9510128002866515
0.0715908337989338	0.34610530708786125	0.989616279972431	-0.43738695029077834	-1.0029379398720641	0.9190227655416419	-0.03249114045240464	4.6572479362461676e-06	0.9427584488421148
0.4515882968746246	0.13565082977875675	0.9281745012830505	0.14550747578740086	-1.8563536938214766	0.8959326271504353	-0.2567496729845731	2.3463426331437097e-07	0.9670600396301303
-0.4665766275636167	0.17613241338242994	0.9190684520215504	-0.06642292917829962	-1.6459156363531553	0.8815060931995303	-0.13313473258135655	0.11802522632735951	0.974473016818068
-0.0078076432019822395	0.01263576418754045	0.9332548348622075	-0.3576537195802125	-1.9918901107106197	0.869396697575813	0.14084048595206777	9.655658185322343e-09	0.9843850421893942
0.2387352893244249	0.03869359966639188	0.929612221592143	-0.035025976361106714	-1.3868595317523025	0.8813291604301449	-0.7165253235401581	1.9861251211816714e-05	0.9418773220007822
0.049391646002135164	0.1345254637088465	0.917649830832633	0.1085186406059182	-1.37980186275821	0.9120547579473242	0.08943532512404229	2.552319718712292e-05	0.9122522416903689
0.055226580479153506	0.4731993534045065	0.9728295695999521	-0.1475764138297846	-1.7347793070994835	0.880777242314704	0.3374360126677258	5.343385012074525e-07	0.9425013288438179
0.3476800937065254	0.2722011513881237	0.9638949037756024	-0.05006137601666083	-1.1648621338486134	0.8667918080077996	0.49632821539007654	0.004087623823823859	0.91563940801949
-0.14238110486515002	0.21321561632184846	0.9424637581188883	-0.12454687443199575	-1.8301204644894393	0.9052564242397693	-0.19910597418534248	1.180657226927716e-05	0.8804354050669131
-0.16157496451938141	0.0503264951498473	0.9435457277947341	-0.10455231217220406	-1.6661604420743994	0.8879747085419556	0.12589557923691697	2.838560246612595e-06	0.9277236616789338
0.3117951758453412	0.15528272200278784	0.9432689681287072	-0.198521193541511	-1.7917555640725848	0.9022607235657669	0.18383589879278706	2.357882735207741e-05	0.8803960167209123
-0.30149135540142497	0.1621398687377104	0.9779303081253611	-0.8342855535481188	-0.8188144588204325	0.901337185979575	0.40664935628242116	0.32977711232074974	0.9219899921812721
0.7459449815766799	0.4500574515216466	0.9356610420853231	0.1327748316317967	-1.6773410083470164	0.9012022185473407	0.03321525801851255	2.0424530414342595e-05	0.9608075893819379
0.6686344876895349	0.40044082385591895	0.9826127680954323	-0.38538348056560734	-1.626426940243053	0.8647349270503046	0.8980931655650961	0.004285246983138322	0.9976268520953535
-0.1530041522593748	0.2109860170314461	0.9670289713920127	-0.39536224090079	-1.5441221799537292	0.9087690403800883	-0.2512253820461483	1.808333043528946e-05	0.9426362612418033
0.16375995639777735	0.1479559850434602	0.9433119237879078	-0.0033082431863831196	-1.8025914355481405	0.9081551636360528	-0.2477674901528255	0.8197604061028195	0.9502727280136523
0.13568166100379372	0.45734685967768696	0.9696945164309116	-0.017832865235658524	-1.2138595309111024	0.9001115103800229	-0.07985290373942089	0.9572994283161812	0.9321605926181523
-0.40520575445331924	0.023975201938906898	0.9500000625833422	-0.3439238887669511	-1.909892322050895	0.8729166156704062	0.9505789547139303	1.0195559526066682e-07	0.9561545103200838
0.11064721822431292	0.1608604453024312	0.935650085773927	0.0074065553399256245	-1.8603918279100018	0.9039213785926434	-0.23340689936219494	0.14889378083633142	0.9206006680744429
0.008427101339084569	0.12842143816559703	0.9829133388452672	-0.3534825104530315	-0.6240645251136057	0.9148531450756845	-0.38120802183197444	1.2131748641458728e-07	0.9932232066684377
0.18263807428330192	0.21553740855136233	0.9801194230647595	0.025056799836117083	-1.2564259629761008	0.8854076170825256	0.2935536366249645	0.019943538182690977	0.9997046966181098
0.23832119384044523	0.3111120476957213	0.9605797927191643	-0.2164416253479331	-1.4632532736360293	0.8774857646417502	0.11457829882354087	0.9575596508116374	0.9385519063233404
0.4744398742987483	0.511709153647498	0.9880955891989834	-0.3351435012981665	-1.8643860398505694	0.8683311762763012	0.37723086286612695	1.2477825776703412e-06	0.9550805125069446
0.0811222384029468	0.2502490079514171	0.9582936229158296	-0.25444940579429365	-1.8779075666641987	0.876404953474818	0.04407144513571648	0.010305239259716475	0.9396155802888332
0.21925171667879317	0.28539728187185687	0.985247490651657	-0.4036817603471614	-1.4755346645849412	0.874264190589936	0.40253150921518266	0.0002290005305623158	0.9740412175895913
-0.3516567152995094	0.2673677347442641	0.9502523122167832	-0.20568201549641607	-0.6978231254446798	0.8848351043456495	-0.1985520130282472	0.008964723904897482	0.9525786184078349
0.6279590528964809	0.22415007890727343	0.9310606349715475	-0.7171086395458008	-1.2113492008963518	0.902663432281262	0.10650313406902878	3.7364772707756244e-08	0.9154744435572473
0.3711988258663811	0.23713464340939086	0.9262631888264323	0.015179184955563585	-1.3742306965098532	0.8986030275837995	0.5097727074728224	3.0977507755757815e-08	0.9342045026604565
-0.1704071314986596	0.2641457589049479	0.9659401805621659	-0.14503726973419795	-1.466308626781787	0.9017262490470636	-0.40547288604252874	9.029726848540014e-06	0.9648968969952014
-0.3497051752152521	0.04635331348439389	0.953540259113863	-0.2782253792630991	-0.9966502555976862	0.8895951203456526	-0.11732530017024967	3.821910525915039e-05	0.9218947564112658
-1.035220758187521	0.10067568135633406	0.9048957155853555	-0.28796332996174545	-1.9675039952199658	0.8816599346932807	-0.42829189032220416	3.1311186657831165e-06	0.9373692653759568
0.33438918591829503	0.1369848986205264	0.9466202045692992	-0.32568674377401896	-1.8902021521258185	0.8884065717327456	0.016659024794113186	0.008035838589651961	0.9678257769882934
0.014503809283458888	0.42176777159675083	0.9704893604281338	-0.23097555620135268	-1.0456226403739255	0.9076838238912183	-0.6548166945398188	0.4134546083457738	0.9424156793934241
0.30806307300228486	0.0901060240916783	0.9293474548094118	0.06181369633465472	-1.505304855788898	0.9068942834848172	0.092043873127861	3.947461823828085e-05	0.9764729919433347
0.2760426673188085	0.08959933590317823	0.9606551023435361	-0.26199466523109693	-1.9930485763465966	0.8985836448969586	0.24083845116337077	2.5772128627119327e-09	0.9070329552368889
0.0706704374600003	0.14725746875071655	0.9538006167907134	0.020103355325763683	-1.41374337109287	0.8717719383002188	0.25037912042092625	0.05606482786327522	0.9120414285979934
0.16074098648862883	0.12128201680728161	0.9832488759453801	0.04942342442170089	-1.424110559854949	0.8813689869666184	0.3432150793654669	2.7508325799679276e-05	0.9543123655083865
0.11223428505278421	0.20924957004037806	0.9265060525863782	-0.3588273283881791	-1.4724370403291367	0.8968281393250243	0.46620148854364896	1.2395674861259548e-05	0.9417577425903355
-0.3844227154111859	0.24863038606754947	0.9892696527631739	-0.042156336670264416	-1.9217998664064568	0.8875079412860788	0.34954054796571743	0.03854818598684559	0.9019262133340861
-0.24510822327290493	0.328414487500291	0.9470285751301304	0.03258212238388536	-1.1787188947341893	0.904417088334611	0.5209317776717581	0.010310886803033452	0.9113210167169133
0.6158050487080522	0.17542997888967715	0.9427364677010018	-0.15738261195586878	-1.7808835052393972	0.893266598530191	0.44572254005317635	0.029611139019999413	0.972441413446924
0.4756377711903939	0.13521385595058766	0.9469408111085565	-0.4289697814261979	-1.9257837471246908	0.8942169280203858	0.38760422133197014	5.0182924118219425e-08	0.8868452303081029
0.20005583148844291	0.08833083120292243	0.9586001457775312	-0.2950851724464134	-1.768229543717259	0.859840240533983	-0.49693188464180427	2.2093743347003657e-08	0.9638733284199952
-1.2986487250362786	0.08654240658847126	0.902778543122426	0.0003392269716750995	-1.158192484175442	0.885776808059846	0.0959913156480523	0.005267488826459899	0.9489926351968424
-0.21196553757209768	0.22767005074248065	0.9313237871812308	0.2663032960684748	-1.055837447895494	0.9044561088970555	0.17634032640744923	9.504844876233827e-06	0.9154924072933118
0.006261860022895083	0.14246619921092457	0.954904705547672	0.10150598344185102	-1.1645230060580278	0.9051092820074326	-0.282473971125337	0.004687611034157504	0.944762606020391
-0.13422353018480473	0.2395377579676975	0.9892052952186238	0.19139610988696232	-1.6253536173648797	0.8927669317676583	0.08158465477270749	5.611220133042032e-06	0.897322511281028
-0.23234777706813992	0.3141224319798667	0.9296940204140912	-0.18185319083146068	-1.2808521087006093	0.8878558019162793	0.15054411160373515	0.491082695331324	0.9342400342487482
-0.17798114726102965	0.14806005023303442	0.9587554719477146	-0.27539003307583587	-1.089869310052695	0.8790682942726687	0.2925542688984111	0.06419494432206925	0.925858222599781
-0.1920975095084444	0.29542918466144397	0.9768326354887874	-0.3715341629411095	-1.597671952784844	0.8982107804603364	-0.10896648683321875	1.1425831849520225e-08	0.9334118241260476
-0.14143673555463643	0.008636707893060813	0.9595022747590888	0.4815558818732364	-1.5030180059498501	0.9258967667224558	0.819229243748139	2.8734353442164922e-09	0.9554179463820673
-0.3046841932336397	0.0622222952560256	0.9091275853198143	-0.15015283651254463	-1.9986996471621048	0.8909998949336062	0.16504934067535348	0.0052235124616401155	0.9206098174126904
0.13568365698581908	0.14311607589961045	0.9571748073744539	-0.12374431463965063	-1.6982548945536307	0.8814129890678963	-0.173313789476933	7.228901250586967e-08	0.890694012391081
0.21385816618760795	0.3690346906061356	0.9895306428257488	-0.13034994812320533	-1.692401696931375	0.8989168070867578	-0.06185417503626045	0.0032621891778206267	0.9564674200161785
0.24941039548980815	0.06878636829883056	0.9721505465399048	0.16040788103877857	-1.2674508371337445	0.8804465446221098	0.32581203353506094	4.6385137084327896e-08	0.9752476717189983
0.11159333915617334	0.18754397058214806	0.9430775108293177	-0.7457854160182638	-1.3870923055699298	0.8947918727949711	0.4119742022879729	0.007157590509657227	0.9986143004765571
0.15672849671342468	0.19592075983440194	0.9673212120895369	0.13588804970680446	-1.5485046799190192	0.8985953277863852	0.24004876082889925	0.0001731702211106561	0.8890506466915911
0.6802700070871293	0.31729090886404826	0.9581320134280799	-0.31996552976837056	-1.9098024143617058	0.8774526222593649	0.049746119380789544	1.725043787397175e-06	0.9458672421544031
0.16424957261161965	0.33001215839816656	0.9609783361699771	-0.44636057583518784	-1.872447930796632	0.8850814500644438	-0.10461255925189317	2.0052459836432552e-07	0.9464451837523588
0.039845744050335974	0.10413400646119264	0.9815458968040369	-0.923079511820839	-0.9542624734027743	0.8946157824301667	-0.3546040765667984	0.822762486137675	0.9061676251927978
0.2956787242660903	0.21274939757585593	0.9739476130415216	-0.27365538818413526	-1.4274754023940353	0.8538296790657456	0.44380849940145506	1.7075611292986984e-08	0.893522820841162
0.5513125464308499	0.48035179426164915	0.9669588833126823	-0.198521193541511	-1.7917555640725848	0.9022607235657669	-0.45200105927510403	1.5061606179325282e-05	0.9156650441104377
-0.2851142835622663	0.10196637756238466	0.9002993045450222	-0.25546195192371357	-1.9731314120582992	0.8802908338997917	-0.012448453772047507	9.705763239191246e-07	0.9398584613679891
0.16852750155250706	0.37279585369618684	0.9561566244263782	0.11043552525156297	-1.8544753392879632	0.8798623312901732	0.17565838467630446	0.002615631075902535	0.9957747513691051
0.4196530506165546	0.09904517699011375	0.8840579804999049	-0.24688018136009404	-1.8000077761508628	0.8889679553605201	0.24343070193455585	0.003176052278177215	0.9097373932264187
0.07827136454200381	0.30366421036883245	0.9524590568506763	-0.39085323282252293	-1.881343590781937	0.8877420779621864	0.08135508014348414	0.00012620915434305977	0.9475774596254245
0.4128602652527239	0.12442382923558906	0.9356523697246985	0.009186794825550404	-1.4622000704571314	0.897457240200771	1.436833600512009	2.371015859738786e-08	0.9207522415033309
-0.5449936336449419	0.1796020939873341	0.9255787498323189	-0.12454687443199575	-1.8301204644894393	0.9052564242397693	0.10904979228959366	8.306691271839527e-07	0.9566722872483266
0.39131705644166814	0.3798258277808259	0.9519319045804342	-0.23565204124723182	-1.8817334897357152	0.8826655357482653	1.2738520148612844	4.878094219160402e-07	0.9781556880499268
-0.6103119988319552	0.062452692352400974	0.9223969119439744	-0.1393854076002543	-1.2496717669313897	0.9008810570030689	0.12291233011988734	0.04941578507045478	0.9151185927108632
0.7052207732615001	0.4526810586311472	0.9890646750036196	-0.3775875969108322	-1.4095539347727257	0.8875963360962194	0.848323010840967	5.269773969825933e-06	0.9860384453806454
-0.025463019237515427	0.106344008816576	0.9680208993293672	-0.07230308242393502	-1.5902180205159469	0.9160942869951879	0.024763153840459573	2.3033144445349478e-05	0.9550612426613768
0.3983562200228457	0.33595479023754543	0.9519679787608067	0.20982466401928246	-1.569250911181081	0.8805915129592934	-0.5117211496988867	1.3091889865613522e-05	0.9476455929799984
-0.1402090539420709	0.1275240995700554	0.940044348731541	-0.015187326684267921	-1.7310294537237094	0.8942301417909304	-0.13835329330799429	1.4126240542480365e-05	0.9197343938953864
0.234060711277172	0.16402380298389752	0.9567494385960402	-0.21804012170406262	-1.8729726130221713	0.8910108714580983	0.11891298733936484	0.0004655148074373933	0.944078272762889
0.0006122947753424701	0.0513264088860268	0.8871760391015263	-0.339771638325431	-1.5756058458465216	0.8676414645497791	0.8328103376602849	5.870610000900636e-10	0.9829083558274807
0.22010732909323005	0.36636670532860593	0.9575299712521235	0.015179184955563585	-1.3742306965098532	0.8986030275837995	-0.20865395878187787	0.0010822166152986933	0.9441059812724931
0.4644189448845207	0.04356297783558818	0.9719996011516625	-0.02973709302124994	-1.6466883865679254	0.8828961533648318	0.20646547950188587	0.0076759497455532125	0.9692909990349751
0.2769208466025759	0.3445618533022051	0.966203922313243	0.13140526779441686	-1.521896329284953	0.8811463532749217	-0.2527019492809819	5.221055555033132e-07	0.9846070618259991
-0.19932236728231625	0.10713470256274382	0.939836067291514	0.2640220241705067	-1.5604705912193426	0.8916461516848698	0.0497430285739382	3.4771998787019766e-07	0.9338730215253712
0.06331916065531745	0.25953339416992016	0.9504011988180946	0.016016934566743135	-1.2845831776375696	0.8911991843485191	-0.03412670732946754	0.0025177369055653606	0.9227355503409154
-0.3528312069247156	0.42582406546632184	0.9886964744336854	-0.32349947791204303	-1.2336656285228307	0.8955202264115723	-0.0675444894942272	6.953844523546531e-05	0.9619965459667192
-0.04364755158046907	0.14268551708980282	0.9810165826631693	0.09087080507300316	-1.9976286024155012	0.8873911908744918	0.18871852915785947	0.0005097270166925245	0.910338576497453
-0.8243200128098623	0.20915383221736472	0.931959142136367	-0.057800920527234734	-1.0160067284904986	0.894712602734857	0.6221265314612525	1.112954608281511e-05	0.9149911930350352
0.40002317456396236	0.009994273298174414	0.9426561211807009	-0.23279367344637292	-1.4258134878758701	0.8727032453607936	-0.21993660810343574	0.008701079313038625	0.9592177691428176
-0.2120545524795442	0.2719541892641367	0.9736570924304635	-0.1505377350721484	-1.9592720666404713	0.8792871098839217	-0.19310763853749524	0.10815346912193538	0.9432489840718365
0.6145685021084473	0.4743981531019392	0.983650601353953	-0.3363864191113157	-1.8443043526767702	0.8839843809658634	0.23023341117258145	0.00022660867368791773	0.9498977983373775
-0.6870833355853537	0.0316665577798214	0.934139743444542	0.3305542082605091	-1.1917904769748757	0.9194542813848006	0.3973943876537662	1.028798824096912e-06	0.8796634824692284
-0.9675440253905178	0.08701437874610131	0.9109474114790548	0.3535106397376824	-1.3859071968349976	0.936063398910766	-0.6546897166619248	0.384277988791935	0.9204289765063653
-0.5216194768991074	0.1252225871333275	0.9244928972209366	-0.832238735548821	-1.3976908532524104	0.8992528033304229	0.024958953982779697	0.00017382060897103564	0.9088961444529935
0.516439312998928	0.5563651572148334	0.9746825832537763	0.2616619975972698	-1.9714770854397201	0.9053545206529303	0.06434654987645327	0.0002614655782906091	0.9535938641455933
0.32266745041919387	0.30326867737018703	0.962485304744265	-0.09995089972817461	-1.4378619742718424	0.8841883840749403	0.16249229181846925	1.5896480397908135e-06	0.9454803407664872
0.13679322824138923	0.2483689815841137	0.9724528128551443	0.29488338696788263	-1.6953319389082926	0.8886803098540376	0.27475907389413035	0.00026723106554558826	0.9408251478740485
0.06486482788941944	0.23036791808468937	0.9597062242280107	-0.026527972418096235	-1.3412207337931785	0.8870574758348534	0.26901374863122296	2.856276298085718e-07	0.9894452858079448
0.2620808296551789	0.16258479837677303	0.9131314128204708	-0.20219724190792498	-1.9419440276233384	0.8912644321361093	-0.0005003107155543418	0.0017912549836369951	0.9297731497500077
0.00544053010012846	0.1484837749586671	0.9334546569821364	-0.5421103997923544	-1.2010354452531118	0.8849197115070369	0.7586254443769844	1.2688000713209202e-06	0.9559541261971289
0.02195579219278937	0.09363950149680525	0.9206132817748276	-0.4869663448222439	-1.9532744455311457	0.8927407249843953	0.6815019878163495	6.274085573302537e-08	0.9866699079069111
0.25085837176801085	0.1987979987481852	0.9318974540617282	0.07699038534253821	-1.6432812013260765	0.8987670157730572	0.07786880246157057	0.0025884246873851633	0.9297688894310756
-0.2407528726825362	0.18488728514371897	0.9823660440208521	0.04067363701558646	-1.981144875344203	0.8932494702707234	-0.09272509697214293	2.8641279680469267e-05	0.9426840742934608
-0.10938506014000987	0.3149884256268207	0.9423137394666875	0.33743584940176996	-0.8695977542441731	0.9398693329408271	0.19632569598789562	0.7738421868799795	0.9212238416996041
0.0998651791071559	0.18963169167496785	0.9740868530219996	-0.15094490433646657	-1.457399376155028	0.903830943692203	-0.017408032668082107	0.0003087338615211842	0.9841244489482825
0.45530172300756605	0.18508557537696682	0.9651897424449501	0.216101325871767	-1.9950551758358472	0.8966631398602772	-0.39843487614175555	0.0009174604646690164	0.9148479140937275
-0.01352736859120958	0.07037137364902807	0.9130114849695444	0.07074147887919269	-1.465671994829342	0.9007879454669337	-0.33578811017065835	3.671806684951084e-06	0.8863713695702153
0.39225642989544307	0.11635820664572168	0.9516022591239958	-0.011198835940697371	-0.9700480619620779	0.8959274720478887	0.30782344538462336	4.63056351892124e-05	0.9399902860268355
-0.20277504640649602	0.23198309476665932	0.9503964229775993	0.059796796216837755	-1.143740250124063	0.9002608643776469	-0.21204238178695167	0.0001675042136906235	0.9512598520641343
0.13571289827145336	0.3023526442034469	0.9738259556527008	-0.24749752029632166	-1.2357398848569767	0.8885905454461035	0.1387384300254686	0.0065904358753984425	0.932324824810113
0.30020381004304786	0.17452904897198784	0.9373785991648451	-0.03170554315797647	-1.2645526884794915	0.901680309387294	0.9045520349357767	4.407941306433376e-07	0.9620869597388269
0.03230435008908039	0.2869280305190739	0.9480665481690095	0.06394666480323519	-0.893670384435364	0.8877799848411096	0.012743385752085779	0.47319578329121037	0.9087229463896539
-0.2961366178621988	0.10876690107480469	0.9227344972049512	-0.13003652945194366	-1.8754109717067584	0.8821638240510411	-0.14840558265538295	2.411634363272282e-07	0.9141287975181919
0.6536474571616929	0.43721429771506604	0.9542195130914701	0.28597536463104767	-1.7450124690481124	0.9208208077470215	0.049978110974103096	0.8467106906007434	0.938645267547127
-0.47957732372712536	0.075150355084782	0.8949419925909402	-0.7189056086576291	-1.6718258899140377	0.8937645014917283	2.0363496687820666	2.2728542006712462e-08	0.9346614173005896
0.6279590528964809	0.22415007890727343	0.9310606349715475	-0.48114151066248567	-1.696700172567294	0.9036699917903666	0.27921919441163023	0.04835375877547303	0.9473516631644947
0.21349769453071532	0.03114340646556095	0.9523659797588897	-0.21191971903523243	-1.9133702291235304	0.9061315626692499	-0.10981421725194718	8.039979086976928e-06	0.9118352441636237
-0.03804207525263069	0.26760724125719065	0.9503315120434243	0.22887696686036607	-1.997654157121653	0.9062067246024421	0.3856690896895989	3.0829564372034043e-05	0.9085788580359149
0.5289525557919783	0.24436512786077375	0.9575736083382135	-0.27539003307583587	-1.089869310052695	0.8790682942726687	-0.29578765871952317	1.995057138062688e-05	0.9481761106413013
-0.14989943181308457	0.04074119290378497	0.9257858767901374	0.1327748316317967	-1.6773410083470164	0.9012022185473407	-0.3056895533883024	8.708084333475552e-06	0.940319860479889
-0.9246822791728463	0.04145419203100123	0.9480847508353463	0.07457749262659341	-1.6199398666813354	0.8639785678190288	-0.052893087918982395	5.612611801913736e-07	0.9522227252951795
0.7471415450352537	0.09134496293804406	0.9663495107064276	-0.12374431463965063	-1.6982548945536307	0.8814129890678963	-0.16606692019000047	1.6358408623455045e-08	0.9413277119395507
-0.115576366001896	0.4755208349573179	0.9840468504324195	-0.05357486834754899	-1.359794580181326	0.8930264421523116	0.7403084151788777	0.0007174655310996989	0.9408288583280151
0.19082354020816894	0.17832969486953823	0.9727727164612365	-0.3598331361760725	-1.0324344716494565	0.9096549897548764	0.07635141523864686	1.3528704422784631e-05	0.9552185506411661
-0.040124933011509795	0.24493526256374504	0.9586352050486252	0.03567026462453171	-1.7285735107269655	0.9061757316690728	0.14254388186687184	0.0003499554034406384	0.9764561760542416
0.3198457115648149	0.5732153738698968	0.98737729472263	0.016282063358683985	-0.9959240282371098	0.8960286896635788	-0.2603890093535748	1.7227559747794497e-08	0.8952466967849481
0.5672958024300567	0.6094105612241248	0.9827921391011466	-0.39986912665281205	-1.7506960299646497	0.8990972240525297	-0.05800738900326596	3.025759790134406e-05	0.93646813489801
0.3941204136848678	0.3865433269282685	0.9532385975587288	-0.07130050108116448	-1.527689230174053	0.8747326097500371	-0.22525758904417525	4.318206953595888e-07	0.954542357275903
0.15708620204175533	0.17101659820577506	0.932428944221625	-0.6750253524669012	-1.216815972137775	0.9080319788976221	0.4099766473632398	1.5105348373193942e-08	0.9522394304549185
-0.11285987164787026	0.11114516646808102	0.9235090234048323	0.1603311088937467	-1.4897836626101073	0.9006741510921268	-0.015458655201880056	0.07934031981048127	0.9453758289016571
0.4679022218053168	0.35871468493983094	0.9575023473764556	0.2259960403618808	-1.4213280347292858	0.9134561977211122	0.28209216002135573	5.057020819103601e-05	0.9367913873322036
0.27239365946514116	0.3993113966992828	0.9710891987013051	-0.07428751676582612	-1.4630292659759918	0.8954730020976039	0.508642254999299	1.570213174327992e-07	0.9306556401215965
-0.17447839342090643	0.15859881804300474	0.9751927707654572	-0.13903103080423884	-1.878711392013661	0.8966250503479546	0.602156965509308	1.692654990203715e-06	0.9847453415423688
0.15278771764665638	0.15549382518355673	0.9619303697110502	-0.08991617581362665	-1.4205437835421917	0.8866319865349724	0.24083845116337077	2.5772128627119327e-09	0.9070329552368889
-0.30141863271318575	0.17566458211062	0.9236515934259975	0.14046118411727582	-1.9289646851895124	0.910609647278127	-0.11732530017024967	3.821910525915039e-05	0.9218947564112658
-0.3083063783009986	0.040972231250847146	0.9275392570408126	-0.04047309474203553	-1.769903758703675	0.8891315244680396	1.097399375054061	9.257755500926223e-06	0.9675327064923508
-0.4618110137734772	0.1547545555608322	0.966591532276759	-0.15852797349282	-1.0172254972170534	0.8864323804068956	0.10224631324851696	0.008711632939000747	0.9626271918914888
-0.18199593330183544	0.3004342122060495	0.9444747190539555	0.029071529173164468	-1.4514105247115472	0.8963591222216513	1.340974004179297	0.00466948910098626	0.9591522510611815
0.04841612234650544	0.1392381161570601	0.9498579637112423	0.029071529173164468	-1.4514105247115472	0.8963591222216513	-0.42070243015068964	4.7504772065686637e-07	0.9220374833710437
0.1307027057053966	0.3096927652899846	0.9668363186730267	0.14550747578740086	-1.8563536938214766	0.8959326271504353	0.3764843861180909	0.08674759118377195	0.9405314526338392
-0.12026626845130056	0.015326277153971418	0.9653342127789256	-0.30362384915813756	-1.3013283351045417	0.8729403875274465	-0.17918058645287172	6.936861564376997e-07	0.9249853368760017
0.23631829785199937	0.06002042340948155	0.9496660930028459	-0.5859719538907531	-1.2400593637170592	0.8727943191451499	0.5772915318207561	0.00012070391419472086	0.9854096432721717
-0.18491125674804687	0.1452662137898656	0.9714464141524047	0.03608658293660838	-1.4952882627995736	0.9008003720184702	0.0580330184256459	4.808162449403572e-05	0.9069703910052779
0.05605634181861449	0.1801660708265908	0.9230835856686523	-1.3682085005146463	-1.1684683003234577	0.9029073274949597	-0.2685303864033992	2.277193529759538e-08	0.9289735379369116
-1.3132230115049701	0.018986532294816894	0.9414287489064112	-0.4407499691702075	-1.0414636356904818	0.894408531506793	-0.5452399235371734	0.002268218297121854	0.9253060445547976
0.35772421829340406	0.24907493218085378	0.9840498566450513	0.16174663951384227	-1.934753329721984	0.8966602289339006	0.8836241155286997	0.000380335152701471	0.9560884864058721
0.23924904980924938	0.35284861597199246	0.92763814296999	-0.0030134306394131727	-1.7344418278419844	0.905853834597509	0.10054265448288202	1.4853513945967234e-07	0.9549106585694535
0.19818371908413934	0.20016329862529844	0.9309557075880283	0.36374011768696235	-1.3651014953742662	0.9211019245788729	0.48764482151600763	0.04882608105518654	0.9165243579063801
-0.003835254280531386	0.16681303707390227	0.9365761898088069	0.07699038534253821	-1.6432812013260765	0.8987670157730572	0.6780890927205698	2.157498045414467e-07	0.991445006081068
-1.1307164207577984	0.005594018405940981	0.9251401625832201	-0.20845532404527045	-0.9409491063105266	0.905156505650788	0.23807679927805392	2.073048971651279e-07	0.9961557224352682
0.7238585574822655	0.10086853660982809	0.9747329723495444	-0.599095102311809	-1.3962728047355935	0.8715331966805535	0.047761193176453	0.00018834201879356589	0.93442062088471
-0.1804675806431865	0.18253937338321471	0.9480952170956121	-0.06832685355021306	-1.638447215722277	0.9067500268181932	-0.10767332958261289	0.7541085747071812	0.964678845432194
-0.4617247408996577	0.045824795214619046	0.9280619832338479	-0.37166159410904354	-1.6677119018552535	0.8802891348462945	0.02970879491951539	0.002126662292202786	0.9463187699350013
0.376056468453124	0.18747205594952027	0.9108635941666591	0.2218329452121468	-1.8193535782556207	0.8909094537680458	0.8939471159188654	1.011727993983673e-06	0.9799256302435515
-0.16049218166972673	0.008954660746888192	0.9329451059963404	0.3781231275205603	-1.9198683318049243	0.9146560391701541	0.1807131971279068	3.6324221718952173e-07	0.928092419345621
0.16349264424738824	0.14282905031149135	0.93137022693721	-0.22040096390327824	-1.8445849215263999	0.8847810093812736	0.16069540266752735	3.1728164989427686e-08	0.9204858094869706
-0.09750017215055651	0.13301110332459995	0.9068630243175911	-0.042156336670264416	-1.9217998664064568	0.8875079412860788	-0.43674457128328914	0.9454921020956212	0.9115004733251424
0.2772260683730599	0.23380383121999065	0.9071283103215619	0.14675192250375968	-1.9990356130524256	0.9073133003635293	-0.15196013594900482	7.427120118186387e-07	0.9521119494034631
0.3662236808657826	0.4174383201741745	0.9649797259369797	-0.44582389777405673	-1.5587633049885086	0.8812983199822834	0.1254067240995722	0.16182393373692863	0.9077243727317812
-0.031192450895426473	0.10513316801230466	0.9853431252364868	0.015179184955563585	-1.3742306965098532	0.8986030275837995	1.06372248293322	4.0914077733337387e-10	0.9921345458872495
0.40964078387841196	0.3151319613143843	0.9537770632740903	-0.009899801574625	-1.7336229390399838	0.9177364007801391	0.07110634897594803	9.076159123592887e-05	0.9173074049472594
0.4193242326838855	0.2372688207424868	0.9537188032276981	-0.1505377350721484	-1.9592720666404713	0.8792871098839217	0.1280748676024066	0.0010486602751249388	0.9056071296053388
-0.16006951055310087	0.34497674589553373	0.9938529859681725	-0.6521002862505476	-1.0281825179329531	0.899574321289558	-0.3931192275420683	0.11388329640608344	0.9222264040372101
0.2836880935916024	0.09876808961765868	0.9709183883779748	0.061391320274894134	-1.30896741040341	0.8850080886431082	-0.36443679199956147	0.00011091984284483059	0.9342224744681865
0.6586466396403701	0.48483776396789613	0.9530481723379693	-0.04991029903015054	-1.6036773093074816	0.8951658467008055	1.615733231290494	1.2772904146466344e-09	0.9496316481917926
0.1695566862153309	0.18592277239306482	0.9217193199320024	-0.44582389777405673	-1.5587633049885086	0.8812983199822834	0.39294980390499834	1.2380769932246879e-09	0.9441197136701722
0.17085599459817682	0.08506928560428961	0.9451297029762558	-0.03249496313302269	-1.167465589204876	0.9088063453253916	-0.14223527873790065	0.00016189151387093422	0.933655113226718
0.14938076714806647	0.01369112254466482	0.9566439825559522	-0.3259637886366271	-1.3649805257943743	0.8910576389918899	-0.427750684889209	7.013093960579022e-07	0.9383503031477775
0.18411052616203177	0.18033549859942355	0.929206931097939	-0.40004085586636884	-1.5065457317000266	0.9010687718428094	-0.15664854910524095	2.854839181857461e-07	0.9764036641187334
-0.845855357368189	0.18216864423718748	0.9205243463128567	0.03258212238388536	-1.1787188947341893	0.904417088334611	-0.014598676733576177	5.407154129174167e-09	0.9469666468014064
-0.5609661174300904	0.18537172425396614	0.9576077673786616	0.10154211809087332	-1.3149638976683784	0.8968209420407395	-0.10408872822421333	0.00036995837892950874	0.9137161261135215
0.1334950093943289	0.05583112223899975	0.9730077300500065	-0.16312522352906988	-1.5861457160173642	0.8786659788696319	0.01046952119102773	2.397226431780671e-07	0.9348854752200249
0.26244103566266386	0.30614692883130434	0.9741070035416743	0.1498112302852732	-1.7347026981859033	0.9063708121444022	-0.05685269584779373	0.007500201708132375	0.9401238778813402
0.1842631820648842	0.1861324377189481	0.9432967924151622	-0.10314684918605987	-1.9205006569315877	0.8900683631073183	0.01297849586366251	0.046232852290285655	0.9317580610069236
0.23233145914571005	0.1666501505935401	0.9501244278638414	-0.09685565517737005	-1.5129420175023904	0.9053808226553095	0.01632640622732051	3.990097432192287e-06	0.9772388231570402
0.22965984560008554	0.46732578762817045	0.9848068704901549	-0.09288853927605123	-1.7573003631208215	0.8793232570708405	0.052131018397703066	6.790806398345969e-07	0.9162514571570546
0.015166591808916552	0.29983102431230557	0.9581192758299215	-0.17198635033288712	-1.3161894455219827	0.8895416546328924	0.5104273243390098	0.002926178734081161	0.9900552627799913
0.08757827958209363	0.04561027636659282	0.9672630048105708	-0.4243377520304974	-1.3417159670496441	0.8670823846561768	0.13476376382006539	0.01718423134265033	0.9208749012939572
-0.393207184329749	0.2000092923341164	0.937968720612704	0.0074065553399256245	-1.8603918279100018	0.9039213785926434	0.08383422538843721	2.0755676953371086e-09	0.971059113113087
0.03171086896736813	0.15269488976426127	0.950175348329006	-0.46574004597296437	-1.3452466708167763	0.8730379186230293	0.8890823645393278	4.771426256150428e-05	0.9513481069106289
0.20378080017578987	0.15961088877706875	0.9566729751313447	0.07074147887919269	-1.465671994829342	0.9007879454669337	0.06823106782400057	5.19468580209251e-07	0.9514095324915783
-0.15790222852779984	0.275121407808923	0.9491437529817538	0.08741587339060697	-1.1034700763696623	0.9177505470665179	-0.46827030965442074	0.05285901683906757	0.9678833726522656
-0.3393481052279654	0.14672716155908505	0.9165827525321142	0.03707848130795455	-1.5601035223101625	0.8846012377887835	-0.264541250884581	8.804591498419021e-05	0.9370734527563868
0.27874587248866023	0.09284770752271349	0.9579543888183019	-0.4249501291498514	-1.6507264948782447	0.9010675335355449	-0.37882119669923586	1.0131656303192314e-06	0.9359674781917676
0.2399189813863387	0.43532736170548536	0.9965440506848764	-0.20101525643120688	-1.4459526202158066	0.8840049034742262	-0.1700041535471657	0.0010987679134045762	0.9133850002063738
0.25641615752768193	0.31792954396776313	0.9504660559211405	-0.21567508983705164	-1.1442816695925135	0.9043999058743053	0.07589991283466535	0.004062279660612129	0.941885800942158
-0.32907933563759406	0.2819334788192833	0.9373335178292129	-0.5745047463087798	-1.5497106614811862	0.8803800141018175	-0.2512457328977904	8.157829364274598e-07	0.9301113034746671
-0.18525353879547496	0.05965300999103504	0.9094497633602598	0.0074065553399256245	-1.8603918279100018	0.9039213785926434	-0.1790134468157083	4.486697611635009e-06	0.9306442528594152
0.07463386072512199	0.20824416764663428	0.9526179190920246	0.3932350429367375	-1.9486270376267203	0.9067420436188047	-0.48644696602627935	0.00024207408365500515	0.9733382311271886
0.29129149902172985	0.28228921818870056	0.9323216508868997	-0.14503726973419795	-1.466308626781787	0.9017262490470636	0.2738559205297948	7.976446900980546e-05	0.9105204219249594
0.0746597149301316	0.23800276056528982	0.9610019607691851	-0.5732315885627421	-1.9934253533278674	0.9101573539619044	-0.6102717162765812	0.005823786504445218	0.9558287830179117
0.21837521964456186	0.27323183610453816	0.9794940460375413	0.055510499246875344	-1.9779869960141148	0.9122341171888534	-0.25894407228761107	0.006179501867182153	0.962284204478231
0.15884368415003816	0.4918167324696635	0.9616133462875728	-0.19268165200687926	-1.6926573980578468	0.9005913282580111	0.17970834802412217	0.0004150795404262573	0.9192277226526425
0.2113134932706078	0.3400261407644402	0.9507785099220212	-0.12291354030403845	-1.4551412882812937	0.8953255986757812	0.2050368428806495	0.3600779380862281	0.9185745868484908
0.7598189119317151	0.5834311095432124	0.9761082269102852	-0.42893207590456583	-1.9032237750019054	0.8594769311469743	0.0671360492610491	0.014479714944323938	0.9473623688637414
-0.3121288628346822	0.3516138146013828	0.9517705214309743	0.32687794629356226	-1.9146198335877336	0.8838615001423842	0.4768620454361949	0.10908196378250061	0.9624452544156581
0.41830259632599853	0.00356643433197806	0.9507429548680769	0.03608658293660838	-1.4952882627995736	0.9008003720184702	0.7423956142913992	3.6981741978922337e-08	0.9609062001021305
-0.44831283198887123	0.10878482979749712	0.9421967581019173	-0.4117287586607523	-1.362154411343254	0.8762976176137592	0.780300539555749	0.00015271168807080892	0.9855750561088827
0.2463689730554679	0.23180260775290856	0.9784613386350953	-0.46574004597296437	-1.3452466708167763	0.8730379186230293	-0.11808061378654333	0.14541696481218222	0.9011905911948451
0.2930900970501425	0.47494377010338096	0.9621547190693186	-0.2525183413065153	-1.5281519290453283	0.8794192500799001	0.17889562121122093	3.214300774726532e-08	0.9273498442675645
0.22971607665461186	0.2861581088569586	0.9634121379709247	-0.11880612301642857	-1.336453803611803	0.8828563390205474	0.3411669287303605	2.095078580548849e-09	0.9497658828710029
0.3092636179686151	0.37277175519785943	0.9965234868952774	0.12528048566051453	-1.360903097479198	0.9061721274224099	-0.07183706704505699	0.0005020281672549439	0.9577064978363466
0.8077125763380675	0.24712033255568672	0.9515155389019286	-0.09951256849134538	-1.8962331824698073	0.8780202170736351	0.4131893957193187	1.4249684864369312e-08	0.9947500711238438
0.12062050808275954	0.06577376931566799	0.9557908402168509	-0.05420025121863681	-1.1955691276393066	0.8925631496723567	0.10141910725729897	5.48964383044727e-09	0.9423927576814829
0.4564105602180668	0.3904133545412499	0.9719243808634636	-0.2724334273156148	-1.1619409467201622	0.8866416508171462	-0.14622641178263596	0.17561071699923453	0.8853491934290969
0.19029105523054335	0.05569367889069465	0.9379647348505866	-0.21313508178919904	-1.6695661743204306	0.8746226948001372	-0.3442151411961971	0.00038390529248016284	0.9877695094890875
0.14334569226679694	0.3305017842641231	0.9532882408847504	0.009186794825550404	-1.4622000704571314	0.897457240200771	-0.3412268590317824	0.0071940667030227804	0.9507121251511489
-1.3224199483588976	0.044712051027986005	0.9244006507715206	-0.2692399390059399	-1.9761606142715928	0.8865406701574683	0.05838321682865644	0.0007563641989359775	0.932775832914171
-0.003738265349498393	0.20827103215330428	0.9938329660514449	-0.10352668930485942	-1.93319077414848	0.8855970660945865	-0.3240699538623799	0.001069838270596617	0.9317537125632792
0.21877064209334093	0.07152278805710449	0.9600722648140569	-0.4801080418258088	-1.8473017468988242	0.8831783718579351	0.2711677543319242	0.180389712724025	0.9036282121538907
0.2110754624971565	0.06407179224367848	0.9562794832400882	-0.3213330088532125	-1.1146591210039845	0.8978086216251038	-0.07744550259900773	0.0005667836010781295	0.938447971512534
0.13656336177229506	0.2877548807270036	0.9505147559123049	0.1883784195956557	-1.4617406409478848	0.8956943160367641	-0.018624778905221184	5.6682114985936155e-05	0.9522045320548507
-0.006446100245811742	0.10595740642050698	0.9875610409862994	-0.10703951849099913	-1.2626929534718696	0.891740589897826	1.0542265060750742	0.2856750705491837	0.9177611146642357
-0.05418405300934455	0.06485715186345714	0.9836913381195354	0.06394666480323519	-0.893670384435364	0.8877799848411096	0.0003883344734125771	0.0005359166918003205	0.9492795181800212
-0.6899088484493174	0.19961245512603015	0.9559527069604979	-0.3644885490298253	-1.9230518800798093	0.8665385591940775	0.007087432946149441	0.010345757986284548	0.9630753502043694
-0.42277419329704874	0.0005857115519006771	0.9142841990988737	0.028408040831093384	-1.8703734046800342	0.8793351471314812	-0.4028230906539525	0.16208937715568417	0.898680302268253
0.08541641310840886	0.24586109910040846	0.9458001272371668	0.10459656617497837	-1.8350927821231855	0.8731960354028246	0.04473172199754405	0.01999121478988692	0.9407147403323644
0.24190133115495205	0.11283131371878308	0.9548072760705509	0.047032979985542234	-1.4959501009395295	0.8929771876196877	0.6876227782146254	0.6338328501431181	0.9270924024222107
-0.1953917258494403	0.35422982603408654	0.9607540692892147	0.09559112576799844	-1.0752334391691063	0.8864025668129406	0.08948453785911159	0.0014177528926233541	0.9847440637146374
-0.1909100181350295	0.21482736538059857	0.926380442087299	-0.413475867846371	-1.8538152162557655	0.8682446913681132	0.16100995389963924	0.13407045537397713	0.9738981764384752
-1.3728858203625203	0.08475459502014487	0.9033593729518085	-0.13599529209146066	-1.3040423114500515	0.8748996293723529	-0.22034141466692692	0.00010278507693941462	0.984958158025652
0.09340372392736469	0.0830464119630108	0.9833080365677089	-0.832238735548821	-1.3976908532524104	0.8992528033304229	-0.2655902768015279	0.0009403110289490406	0.9377259807222812
0.22932152796965782	0.1825708759379437	0.9547053608278602	-0.03249496313302269	-1.167465589204876	0.9088063453253916	-0.3553515274497867	0.08755486630655679	0.969507563641347
-0.1616845105686059	0.1447285371003343	0.9853449452320356	0.12045554153221039	-1.3740007916401762	0.8932415657438525	0.3532213920393188	0.10126530841581563	0.9554182747819835
0.4165650538594433	0.30888479049804607	0.9643469040324608	0.0820651731664297	-1.8787971910140615	0.8965910529314126	-0.4257010156125345	0.03511246802596917	0.9492389552401308
0.51865815222719	0.48070591972690413	0.9761103160002432	-0.09951256849134538	-1.8962331824698073	0.8780202170736351	0.5263160886702485	7.780540444938397e-06	0.9052702818227844
0.1242923675163115	0.013005499819380109	0.998200241711323	-0.43010879366536137	-1.0389739346964395	0.8793099351862839	0.6544274576521127	0.05516274659243072	0.9483632841899865
0.32905206628547523	0.18533444154063483	0.9513351110066014	0.24052055607388212	-1.230259098112755	0.8889320165691414	-0.09536546422179537	7.200460802930675e-05	0.9443147374515521
0.44494087515465036	0.2706293995207568	0.9688293031260743	-0.013250697695341263	-1.2402794315595471	0.89995636312734	-0.3553515274497867	0.08755486630655679	0.969507563641347
0.13963590774594786	0.35345744851568983	0.9932549173548084	0.42767178835638386	-1.8902926822395887	0.9105045260795573	-0.15838770846749473	0.03491565624266803	0.9801165132629206
0.013472596978059193	0.20549395065503784	0.9330525150398786	-0.5554029774120568	-1.8384630822869672	0.8743565789330956	0.04194521202872803	4.3287060530700814e-05	0.9769705913000456
-0.07347191385475463	0.22462925431659445	0.9536152569581947	-0.13724842698026252	-1.9846357429609336	0.8716226855357183	0.25913026866998035	0.047255449337139814	0.9259061050371812
0.2291803504471806	0.403615589286887	0.972179913684967	0.30026750961639515	-1.916064720542998	0.9061058301342397	0.2901826656959807	0.34395016000743134	0.9349501005173038
0.03741899123055373	0.14586634084164724	0.9488651561656817	0.1142172085060551	-1.7603170499065435	0.8949004132527888	-0.026529374767830127	0.0003856694838062409	0.949793838205065
-0.015922248925912652	0.13436915767702995	0.9711198962671973	-0.4417619407928368	-0.9808092710111409	0.904186450860965	0.9045520349357767	4.407941306433376e-07	0.9620869597388269
-0.03892444875314588	0.3774455930456744	0.9965799003528466	0.35151444108434093	-1.0262645794625613	0.9033781222157862	1.495275286866879	1.3220798098237847e-08	0.9445146077663673
0.6084808388980458	0.14614874194490915	0.9544241673883354	0.1492182169145937	-1.9285924853492027	0.9030624771731456	0.25938411481437473	0.0012673950757452362	0.8967493819861801
0.474162097644266	0.3598970071853176	0.9864937546346251	-0.13894033454268095	-1.3338328507173811	0.8999038900739933	1.4226911845394552	0.006491759902076349	0.9659947798889682
-0.07861255449229354	0.3838852455124133	0.9620298821359783	-0.09685565517737005	-1.5129420175023904	0.9053808226553095	-0.7055212715063837	0.0006530435104812379	0.9303407206995801
0.2608025168014073	0.07768663357979932	0.9415990756211757	0.22887696686036607	-1.997654157121653	0.9062067246024421	0.040530386781390426	4.883878908154371e-09	0.9003566544485013
-0.8398950501180914	0.03324648650726281	0.9315971772450318	-0.5590452944714841	-0.8446700258065303	0.8926817093738099	0.08513321785469952	6.781980540989807e-07	0.9598490600952909
0.0062080099753535345	0.32830589385597664	0.9109210710204371	-0.198521193541511	-1.7917555640725848	0.9022607235657669	1.5174907800950637	1.9954664589735977e-08	0.958058883355276
-0.3188436996503717	0.0964230229217985	0.9258767446892502	-0.7200856579200547	-1.4382473248092125	0.8909505448034374	-0.07810920607027949	0.7449323942739843	0.9194327354076091
0.2994933469473931	0.26191850123444993	0.942262152391324	-0.2779990757802433	-1.6802040917202739	0.8781957552417533	-0.19324578006713278	0.039375080936677846	0.9061412782531417
0.04378543625822251	0.020476994639963247	0.9440643307720782	-0.10352668930485942	-1.93319077414848	0.8855970660945865	0.0037549307427378054	0.0007471497563068207	0.9279108593242801
-0.061375858173053695	0.3499791810681495	0.976217119365129	-0.18088269312945693	-1.4817165887098436	0.9037397143835249	0.8164003410757745	0.002718979933775875	0.9749616486500822
0.3036735454185656	0.08450338049600162	0.9601293576802774	-0.2400110485240492	-1.9321810493393348	0.8767209272732814	0.6658264165966878	1.2180400517052804e-05	0.998465961765802
0.008152517789401521	0.20802291060946132	0.999426549339818	-0.41725246931858684	-1.5928061343525077	0.8704219954499383	0.10357296494421941	0.00762046905395881	0.9554824934602347
0.1868431622859419	0.14580839497697662	0.9631571604451616	-0.05296216153966027	-1.7551358430193447	0.898663430867601	0.18649489998147128	2.0462127343644647e-09	0.9367146817728189
-0.34852067939892867	0.30346672544170167	0.9726865973848452	-0.29138494037989027	-1.985445890501352	0.8827004403384417	-0.02109767030904397	0.033263619379950767	0.935748885802789
-0.42849249329034333	0.1373231614255791	0.9724255248188719	-0.042156336670264416	-1.9217998664064568	0.8875079412860788	0.36344876015238814	1.1736734141649718e-05	0.9186982310956399
-0.15013650532863387	0.17892788196523185	0.9386101492479496	-0.5652960868008727	-1.2622586051489133	0.880556486097413	-0.04839529357057959	0.9616462561333299	0.9569343865578551
0.007183902764897405	0.38226839227330295	0.959367787502163	0.06181369633465472	-1.505304855788898	0.9068942834848172	-0.4119808999253385	5.219473663844772e-07	0.9335359005617629
0.2916060287373159	0.18982400788574189	0.9266168319965207	-0.923079511820839	-0.9542624734027743	0.8946157824301667	0.06976300670168012	5.114976640339594e-05	0.9479421485568423
-0.8979622331314556	0.055893891961342604	0.9295250600274785	0.10752922814493449	-1.8448340570443849	0.88139744679764	-0.1562243448474705	7.374976847720973e-07	0.9575159524533196
0.37306403588164205	0.47283756847921754	0.9479331134052343	-0.14613366953866036	-1.0685322387564862	0.9071989010283034	0.6988678840799762	0.0001195140778974594	0.9620537568013334
0.0034663737856976407	0.30655999761409636	0.9836362078942559	-0.009899801574625	-1.7336229390399838	0.9177364007801391	0.403474341869166	0.6967696831421666	0.9620129485757759
0.08744213076906088	0.24206250385141592	0.9492450437428838	-0.22242231634104703	-1.5330426254085256	0.8660633284104069	-0.20110796923739738	1.792880498664928e-05	0.9564950678740188
-0.3621263426525592	0.16022047726758643	0.9577995456001788	0.06559604267993846	-0.824146632783636	0.9147211296335009	0.01297849586366251	0.046232852290285655	0.9317580610069236
0.17327827212398678	0.09007769134910054	0.9532965767156636	0.4468018624770824	-1.753364537208044	0.940970734850101	0.023087015883876738	0.006684748708035365	0.9698962309156545
-0.25155316084786356	0.12873793345888884	0.9680226470582561	0.3790962733361005	-0.8918862916425654	0.9100197341143699	-0.49502522819419514	0.003515367025885722	0.9191048339973471
-0.22936627934576953	0.1570256538792162	0.9695083021523363	0.08927103275709136	-1.9530839316138116	0.8930930154325023	0.0908646499595962	5.087676570166025e-05	0.9184419284259596
0.25911893953500353	0.07316299417591413	0.9860056036341334	-0.10314684918605987	-1.9205006569315877	0.8900683631073183	0.47825986358126205	0.4830187930797526	0.9505956709355585
0.4009211586650877	0.462668339679347	0.9682715956899729	-0.13630924401538436	-1.7575396546914202	0.8786937483412487	0.2596727463220381	8.442744984256827e-08	0.9999179260622855
-0.007034592795272077	0.1415287124373349	0.9733622520439681	-0.6051822131958726	-1.8604387520959178	0.8720468148850615	-0.4750034026163883	0.19414740929599753	0.9253450451827224
0.07464820300401576	0.13625789912600028	0.9640543910748324	0.029071529173164468	-1.4514105247115472	0.8963591222216513	-0.08630069114099914	4.452088238906197e-08	0.9324344469985085
-0.055177203607123526	0.19211325457245199	0.9496018801404865	0.44192758638669494	-1.801511457028487	0.9165561249505884	0.07029547014427617	6.36255606660944e-06	0.9162236936092103
-0.5675709123452994	0.08424386206863195	0.9275040064678192	0.03296799680905238	-1.647119533544646	0.8893682111678071	1.0159942046704584	2.2737790267891332e-07	0.9827647000101205
0.2791188074441323	0.3628778356696071	0.9510132030334999	-0.10352668930485942	-1.93319077414848	0.8855970660945865	0.3273596592146868	8.3602327360198e-05	0.9660494022747457
0.3422253664741276	0.03368359942345764	0.9749866387026649	0.13278574949191047	-1.700939045435819	0.8941293868808671	-0.17151786939641323	0.040098760397853914	0.9492388712609545
0.2151349034412586	0.30641686472911034	0.9534812820404609	0.03608658293660838	-1.4952882627995736	0.9008003720184702	-0.07957847847646793	9.016607511124327e-07	0.9749892233558316
0.30888138422179345	0.29064889596336674	0.9187679384587696	-0.3471796305647754	-1.793183086238855	0.8798616967526207	-0.10820256418688157	1.1287270849424739e-05	0.9882236447378141
0.1998767144261902	0.14006299096544614	0.9350411919828318	0.024198586124871024	-1.9081985106840427	0.8986222760539193	0.11407995555187167	1.6992035399366604e-08	0.9935439404510198
0.47925428625596544	0.4826474738155445	0.9751651806094319	-0.08476250077718173	-1.5730107674715221	0.8875633804646794	-0.04385345641545069	0.00023668829577196674	0.9441518406944898
0.47196195244142825	0.17601330900335405	0.9786506967153624	-0.11759582769320431	-1.7240630266224148	0.882674282074366	0.02862182147047765	0.020917322800282415	0.9162447927583708
0.27568787034295184	0.21173234163943966	0.9741258210624978	0.18327921360683685	-1.9716380552734123	0.8799744709888697	-0.36897856901984216	0.6266689138901295	0.8678212762725516
-0.28941457534199355	0.19243061670770356	0.9541719512490439	-0.18197302699116946	-1.5315549136096478	0.8868036375369749	0.07050170256246258	0.3110400621118815	0.9676885662107716
0.021502196076722935	0.2178383101278888	0.9710897168822143	-0.22951587879455615	-1.2852961074673348	0.8967442184124383	0.2692916895253221	0.12734269574440404	0.9840854963425756
0.05977751841798534	0.24342473662633474	0.9668757331311628	0.0820651731664297	-1.8787971910140615	0.8965910529314126	1.0720435841230271	0.0013672312158814156	0.9369098959422788
0.8244575406817423	0.5120096904174145	0.9837114856367758	-0.5220499705524828	-1.3183633042330587	0.866837874858902	-0.02479640098128666	0.0003623708176270989	0.8931025600258261
0.7601878097419568	0.028214419954380454	0.9545064880434145	-0.5001052171932545	-1.1467503640134509	0.8914966830827165	0.24631977795595983	3.44009849844389e-06	0.9007378189014335
0.46879481400935646	0.23761659543858016	0.9648302319699258	0.0074065553399256245	-1.8603918279100018	0.9039213785926434	0.5498435027846176	1.0969365812489732e-09	0.9427632085907873
0.02574359522236208	0.10187605589127836	0.9687631681672357	-0.20827629605762388	-1.5820831635212258	0.8820016861695654	0.33136809513334686	0.35729411249203835	0.9768910165090834
-0.5286356002643826	0.04321338144811099	0.9266337487830443	0.03748321810777355	-1.9623091685832086	0.9186878077146188	-0.1884093758926353	0.00034911857996011686	0.9498149871394701
-0.07668997077456313	0.1060982266202497	0.9519031562816757	0.0820651731664297	-1.8787971910140615	0.8965910529314126	0.26901374863122296	2.856276298085718e-07	0.9894452858079448
0.2122992885819594	0.10711704924398613	0.9443624533641882	0.21806016713827558	-1.7277161045566394	0.9033325312271615	0.023301952634590783	9.580875886825891e-08	0.956026494711008
0.0718625061329976	0.08533589369983265	0.9782817851910707	-0.06690549021783987	-1.5617942408074623	0.8897148857204135	1.1650825051885425	0.016106407855809555	0.9480207301416
0.529443815952371	0.04463734673050009	0.9715178530130988	0.4541410581131782	-1.94593682512882	0.9054865057051917	0.18934454157233294	0.001119618269195288	0.9127363252614212
0.380724919708919	0.07687968672005896	0.9572286879024565	0.10605414463423735	-0.9125809352805399	0.901243493359724	-0.31539806883570964	0.043242205289729004	0.9258846509567213
0.3525698814359581	0.17594232162973844	0.9449560826262846	0.1327748316317967	-1.6773410083470164	0.9012022185473407	-0.4317856249048999	1.921665598660238e-08	0.9094233318912515
-0.16343318736224913	0.17056061115693355	0.9745335678157918	-0.1424999814675434	-1.0937202326833808	0.8968148660499489	0.046540256995505125	0.0005810177808374648	0.9476296699280891
0.7413506416127807	0.2054331021180938	0.9497740318644714	0.041416829438094105	-1.6231208992049524	0.8808053221133468	0.08455432804138052	0.002676592978054051	0.906003670617328
-0.40596159260617093	0.2707701244775018	0.9389671390497797	0.03296799680905238	-1.647119533544646	0.8893682111678071	-0.22437058109162766	3.552571991192157e-06	0.8896647553740203
-0.0723430626248551	0.0727484806272861	0.9268804824107164	-0.3317356005815679	-1.0392686817868855	0.8895287867613256	0.07281228114499516	6.871733220890064e-08	0.9315980471750249
-0.048524979265300874	0.44730927827382205	0.9747007963276124	0.386717805220842	-1.7441977335613505	0.9102817842483396	-0.09294039880567784	0.28592752538331173	0.9835882791521214
-0.14191412158135386	0.07498649752543991	0.957882712759426	-0.277091008185983	-1.816143832944392	0.9053310542395854	-0.12747510182534594	0.017041509929156744	0.9570363872131787
-0.34620934529945513	0.11119522022320508	0.9389913009477945	-0.18728977778700573	-1.8804562025800278	0.880966899376764	0.29021050543044336	1.2556723997329165e-05	0.95311584127784
0.2553340345423197	0.349647461124188	0.9557426487965751	-0.3933724447905549	-1.5181232201667076	0.8843687903882093	-0.26941173136691976	0.008998260396370913	0.9947622102386965
0.49331158541454745	0.5408554715378501	0.960596785940774	-0.2160313446337998	-1.264851046517962	0.8877604795306482	-0.2830719471975369	0.0016274036043287627	0.9370817526572142
0.09656806153685887	0.19257672953256316	0.97204507595939	0.02146616419861669	-1.3523083153205377	0.8959950410162004	-0.02674973066897568	0.010041337526283271	0.9531358240438766
-0.35526903007626043	0.08055980363646245	0.9297836038162482	0.3884182668720739	-1.7071030263211833	0.9067371878888986	-0.042880699192353156	0.0519871412774579	0.8833793956413818
0.08956881371133735	0.4528744218606976	0.9807610662242073	0.07751209229187461	-1.7550770519937147	0.9029535979581407	0.10362373807150949	0.0025206962131458866	0.9412940839512339
-0.2577417663413576	0.004625015337148958	0.9525990070888084	-0.10633939928577996	-0.983338593504141	0.9147577912436339	-0.1851887551576068	6.479232849762884e-08	0.9052530802246783
0.9744068336936381	0.38605184352846167	0.9660757198696512	0.0074742308721234	-1.0553940042495262	0.8926519819741493	-0.02052845125501701	0.00010843742921648354	0.9459208003960274
-0.7414299819267193	0.056877044376370006	0.9078619045177954	-0.2598892172178977	-1.606186162822348	0.8978790853456482	0.1774099524155135	5.210703191338146e-06	0.9492818319973739
0.46598415681506195	0.033278026655300275	0.9349157965766212	-0.5055200564071884	-1.7739166159393003	0.8799930762196942	-0.6003363094562362	0.021123532278366292	0.9649872286459442
0.30003594516119314	0.3097919190380849	0.9448165482215684	0.3588982104878835	-1.6504981735620932	0.8999391357385249	1.8466894297888876	3.945709656341548e-09	0.9416479055784606
0.44918755783457454	0.26965078461381464	0.9350870787625338	-0.1982438452478228	-0.9904925142494232	0.8884962770819532	0.5226396922244172	8.274114802322876e-05	0.9501393815400083
0.472798283605862	0.060216057863496375	0.9347559037471617	-0.3919695351250221	-1.602138984529141	0.8960931093539368	0.11368759576877263	2.2799252360112315e-07	0.9119568937757329
0.45961006787099457	0.4140304443804265	0.967756405893894	-0.05357486834754899	-1.359794580181326	0.8930264421523116	0.011109940047179911	8.814023163094028e-09	0.9459831888420013
0.18573024408991834	0.20498873624056982	0.9338330252293289	0.18998985680914515	-1.8206494006889449	0.891024188558113	0.4875321806901498	1.6028359409106833e-08	0.9387469664564794
0.10425292551284226	0.22376047701032414	0.9352613373333099	-0.5608038080082676	-1.7769772106952144	0.8846302655033935	-0.15266880877743905	3.128401080812124e-05	0.9644620075103487
0.043416069651753764	0.18780676998786788	0.9397315572701136	0.4468018624770824	-1.753364537208044	0.940970734850101	0.17818320441837177	0.028307854291421596	0.9208769405412084
-0.29154272821804916	0.23553053477358016	0.9705463554891457	0.09693069219717287	-1.1714851171243377	0.8857281115563052	0.41654625015684044	0.0022115906707662857	0.8962197455556465
0.05979657268902272	0.3211631381432096	0.9660283314200048	-0.2950851724464134	-1.768229543717259	0.859840240533983	-0.09636059221259874	0.0019882821614774504	0.9921149009232166
0.33195131967788394	0.37264421736365005	0.9689300535475961	0.11643948736054144	-1.7623458251106776	0.9021913141975142	0.09731027313161977	2.038717886453285e-05	0.9361829144722368
-0.23366873523309303	0.14178128923848893	0.9339431645753146	0.18380256353763302	-1.5487853218346102	0.8998225276967796	-0.007620497856845709	2.1175377720151435e-06	0.9585249868011467
0.09903935375853529	0.5085145045995865	0.9659713455003239	-0.34550687113646106	-1.1570435962689705	0.8922728784640588	0.5943890055268204	0.5114666449592791	0.9517721753238098
0.22432531352503626	0.4392738196730115	0.9366578781820701	-0.06514443710352258	-1.310211868208281	0.888301784176025	0.03712591508285801	0.00724342374005284	0.9603452552814883
0.137477921603259	0.012195044465266536	0.9246752138176276	0.20282013663492338	-1.6349148012699217	0.8941545963326855	-0.06068686278090052	1.2157501288694678e-05	0.9457747228997492
0.057724085781231615	0.30975729751081005	0.9835783702613491	0.2339720001066521	-1.8187832707096874	0.9036300166019999	-0.06324320666315497	1.2555822688937143e-07	0.9920033699432111
-0.5588034096522483	0.1727298038875852	0.9514725658418214	-0.1688357799468212	-1.769948811491797	0.8924233999744919	-0.041441086792530335	0.00904590679802438	0.9521082829110243
-0.03107078832420751	0.11929848304525822	0.9247499245397479	-0.08403058791951556	-1.2402263768150914	0.8860705862297255	0.42342504816788473	1.576511436919885e-08	0.9369826270359998
0.45847691385389777	0.10085984052398661	0.941301907297479	-0.4036817603471614	-1.4755346645849412	0.874264190589936	0.786409171997362	0.05638873329174985	0.9304049117492172
-0.35846414073276733	0.08852665994681191	0.9303098769721202	-0.4441351834452756	-0.939069730444724	0.8785796287239366	-0.09294039880567784	0.28592752538331173	0.9835882791521214
-0.020506205459862092	0.14966720107251785	0.966267288368648	-0.10416825992243339	-1.8818371210642661	0.883921720571849	-0.2076880844849276	0.00038560582433554163	0.9168036102055335
-0.12440425011017973	0.3396730027715942	0.945655904027505	-0.05357486834754899	-1.359794580181326	0.8930264421523116	-0.6128672665184096	0.22563344670040963	0.9446332650760884
-0.47957732372712536	0.075150355084782	0.8949419925909402	-0.07658201864287806	-1.7426424901987327	0.8903370158751374	-0.39462312380983544	1.3868479710238193e-08	0.8930326555760429
0.2146879692451794	0.14210507834126174	0.9555849187662677	0.3588982104878835	-1.6504981735620932	0.8999391357385249	1.3551862719619647	7.294588205413086e-06	0.9375742062158289
-0.03867117942190876	0.2891396553376017	0.9500193723560093	0.24842147147050753	-1.408985543078689	0.9130683549760835	0.010425417624273514	4.277218810130762e-06	0.9445751899142015
-0.22882048811803274	0.1185778758851393	0.9556456321180874	-0.12053858381045535	-1.6268346823669213	0.8820246049403163	-0.018508634009578806	0.051076196506075124	0.9233696209743877
-0.19216532251166812	0.2986730469559174	0.992329018507398	-0.05357486834754899	-1.359794580181326	0.8930264421523116	-0.6942377978318524	2.3647281508701966e-07	0.8946330479263584
-0.35719217259539177	0.3120997936776366	0.9486861171312283	-0.1478893511363344	-1.89475322754631	0.8941827910690857	1.9537307907404307	8.97920394557572e-09	0.9478711526071658
0.3062775602936891	0.4039697395203258	0.9817259157825283	-0.10945610618789314	-1.2901765825198395	0.8956075046922455	0.07924903315651921	1.0207123995128616e-08	0.929014571590996
-0.0614608532313452	0.13498129152190966	0.9214602074117876	0.14320644895537793	-1.9341940390905	0.9133196978827635	0.07821173572119644	0.3913000182241165	0.8966464272894052
-0.12617428476320583	0.03051298743138492	0.9429926539936099	-0.22402529401928417	-1.6680391141524724	0.8837517357244488	0.28636818114536045	1.015823699525438e-08	0.9147219250955264
0.1635678088853586	0.18614638180185403	0.9128490099883808	-0.0160123072963525	-1.4307046936822316	0.8973102537592231	0.09535579063591992	5.813847834404895e-06	0.9038733060032258
0.03719503571340293	0.33754427307399915	0.9641127708991879	0.13243649138684654	-1.8960281340083747	0.9021859656864923	-0.1791448636084434	1.5785115748088827e-08	0.9617880631887551
-0.6415984366733537	0.13022089185186536	0.9424440243923435	-0.05381701367062797	-1.566643671423817	0.8888246286687285	0.12010124434936653	3.624598844192354e-06	0.9390858797005417
0.27150381424430403	0.4280057437816566	0.9980009537886513	0.12661815979031754	-1.8357927259932965	0.8990110247840473	0.7959614413216984	0.13620178861371754	0.9821082323437728
0.2451801260663878	0.23681750830532705	0.9403416325080473	0.0820651731664297	-1.8787971910140615	0.8965910529314126	0.22298501779557167	1.0125590758555414e-05	0.9516947017158637
0.15194388593120195	0.1355010112098702	0.9651105973789227	0.16174663951384227	-1.934753329721984	0.8966602289339006	0.08989825783519922	6.128637187617875e-05	0.9194344779951197
0.3620967693100121	0.27962882260013766	0.9888010508050677	-0.03184899384568718	-1.9057471206611072	0.8988399977256614	-0.1662624652466631	3.0202758033312606e-05	0.952784472167142
-1.4534498849059603	0.06342733072982076	0.8913684219736792	0.0831534294614582	-1.7829158088810033	0.905280606123654	0.029721079416167306	1.2738832098726906e-08	0.9369538762948836
-0.34189716122251973	0.31364136679426485	0.9761650607470139	-0.10906242934830024	-1.1027366281254636	0.9154893298636849	-0.2206848354835218	1.7767249150003957e-06	0.9347050632829665
-0.45274489250093686	0.19319680741273804	0.9744966091687498	-0.18727027964446563	-1.6452319231117583	0.9163423489821648	-0.003075787263211005	9.765133019404153e-07	0.9798936139435805
-0.04546167066739898	0.2983746710630281	0.9788657919660859	0.0820651731664297	-1.8787971910140615	0.8965910529314126	-0.22404160883876667	0.00011953741219715715	0.9886938608055436
0.47695838712195526	0.5275391927500774	0.9878232205088981	-0.35102416006826065	-1.584794255046165	0.8711917847893542	-0.19403035237985922	5.755982462189561e-07	0.9663485366951192
0.2277748921849853	0.27897075430157103	0.9630126501952344	-0.038017627179106395	-1.6806312801294205	0.8770832469858838	-0.5686067465187401	0.0008538462530424727	0.9429105743326069
0.44802050144514954	0.08517112567458235	0.9367140771750224	-0.04047309474203553	-1.769903758703675	0.8891315244680396	0.15579422428821044	0.8196598824761434	0.9353354163839498
0.06004670869912976	0.1869641352721243	0.9436121774067872	-0.45863662140018713	-1.985607144083343	0.8757802760473293	0.8029445525778298	0.002939407103130597	0.9078469050255478
0.15139126829256383	0.10213831106683133	0.9679075466914123	0.32637909198989545	-1.245840943788451	0.915015088589978	-0.1700041535471657	0.0010987679134045762	0.9133850002063738
-1.035220758187521	0.10067568135633406	0.9048957155853555	0.22667130736584973	-1.7479848194706922	0.8908582047355271	0.7306709084110041	6.206110238177726e-08	0.9490251566376422
-0.3930082508810962	0.295185476103028	0.9510544346150133	-0.09457611392231424	-1.904957801550495	0.9040345332559946	0.3551233034614212	0.001510377117098936	0.9563751752723515
-0.0160303407466601	0.19099728280721898	0.9641789131722042	-0.15015283651254463	-1.9986996471621048	0.8909998949336062	0.9504933052120093	0.0027849646862630347	0.9711714110097833
0.6064459974396725	0.07079136777977563	0.9437715307598801	0.023796191576811232	-1.2786378732486003	0.9050798944396973	0.09347921266731252	3.494665650180953e-07	0.9101804500391342
-0.17506945344951855	0.11650522882074284	0.9593413868850094	0.06887241044708636	-1.6695144556516495	0.8754581047539371	0.2213795608642064	9.875145891041079e-06	0.9573040990295243
-0.48542766366212	0.18535267883602813	0.938067621195017	-0.23771095800470743	-1.2517409207324284	0.8929190423121278	0.0835145685557519	0.0033526174407927686	0.918272374843433
0.020120688754357158	0.1782336946656439	0.9445300364617036	-0.2782253792630991	-0.9966502555976862	0.8895951203456526	-0.23521370645106376	0.005374690997337816	0.9062059922605823
0.11822151020161148	0.4873357741856729	0.9854666533905218	-0.2150791223931472	-1.4247163827717784	0.9003360854018957	0.21024674241149466	5.809037625907001e-07	0.9230338139762269
-0.04844014102904107	0.15406224641956554	0.9315490799515642	0.08872995667258543	-1.4403468782684268	0.8895089942043924	0.22517913156879654	0.0017719191084768521	0.9307724691333492
0.06994589152622618	0.10115980499702777	0.926412200362236	-0.12157898203029927	-1.5216576933636796	0.8979778227728621	-0.4779410720088615	1.086829283493321e-06	0.9216843158098161
-0.04129074815445539	0.20405740195695285	0.914832193613015	-0.39085323282252293	-1.881343590781937	0.8877420779621864	0.27865404875888533	0.03932316613366293	0.9695465740248629
-0.47215415210475087	0.23045080127432102	0.9411471412415131	0.2661815200059108	-1.3802904655085517	0.897956020577149	0.048522661813833246	0.27860678634636127	0.9078696634601925
0.1863284253012223	0.18040441030120408	0.9649454247787802	0.18327921360683685	-1.9716380552734123	0.8799744709888697	0.12370566275111283	7.367709321619797e-09	0.9252285110032182
0.2859548392412758	0.3012542524346449	0.9726044136963741	-0.3053922176969883	-1.0763637755965823	0.8773255366102278	0.24576060582837922	8.108052552879748e-09	0.918286200509545
0.5206335392790823	0.11488223356055227	0.9442359216526813	-0.11260301093105918	-1.5668707105695732	0.8970991861207468	-0.13018054899240195	0.2747054915726044	0.9414316617023692
-0.19704101015929354	0.3077610914201098	0.9482941703854305	0.21806016713827558	-1.7277161045566394	0.9033325312271615	-0.20411715776148487	1.5782206663022607e-07	0.9649440341672213
-0.08240341677673296	0.3315502677201122	0.9554651876291212	0.29918241696095516	-1.7155309130557306	0.8916360205036401	1.2605694209777107	0.00010939016852565949	0.9327500187340778
-1.407636670404874	0.05052762540687559	0.9003122672222853	0.10640625051057562	-1.9605699219381931	0.9175351044835438	0.13324358897171518	2.263079098928255e-09	0.9987312907370572
0.08770814913424017	0.4008604910630552	0.9605647601650527	-0.07658201864287806	-1.7426424901987327	0.8903370158751374	-0.6140679352401621	0.5334491844980551	0.9510627234320947
-0.269533210194556	0.156739775098078	0.9653233811802582	-0.06832685355021306	-1.638447215722277	0.9067500268181932	-0.02448197094768023	8.637881815600273e-06	0.9498089614590837
0.409134759125794	0.3497592985810996	0.9366708428884891	-0.031163080103014273	-1.925645848043857	0.8836185504635977	0.06542718742714815	2.2864235033053566e-05	0.9079928851354409
0.7104588852465463	0.018596150650340038	0.9419549550098381	0.031461660701753935	-1.7597050327388557	0.8927415343860317	0.14337500988146967	3.788033692820906e-05	0.9449261981356842
-0.14161778292847155	0.06267536434507855	0.94657215595024	-0.12053858381045535	-1.6268346823669213	0.8820246049403163	-0.14560140158406565	0.0003378611787412105	0.9236681812769577
0.13763782580369197	0.16156425342409994	0.9218264911274107	-0.3284677742781148	-1.4998348648387536	0.8727280815326612	0.4694213125989881	3.922978631147095e-05	0.9399732502435918
-0.06796843766933537	0.07654295725663555	0.9168454329030606	0.11439468999397917	-1.858202697294796	0.9168564439327652	0.2948168987917148	0.00025253500109987455	0.9186223252098222
0.008598557448555293	0.39243322803240643	0.9723745617350916	-0.10575917861425532	-1.2374281815812234	0.8740209552078764	-0.3739049294487886	8.498254585163503e-05	0.9320316298846255
0.4380988225281898	0.18036847085368915	0.9616946654516902	0.3781231275205603	-1.9198683318049243	0.9146560391701541	-0.7175804560903396	0.31298375959419306	0.9625229991568303
-0.036389162484051774	0.04466592496334079	0.908482924521294	0.0820651731664297	-1.8787971910140615	0.8965910529314126	-0.14707557442701802	1.9510468394976562e-06	0.978360094411175
-0.24302855088278114	0.09176844783168578	0.9697566761019979	0.4216826439666024	-1.8626214527077467	0.9259502577021507	-0.264541250884581	8.804591498419021e-05	0.9370734527563868
-0.08035935044634623	0.0773378802101394	0.899031828709355	-0.16666630872200594	-0.9430679460054658	0.8982439794498369	-0.1266844637019	0.00012414898569809143	0.9327649281979146
-0.3227200526137147	0.16529551533060477	0.9507460673143145	0.05920644628605842	-1.5532372674958328	0.9121363718440479	0.21436867199985787	6.736450886348571e-08	0.9074073284392684
0.02789568642618323	0.37071352331989826	0.9657916561091986	0.30960292542639456	-1.7058131418592095	0.9120814169757757	0.11693889972620664	0.00020498800705768345	0.9405764583854095
0.2975079353794695	0.3354355706978013	0.9686293080466597	0.07958240011280715	-1.7345426096203753	0.9096144621033466	0.8105494137317395	0.0014072913151228796	0.9704690045104973
-1.0697825250294257	0.05322274587931121	0.9282767532224836	-0.06134369819666974	-1.3721283339455175	0.8881272155266813	-0.4056109122007756	0.00263971935029359	0.911872347701002
0.6123356085178364	0.48396847593771053	0.9742189973903488	0.021925056779562357	-1.2047323543076727	0.9075349881858799	1.9537307907404307	8.97920394557572e-09	0.9478711526071658
0.07117035978616713	0.15541698451083164	0.9694644179085323	-0.019564856124367314	-0.9778886653975605	0.9255617069632317	-0.008232880356660921	3.851249506039745e-08	0.9627051268860614
0.31811122134377456	0.07610734855332574	0.9640055690103142	-0.7438539269779532	-1.1328659920453097	0.8851910878456302	0.27947434123019566	2.407228356814265e-05	0.8928978528112633
0.048108528577599674	0.36048697308745165	0.9421173926937679	0.16582225457900002	-1.49932490460155	0.8990475759122054	-0.19670630044162696	7.969577133658787e-09	0.9427233517076263
0.23109625453947796	0.12034073234554327	0.9543701106276791	-0.2865004748919622	-1.6390197310160728	0.8908283423828769	0.4865991392624318	6.472910120550099e-07	0.8998184800835414
0.2676265736921588	0.3524047711941868	0.9219980248671892	-0.045905917403757934	-1.8032138634873076	0.8777669963883626	-0.1700002072946072	3.943362051193422e-09	0.9563274642395682
0.12406708676528588	0.14062165675951555	0.9497156542992801	-0.37166159410904354	-1.6677119018552535	0.8802891348462945	0.28048489460353476	0.1970176314844696	0.9673662757968742
0.46337084519234123	0.1970119664739127	0.9921634774842474	-0.16445933869842033	-1.0371527687510462	0.8953720398032394	1.8466894297888876	3.945709656341548e-09	0.9416479055784606
0.2516288186113163	0.051473002083214994	0.9854917809171084	-0.07297627033901843	-1.5514226554610864	0.8848072768809243	0.8603649181995392	1.4617753662916141e-08	0.9665435657847651
0.34113951323708536	0.22021357950712306	0.9365991614926118	0.029071529173164468	-1.4514105247115472	0.8963591222216513	0.8864686879512194	6.054570172686296e-05	0.962007075704266
-0.6924482148675473	0.10280218432818622	0.9115968376292077	-0.10018297419452082	-1.6697374148096578	0.8937450269831456	0.13388920149032923	0.03476981644497424	0.9136431600895155
0.12817920435672536	0.26823850435297736	0.9508614188859007	-0.2598892172178977	-1.606186162822348	0.8978790853456482	0.45972311482933303	0.0021567606281881857	0.9636486415130978
0.32962191295304677	0.07682022368855107	0.9971328001975406	-0.2626163371483765	-1.5368346447444248	0.8942878528080167	0.005746470060238984	0.0002455033430496577	0.9183855493734493
-0.19242291196070876	0.2500672667031625	0.9663493788738342	-0.0391977501118963	-1.1111065665348923	0.8978731046150581	-0.4259194728178306	0.7391272485945372	0.9195682877569028
0.12896087558971447	0.016101709369854333	0.9532218579908105	0.34429142276975	-1.7417356915062043	0.9195409342731273	0.6900997460115379	0.11638973369866974	0.9098739700121078
0.41831063508388727	0.02437457147377589	0.9676611414262886	-0.016722258895404574	-0.9147979660876493	0.8915535966388591	0.07565579190848215	0.34492905229594	0.9172589891541231
0.16278787043591125	0.03695583902425348	0.8866342123345362	-0.10416825992243339	-1.8818371210642661	0.883921720571849	0.11886956212533928	0.01772751404008299	0.963578277168462
0.4863411242289465	0.2695961588453477	0.929267398645492	0.19356866590441335	-1.3243486397347208	0.9037644992494519	0.22195639727017014	1.7781580154887863e-09	0.9307323799261813
-0.37236735207408284	0.26914055107188906	0.95228068365033	-0.17198635033288712	-1.3161894455219827	0.8895416546328924	1.1148794670251378	7.673694662057935e-07	0.9684843189449467
-0.8473353398582264	0.1503922142212395	0.9376834267499707	-0.057800920527234734	-1.0160067284904986	0.894712602734857	-0.5458430218261663	2.4186370180795253e-08	0.9578173064194746
0.15120321046121699	0.22159468212922728	0.9331704632477514	-0.03184899384568718	-1.9057471206611072	0.8988399977256614	-0.06202893649953101	3.1920698322006284e-07	0.9100285117877498
0.43714536235981316	0.4388418955981973	0.989073333795212	0.31774993694583653	-1.4121880674156073	0.9197059570756669	-0.050650872922781254	0.02344331815901363	0.9688428584765854
0.025085673212580352	0.45670549193395177	0.9858248097156657	-0.13944685208892627	-1.1774076314306603	0.8866156631748634	0.04625130101943942	4.9267720352791206e-08	0.9314912227991693
-0.7931060969517995	0.0855895935212807	0.9448102748855649	-0.13591862532921972	-1.17609002194343	0.8902793721035824	0.292330186781256	5.005132186539489e-06	0.936286629819144
0.11232576964974841	0.009683687769188098	0.9249670946958535	-0.05006137601666083	-1.1648621338486134	0.8667918080077996	0.3206147430284405	2.764311604758174e-07	0.92200878167522
0.6795383413215439	0.5961201050811256	0.9833725103723213	-0.12333220006138434	-1.7721092960329372	0.9011373854557503	-0.11901611202758478	0.8630716544011848	0.9634019995966414
0.12551189050205175	0.2928243332598451	0.9400999175785083	-0.14177529617311224	-1.6916928061128584	0.9060419578865333	1.0092170798077769	7.229816168498368e-07	0.9477293049156542
0.012959441533937428	0.09075237425352979	0.9619639486691467	-0.36845253505024056	-1.2329880976243115	0.8941223853640978	-0.2718490788724557	3.9477065727231065e-07	0.9420887140730643
-0.14587428742391342	0.17637910460671002	0.9494201646509902	-0.11538578000187671	-1.3379097767211139	0.8880118942512271	0.4563362052851341	0.31954885715272985	0.9904689937231398
-0.040124933011509795	0.24493526256374504	0.9586352050486252	-0.22840588700217035	-1.2249222556605193	0.8916570858928957	-0.12080947030043365	0.19655080680694162	0.9658016848906548
-0.28369531300547696	0.10825364382169861	0.9496350282913839	0.12389674916385207	-1.1549863922318142	0.8919463304708541	-0.28924117957174555	9.310085032462782e-07	0.9598910267826034
-0.31671062776645476	0.2200583427845274	0.9775066731872375	0.08863420226828289	-1.783442598368448	0.907110973867056	-0.01142812016716821	0.0003949617618388193	0.9292339693315904
0.23184632484235346	0.14353490618248146	0.9464032531754577	-0.15852797349282	-1.0172254972170534	0.8864323804068956	-0.10057177638994919	1.3867012350577823e-08	0.9532667389014782
0.08416506643018147	0.46003491556495757	0.975166544753472	0.4815558818732364	-1.5030180059498501	0.9258967667224558	0.09776783572801317	2.784724864201736e-05	0.9622418183067244
0.7815550565082524	0.12256466118361112	0.9701166020459501	-0.10030295190566729	-1.3720331541251047	0.8839679864812184	-0.2567496729845731	2.3463426331437097e-07	0.9670600396301303
0.4606170347280086	0.28407684596875665	0.9473877792280091	-0.6144102350863596	-1.4684045676446584	0.8712988405824056	-0.5379391145586441	1.344536970148002e-06	0.9311729791218644
-0.39597760512013874	0.0674188070827047	0.9125880716104121	-0.08991617581362665	-1.4205437835421917	0.8866319865349724	-0.2567496729845731	2.3463426331437097e-07	0.9670600396301303
0.14926940819728818	0.040460382120895005	0.9333989197365387	-0.31336573558505165	-1.1581473502204975	0.8827092411461137	0.050947160276137105	0.19527703209162534	0.9510110339195802
-0.3591897632005585	0.30956649343469567	0.9312866664838292	-0.2780201295115623	-0.8041779640846838	0.9101078837358351	-0.19700217130678066	8.816216182170308e-08	0.9795902480972429
-0.1397760760071029	0.20756545709465674	0.9726571240352891	-0.13095188253187473	-1.932230102588674	0.890541233880307	0.7411993613691985	0.24534780324760413	0.9678906988883703
-0.541214839951702	0.10106899545283443	0.9089246493712179	-0.20540606971728703	-1.4555511279952962	0.8732047779588498	-0.3089875225855865	5.687852381574284e-06	0.9850667109272767
0.6064315123154822	0.1144661336088274	0.9551612747360729	-0.09533904492547896	-1.9484264668994955	0.8958477126356766	-0.24065067881984792	0.026104651948466027	0.9238024969790061
0.25294511523746077	0.26260271077030795	0.9591242462902484	0.11517718904218954	-1.8175820260561986	0.8860204799855307	0.26350076967074987	2.0201727454031192e-05	0.9020791876437668
0.28078965093400826	0.18273541873006546	0.9516133884020366	0.13243649138684654	-1.8960281340083747	0.9021859656864923	0.0961669214738583	0.48608143298524187	0.9569476850248181
0.03995350524737485	0.21443049272977818	0.9263284878407506	-0.025277547164384906	-1.1043955323142454	0.8910052880869349	0.06737607789896938	9.210534626135352e-09	0.936229123833947
-0.2709727519348243	0.1574210196337265	0.9556749840099082	-0.5727704441108576	-1.5507705257033493	0.8918570754168478	0.38509819293518266	0.008012608234772027	0.9018289231430002
0.24443782404370779	0.11655511998127978	0.962507431835962	0.15533011435828037	-1.826650150582405	0.9250900555878915	-0.5452399235371734	0.002268218297121854	0.9253060445547976
0.3383345112469328	0.17638396382470006	0.9375723582397322	-0.11344540726062036	-1.953596676320897	0.8925828168920764	-0.26618524858203063	1.357444349558776e-07	0.9450749718261706
0.5700125262182878	0.07122577931483592	0.932346919323361	-0.3559423808916453	-1.476162629056006	0.8813766023474119	0.25339511079701804	0.3172121880558626	0.9510126735045273
0.15633031527973998	0.31350833231283326	0.9388303692846254	-0.12157898203029927	-1.5216576933636796	0.8979778227728621	0.06915732593485746	2.2122845769867226e-07	0.8737775013166355
-0.1128683304554344	0.36947961747882674	0.9516833777887034	-0.1386122201133928	-1.6221550156148856	0.8952691696065727	0.7576605843347499	3.9224194726759436e-06	0.9505039130865465
0.26889453150137943	0.09561634426337914	0.9575903160124825	-0.005008848947224864	-1.9836581149788544	0.8886715852515924	0.18613752038457232	0.027386095817927922	0.9389283110841055
0.24238035148244766	0.17212758980333595	0.9564551267246663	0.010123438765629267	-1.6605888313153312	0.9021283914908755	1.365091732941834	0.0005643661050556318	0.9505849688811262
-0.40561118365192494	0.42015671073865934	0.965181917914235	-0.09533904492547896	-1.9484264668994955	0.8958477126356766	0.18699885984080655	0.002747054093346328	0.9310799350288247
-0.00047246468056491575	0.27730591147118266	0.9583476868156663	0.16174663951384227	-1.934753329721984	0.8966602289339006	-0.35713307838424857	0.01346376496930557	0.9188929463862866
0.08549552495381772	0.1898343946270457	0.9764449404839202	0.013524619100886426	-1.5288905039570018	0.8881100165234922	-0.3557432341019018	0.20855921591637677	0.9034980956090143
0.33657772019429855	0.045847575197675045	0.9751038198368912	-0.23736003895223146	-1.7998842040145016	0.8970971549640625	0.38016306613479234	1.367183499884257e-06	0.8764273815173887
-0.00983379348317516	0.2487005171232499	0.9852905332039912	0.021925056779562357	-1.2047323543076727	0.9075349881858799	-0.19827270038334976	4.812656095767736e-07	0.9699848870370955
0.23130974067321516	0.29463914575490113	0.9493258553671988	-0.03623739336543119	-1.783761582040834	0.8812593352447389	-0.0929073061021155	1.4768360684486528e-06	0.9304974949553023
0.15374890250274675	0.2972436491489171	0.9743715315792747	-0.3286457684523585	-1.4493078144933866	0.8659584729237826	1.042208527990609	5.430432923418971e-07	0.9000457046162631
-0.15717266419709752	0.23536817944039534	0.9757398885992111	0.010630120229718099	-1.8895602271547929	0.881777905465555	0.2785029694609351	0.01529468521805021	0.8985486149614135
-0.33569538484677675	0.22489115090854522	0.9380702075373315	0.09989446463090301	-1.394726482056217	0.8987278290280638	-0.0822173610438286	7.008032537404603e-05	0.9147806428349157
-1.0734677546192146	0.09397820150592223	0.9402495153772958	0.1883784195956557	-1.4617406409478848	0.8956943160367641	-0.254848593650963	7.428997836499307e-05	0.9661524705498152
0.2897728941920004	0.2040263837499134	0.9728887276894432	-0.1505377350721484	-1.9592720666404713	0.8792871098839217	-0.5486214137863579	0.09818852110424171	0.9583738105123151
-0.3082531545984827	0.2824290267642729	0.9700325070450933	-0.17459785925046356	-1.1320605637815468	0.9075390624790534	-0.04403561545033252	5.2671201188359245e-09	0.9844357986965071
0.12309090900268871	0.26170140480004106	0.9619344457586962	0.33743584940176996	-0.8695977542441731	0.9398693329408271	-0.006148127409516313	0.6707616544082657	0.9214138259625613
0.48811129777782003	0.1684209566178689	0.9627810808341427	-0.036870948800209025	-1.6643590645580961	0.8996573803438107	0.2541348385362747	2.683679563887537e-08	0.9632314150374109
0.5090603305816472	0.0292343989056258	0.9655745307572361	-0.38264980450264696	-1.0090192342135351	0.878172009010268	-0.1662624652466631	3.0202758033312606e-05	0.952784472167142
0.1877626433411702	0.25253021906986095	0.9449745448935355	-0.3864017359009857	-1.7219527114223554	0.8777614418230214	0.10625056198159921	2.4441632524115774e-08	0.9529630644160342
0.08762078366939663	0.16816420263077975	0.9374213987489264	-0.10018297419452082	-1.6697374148096578	0.8937450269831456	-0.1013757911559745	2.385564784961021e-06	0.9102323901481932
-0.23278853921206447	0.23202088822482625	0.9998901532421827	-0.3919695351250221	-1.602138984529141	0.8960931093539368	0.8201974928946045	0.0002328904120872818	0.9533237954289594
0.36081426306492714	0.3898551031075413	0.9846355948179186	-0.1900873645945662	-1.6087643357508443	0.8801044424777968	1.363809950179479	0.0006819540219076866	0.9397744163603763
0.5159456332756893	0.3890995237259849	0.9648317088808984	0.25161569337743694	-1.7118019504919948	0.8778034916921889	-0.1288101594019997	1.0922107375380391e-06	0.8719510308727676
0.4804725509840314	0.17326009908823803	0.9542959239022539	-0.34552174987449913	-1.8046963818514121	0.9066575127770539	0.11291874442965533	3.1394147260537217e-09	0.9654804876828456
-0.5328083724370749	0.008751941259761448	0.927635037465274	-0.23562059491553877	-1.919619322027018	0.8967042939262644	0.11457829882354087	0.9575596508116374	0.9385519063233404
0.4252124580879417	0.25077624115667996	0.9373554570500019	-0.11538578000187671	-1.3379097767211139	0.8880118942512271	-0.11829353367167794	7.888482569541638e-06	0.9396837055113916
0.047683638551493934	0.2200504246959807	0.9586985143411851	-0.46053307381832	-1.5003055670120102	0.8916725825929862	0.1805182971584669	2.7157953563409985e-06	0.9372663689023334
0.4195997622209127	0.45935672071732414	0.9678377950821371	-0.07658201864287806	-1.7426424901987327	0.8903370158751374	-0.11786866346115854	1.1837300857714328e-05	0.9280837142427694
0.4791080722476195	0.032187935545893276	0.947050708598972	-0.05006137601666083	-1.1648621338486134	0.8667918080077996	0.14701726452095532	0.06020000394005516	0.8888437046065059
-0.19684060548324708	0.1310036892159256	0.9265096965344547	0.3586443028343318	-1.483098263529378	0.8998142830034732	-0.46410951033025594	0.0015723071285634895	0.9673705440867728
-0.3392275681135113	0.19771520020507977	0.9729236003801073	0.07621440221378473	-1.3759132117683772	0.8801535827402358	-0.36139949686858497	0.31561784179828845	0.9633488314718635
-0.36152870778278723	0.1893598797571417	0.9795817041103041	0.30714981889577064	-1.096002248535909	0.9084720040697891	-0.0073599451000889715	0.09661929999977856	0.9071131101282227
0.1842631820648842	0.1861324377189481	0.9432967924151622	0.2702563985914077	-1.7284310030207006	0.91236834230074	1.4516190408277856	6.449141337104464e-07	0.9534692763211479
-0.24968306006374819	0.0633735779440695	0.8873560607183987	0.016494797353046042	-1.6799597566161892	0.8833007070673525	-0.04710644094178118	6.107191675444558e-07	0.9636336540329348
-0.2695013621936298	0.23140829151445816	0.9866331167070865	0.2239662916729186	-1.4611838094808631	0.9125899879004739	0.7553315104647984	0.0007150092521556263	0.9580982084411843
-0.18755157778896553	0.011350907723945425	0.9061551003993898	0.16348291850308083	-1.192013705835971	0.9011329157485914	-0.005410092338537176	5.90700187883548e-05	0.9155515654268557
0.30172847146802395	0.24608186780930533	0.9406085419827036	0.1498112302852732	-1.7347026981859033	0.9063708121444022	-0.18528472422275488	0.00013629068330226022	0.9472943971847918
0.1181576570108337	0.09278366612985688	0.9541054652028768	-0.12157898203029927	-1.5216576933636796	0.8979778227728621	0.5097727074728224	3.0977507755757815e-08	0.9342045026604565
0.16420455549047822	0.11768098475608589	0.9149878468839181	0.15423666113245638	-1.3921836892594324	0.8820551872507597	-0.09385729679696286	9.629249278916898e-07	0.9196459970815927
-0.45160703717656625	0.16827858406503726	0.9681850374491019	-0.21074924384976357	-1.5085716578700736	0.893909888169892	0.2275210579503577	0.000578137406913521	0.8825997639022727
0.32698057293007543	0.29419659339600635	0.9325827780536091	-0.41217374127996886	-1.615546487365617	0.8789625767758797	-0.354729698840754	1.7943623859814005e-05	0.9438916949391046
-0.26343385562369487	0.11560796143305094	0.9348818660151216	-0.1505377350721484	-1.9592720666404713	0.8792871098839217	-0.060770466826830294	1.441693966722176e-05	0.9425912884355571
0.05759300011108723	0.021462906615199076	0.9431573847591849	-0.14168052015083488	-0.8823437243016383	0.9000955133217194	-0.051534340518746724	1.8916134285048414e-06	0.9642565494469438
-0.05721572783523721	0.37108866452311107	0.9782047970500556	0.10231385955876249	-1.991006811094634	0.8786527840300007	-0.4682734982216692	9.991005135949402e-07	0.9167918412672038
0.21919042032734426	0.07811612629467181	0.9415023224637765	-0.28796332996174545	-1.9675039952199658	0.8816599346932807	0.20525896167275892	3.075837426003626e-09	0.9694620937719648
-1.0041471725157836	0.050505827746595566	0.9114329482004333	-0.4167962326783343	-1.7919030641679188	0.8922155430182537	0.32476660213538455	0.028412736781870656	0.9729597489178076
-0.12139596448884984	0.08162033203675756	0.9720156869081888	0.0019758131669980195	-0.8521485819462016	0.8931096805939382	0.049256474712890075	8.301076472511145e-06	0.930673659807106
0.26868989176609526	0.04270333454542988	0.9105537692640502	-0.01151667374050458	-1.1477522250215642	0.8947902001667938	0.1619745541194222	0.014338572556221802	0.8940426237735968
-0.27321809798674945	0.11039601916889451	0.9436494729969217	-0.18728977778700573	-1.8804562025800278	0.880966899376764	2.1476376230856102	6.773353463404082e-11	0.9098713935832129
0.014456873357227729	0.10153043832412095	0.9685857579967417	-0.45876748356342145	-1.3937425585708356	0.8842519503960511	-0.25333609416884517	0.03131805408936339	0.9844132146406863
0.32158492068446914	0.27407223333125047	0.9493502349667406	0.3469126048542708	-1.9875498796670454	0.9271056323054085	0.02992526751724167	0.625919945991343	0.9260192436874208
-0.3555821670679895	0.19564636414171502	0.934064521565565	0.24052055607388212	-1.230259098112755	0.8889320165691414	-0.5773381438571699	3.1096106645730093e-06	0.9176158114775232
-0.5645464287758142	0.03876620213368767	0.9287244707459941	0.09786718965397423	-1.3444218410880926	0.8937779049567827	-0.024373691031537525	1.373010129333521e-06	0.985204451362455
-0.19391443299690347	0.23573023460979123	0.9523623605959896	-0.5859719538907531	-1.2400593637170592	0.8727943191451499	-0.3105893579825052	4.496352139608325e-06	0.8995542837117746
0.26026471440592813	0.09468245039651813	0.9528746137451122	-0.20037185169373406	-1.9970911119730002	0.8789603877118319	-0.04503411878393049	1.1629275822038644e-05	0.927812204879866
-0.007949032704270942	0.12201693786378262	0.979897020362629	-0.24749752029632166	-1.2357398848569767	0.8885905454461035	0.04144225525769141	0.03637208367588389	0.9756853854346375
-0.7927921115263368	0.06740264427545778	0.9286689458598397	-0.20827629605762388	-1.5820831635212258	0.8820016861695654	0.12161339318765574	0.0005609648062955271	0.940141696997784
-0.025371963337728037	0.028759097367881736	0.9905359262188439	0.2661815200059108	-1.3802904655085517	0.897956020577149	-0.19324578006713278	0.039375080936677846	0.9061412782531417
0.06171127327509285	0.13151853171838906	0.9601827431079052	-0.060534286612501376	-1.3269881854207632	0.896543351482506	-0.2551744338396835	0.06536116278008522	0.9444762948346669
0.1764293016705816	0.22055293088981873	0.9551285700192439	-0.2313486279026582	-1.742062102780554	0.9050975586807628	0.13607174016474932	0.0059983019123946105	0.9335664407064552
0.13289634492013286	0.06579942963338416	0.9247497986969442	0.028903391752574947	-1.3603681670807162	0.8814407472623322	0.626636741209631	3.0299014718772706e-07	0.970674968134219
0.6502580589064649	0.56276042303709	0.9740120915442729	-0.036870948800209025	-1.6643590645580961	0.8996573803438107	0.16097087644125896	0.02889888844642555	0.9672481431761795
-0.20942106375429814	0.29867687104871443	0.9538908764292369	-0.30868043810261936	-1.748796989824621	0.8913403606567221	-0.24052486583027832	0.1823237691436474	0.8947452122104997
0.33647785508550765	0.4630674340100328	0.9532196497715039	0.03804200785464884	-0.9805718867010371	0.89301612732872	-0.08731755518990436	3.636191103673408e-06	0.9726230526899466
0.4405540937037934	0.20331398519144767	0.9368038671263731	0.25638893315003575	-1.202845052419354	0.9050679711938903	0.2520229163045782	5.776590077790763e-05	0.8816083452919242
-0.2285420340168	0.2202387642171617	0.9693727692982741	-0.3891974759212571	-1.998083284739951	0.867565922393283	0.023165881222346307	0.37214289646400706	0.9392078303725402
-0.41107716799066946	0.19754128728681272	0.9351421258184306	-0.46574004597296437	-1.3452466708167763	0.8730379186230293	-0.042098101702641166	4.63605940476647e-06	0.9168395846186885
0.15659377546388603	0.19880352193199963	0.9888493493621379	0.08741587339060697	-1.1034700763696623	0.9177505470665179	1.183238200625369	0.0002715794262578984	0.9177725298382856
-0.4638296825093484	0.15172755012123768	0.9349334014381825	0.07857603036642224	-1.2919755899619054	0.9075580083808346	0.14498076007803196	0.0005240342316108062	0.9588005702399711
0.1840484221722735	0.34455375194374627	0.9845498920869824	-0.3156800797615844	-1.1558429075869467	0.867617547664449	0.019252423890807613	0.006151188371347004	0.9358346887940958
0.33323245833418547	0.41110463553269305	0.9310026055842443	-0.5376718929506694	-0.8840196719257318	0.9381926592718195	0.25808390852591767	0.01145476444206198	0.9260225459456013
-0.2884680292842321	0.03153746386676265	0.9064275952339884	-0.07297627033901843	-1.5514226554610864	0.8848072768809243	-0.1044214092811524	0.0038770864194472327	0.9279384781078956
0.2620087239275621	0.29405557725067105	0.9441821451013415	0.028903391752574947	-1.3603681670807162	0.8814407472623322	0.0687318824808516	2.223705833961484e-05	0.9557179899715743
0.594505198686866	0.04319870533018544	0.9569675821737729	-0.20346611413294013	-1.4882480608843356	0.8680752927442764	-0.017420045895591763	3.2354702540955643e-07	0.9185369167605657
-0.32226519763224076	0.008255378920721479	0.9286346859900624	-0.0193497590040288	-1.4678187821260629	0.8974227623031985	1.2930005243888507	0.00013305118103641744	0.9524061707945786
-0.054580027621820015	0.16245745056195038	0.9235518773761754	0.39189410552745185	-1.825371363101364	0.9085200665056066	0.4142510611854595	1.5922074459071068e-05	0.9772880603756129
0.027777633649519573	0.0465284236643122	0.9776194907804646	-0.31996552976837056	-1.9098024143617058	0.8774526222593649	-0.5775013943644209	6.940220696211257e-08	0.9635388795698872
-0.06388137745624012	0.18669203554702848	0.9446282611492409	-0.18748895274073307	-1.2567295257024844	0.8722727790998988	0.02417064773804878	2.161766486223898e-06	0.9608858826041566
0.4613659542452144	0.1716116733360161	0.9196244296289257	0.049425465469873586	-1.8776503227845298	0.8727292883694562	0.10224631324851696	0.008711632939000747	0.9626271918914888
0.14523228464365034	0.08358156619336013	0.9153303106666855	-0.4407499691702075	-1.0414636356904818	0.894408531506793	0.5906542093625555	8.962425914104339e-06	0.9860520592469408
0.17955472537029446	0.17175020099544736	0.9711332558914749	0.13168514891578242	-1.1166821388237786	0.8893029491331997	-0.22268570491973794	3.343495055615789e-09	0.9340460455755917
-0.315570071678543	0.15449106943758428	0.9433902389824098	0.4059957745660121	-1.6337942419455314	0.9073973929302599	0.5397351542738908	1.4793068181930118e-09	0.9904655179160675
-0.008046988780722679	0.10319763343496566	0.9098842430032232	-0.006498763556140208	-1.103269009570148	0.9150107884915043	0.5034965373082985	2.195336253013117e-06	0.9207152299182934
0.024910915598065866	0.06063893528209799	0.9229036514851392	-0.25546195192371357	-1.9731314120582992	0.8802908338997917	0.10496664407701939	6.387684246077993e-05	0.9214432739762941
0.2931002612770368	0.19506748148263403	0.8927560355204821	-0.07413945042602244	-1.2392727564341237	0.9043278768810328	0.6652335946539862	4.165468929229091e-06	0.9933481659106734
0.14655729402990045	0.11895854532248373	0.9438573809990439	0.06181369633465472	-1.505304855788898	0.9068942834848172	-0.03322827805894146	0.0005296162870044026	0.9711936923942044
0.26382008022631254	0.10681540154309785	0.9578615342068891	0.263786297445578	-1.9289959849436187	0.9143845815772504	-0.5088304053821142	1.1445463707817653e-06	0.9117670760753972
0.3627499610726887	0.15742596261741668	0.958637146892168	0.0015540535128257815	-1.2476031072327793	0.8892247805212536	-0.2645954181999697	0.009596623295008138	0.9480177285692658
0.5797385617371893	0.2379077127055446	0.9449797383533826	-0.16622742178441752	-1.3139658863356591	0.8769186817915764	0.3076076197835702	0.0014288984136735308	0.956988964818436
-0.23130589857402795	0.08797635252765958	0.9177229533523548	-0.09840862731040634	-1.428385557397997	0.8869915863869795	-0.11222567026756902	0.0012348819474769734	0.9789566972358668
-0.00940104111143561	0.17260475554466448	0.921838104753537	-0.09840862731040634	-1.428385557397997	0.8869915863869795	0.5919781263829362	4.618479169644877e-08	0.9705044623296054
0.5701838138311862	0.48321908531029795	0.994627981529108	-0.7040192528567737	-1.436839173457087	0.8760471335370975	-0.12539102446172468	5.29106515512745e-06	0.900522979038833
-0.0007481187829952995	0.10390892626478393	0.9714687295844551	-0.39085323282252293	-1.881343590781937	0.8877420779621864	-0.32815854868086536	0.05665689990194803	0.9916504125068859
-0.012965258535628799	0.31125052362978795	0.9694185714254263	-0.035932206293524116	-1.6552750395594256	0.8854480677719099	-0.6200505578487254	2.2017526281535894e-07	0.925903209390128
0.2303027223892016	0.23978298457010397	0.9363587702754234	-0.19924301016110268	-1.407777449022682	0.9000413935642091	0.4025972741115895	0.00020573397426605603	0.8951892707565834
0.22483814515582262	0.06735785695786614	0.9862069330800532	-0.02562881909281134	-1.6458381952404653	0.8974693186047453	0.07530289348455899	0.029924504250226074	0.9333419590408066
-0.22537708366760906	0.32147946004041333	0.9618081109945926	-0.2164416253479331	-1.4632532736360293	0.8774857646417502	0.04407144513571648	0.010305239259716475	0.9396155802888332
-0.38027719021265616	0.24791584766216823	0.9369412198390966	0.04806267039125345	-1.1718737315492764	0.8899786849065017	0.09196563464398633	0.03453936055599007	0.895672320908465
-0.02488694240957423	0.4633468738408446	0.9704843563983242	-0.07130050108116448	-1.527689230174053	0.8747326097500371	0.5896526100774926	0.0018164525629716195	0.9224178923494283
0.2294154810349711	0.2431611663220683	0.941402100299378	0.13775012862337022	-1.7306012806572786	0.8805345713538796	-0.016380549517601928	0.09288865359984018	0.8924326054359554
-0.07286026719944189	0.10676922957591567	0.9485954750958628	0.15446538663743548	-1.2389959987850703	0.9253823498021198	0.43536684707688966	5.5601029716116105e-06	0.8954138828772118
0.10712352226838895	0.19686080946899553	0.9492931426460537	-0.2692399390059399	-1.9761606142715928	0.8865406701574683	0.10741142647994817	0.0018464619791486749	0.9568814695494968
0.468365123285458	0.31799196198452867	0.9618922452057769	-0.1186512772918975	-1.5777969719171758	0.8884982008138973	-0.28090031941119253	0.019707259486316842	0.9106328027009533
0.11497608104621665	0.17741363179815697	0.9734725005368834	-0.08403058791951556	-1.2402263768150914	0.8860705862297255	-0.025322008529395923	0.0006948930148536606	0.973646793453153
0.44629070189834336	0.4702756605367466	0.9503285441915873	-0.3419967445321701	-1.14734613510895	0.8689773488849629	0.6661998586811402	0.028985926831396933	0.9849151773986846
-0.14926054746462897	0.04923143767468014	0.9409360545544974	-0.16766972662936563	-1.251551265809422	0.8997467496065977	-0.20909830483860237	0.5906326924783407	0.9550272067767456
0.2780871291300685	0.28545373161054494	0.9210707523258539	0.00737692841476445	-1.9130569908908592	0.8802962021665601	0.07301000976318317	0.5952121418905233	0.927673778135697
-0.3112140036749626	0.19820267544019643	0.9586836970690714	-0.04841903577620954	-1.9349921779087509	0.8872400094658188	0.40699436846763337	3.1251798622151833e-07	0.9318285463215624
-0.03964745676321782	0.3854685344389577	0.932355087041435	0.22372820554804207	-1.828643908702905	0.9087123811873953	-0.3629226626105444	1.059510413323699e-07	0.9443599901996348
0.14061183613546685	0.06680597070551958	0.9567559236850558	0.047032979985542234	-1.4959501009395295	0.8929771876196877	0.22796249926388246	3.987390753297014e-06	0.9900045985153818
0.13418794098110243	0.3621032717637851	0.9660240581237871	-0.5240902129793175	-1.620508773471697	0.8568880315405037	-0.37996075588808775	0.03181859344809497	0.9542875171971724
-0.07448465330160742	0.07620278171245293	0.9435456626768575	-0.231149310481239	-1.1438590920088538	0.8918166940646496	-0.23256502525470513	0.15150269576882902	0.9026492106109724
0.28363350730950493	0.5210524008839389	0.9832910470693143	0.4077949453680083	-1.4547227920163945	0.9047365341919702	0.29094133001082323	4.3131990919766914e-08	0.9844530387461259
-0.3121288628346822	0.3516138146013828	0.9517705214309743	-0.19924301016110268	-1.407777449022682	0.9000413935642091	0.5784873296392368	0.3568338150049276	0.926996887118987
-0.14365436321308406	0.095571757164756	0.9658082478531627	0.03804200785464884	-0.9805718867010371	0.89301612732872	1.055274148363062	4.3646805722052205e-08	0.9275405447377023
0.15120321046121699	0.22159468212922728	0.9331704632477514	0.08126808427101606	-1.4936350780636065	0.8938388690268683	0.09933310323376521	9.345271068436279e-06	0.9243508925320841
0.42835427404707593	0.03334054258377142	0.9295163435581146	-0.09971894464515407	-1.6610940885081193	0.8742536852009114	-0.19854759451604043	0.00018226538835644821	0.9889625231091483
0.26293060824900405	0.04098947965418884	0.9606904370778596	0.30752459429382206	-1.7553954796647095	0.9231200368998715	-0.4460518284217345	0.20312428258617862	0.9150030212793754
-0.12853076914098133	0.18268559424414638	0.9568815704760231	0.04528993681401339	-1.4374016810948262	0.9017349133874799	0.14442133131079604	0.030741140948459447	0.9246916248582003
0.07992467268122644	0.15943697675794163	0.9484957900552418	-0.10030295190566729	-1.3720331541251047	0.8839679864812184	-0.09135441492141805	0.011350780268834524	0.9785218392885348
0.05876928465106576	0.08616330092745261	0.9689052075916921	-0.10416825992243339	-1.8818371210642661	0.883921720571849	0.9143543375962357	1.5902393704658191e-06	0.9199739547933458
-0.06711292634941285	0.33742668786766983	0.955377624072702	-0.20101525643120688	-1.4459526202158066	0.8840049034742262	0.23045799894491292	2.8090854149002657e-05	0.9798578614204754
0.2564535096454554	0.4270170473596228	0.9695749140897677	0.07074147887919269	-1.465671994829342	0.9007879454669337	0.3511732444939115	0.0012328231961010647	0.9103002313221712
0.3673663730521224	0.16723146403282368	0.9524061114444132	-0.2302587758447463	-1.1906055969287919	0.8920061150273861	0.26422522490913547	1.4080917771558838e-06	0.9361886350125688
0.16205928337316122	0.008853940968251317	0.9751588255502399	0.1495192206419964	-1.7323362976298442	0.8861939625875397	0.5812785431408445	0.0013114070132649689	0.9713203501767723
-0.5762104602000844	0.003708078952958535	0.934053759894322	-0.24353997547661255	-1.1833604004064031	0.9024519848351611	-0.1925544616922794	0.019838894532816478	0.9615802405899226
0.30749995829918403	0.25664188022877754	0.9436197403833546	-0.4405851913373595	-1.0628533768575883	0.8910872757264285	0.2784060226338747	0.05180334533838394	0.9387138647016257
0.5134886626532499	0.13971206396166083	0.9489396130522871	-0.06062878032809338	-1.8913399717290234	0.8889768564361166	0.010774400988920796	5.136248500462318e-08	0.9455819849495934
0.12502841916409446	0.22281766098429118	0.9625962056113024	-0.2150791223931472	-1.4247163827717784	0.9003360854018957	0.4282039993162501	1.4619850244633251e-05	0.9668349090315782
0.41013395226162364	0.46420063871876416	0.998458993451098	0.2259960403618808	-1.4213280347292858	0.9134561977211122	0.5772915318207561	0.00012070391419472086	0.9854096432721717
-0.08734889900177661	0.1381581701256827	0.9404601474186314	-0.23071981777285044	-1.7003878526700766	0.8711035742663061	0.12159649590577093	0.0026187316293631783	0.9347900135855562
-0.001581735601360712	0.21162938000036974	0.9961304608035787	-0.45231400694744317	-1.5469045640360741	0.8732832363543356	0.9879586295014571	0.11828236358199654	0.9506173468601982
0.12956662150682696	0.10358572165722207	0.9696131659766958	-0.24706897297424435	-1.424748656403116	0.8991975702274516	0.28251219125580906	0.028501267822214616	0.9621760293744184
0.15636731433539197	0.28273451575265574	0.9765651532694867	-0.3259637886366271	-1.3649805257943743	0.8910576389918899	-0.09244823341205777	1.9433448140309515e-08	0.9506050792939843
0.8051159859998174	0.01298119469902935	0.9584196625119679	-0.7712469278746701	-1.019754884039877	0.8943301563409631	-0.20117854546735625	1.0040089005913353e-05	0.9473637544957834
0.4370281567250519	0.2307015759129019	0.9440384364093968	-0.13095188253187473	-1.932230102588674	0.890541233880307	-0.03322827805894146	0.0005296162870044026	0.9711936923942044
0.38670424609390874	0.5106997539584076	0.9536494426767156	-0.39085323282252293	-1.881343590781937	0.8877420779621864	-0.2275401115603417	1.4670274882861868e-08	0.9140264087445182
-0.22184178835501275	0.13606921485102394	0.9470833639468171	-0.1936457654954058	-1.8521172216288184	0.8926045260718518	-0.06876028781339816	4.118258412556521e-07	0.9557446506725982
-1.4228949584015285	0.041654166843729884	0.9259625661383617	-0.10352668930485942	-1.93319077414848	0.8855970660945865	0.03458767065402579	1.1293173134966822e-08	0.9221893281100934
-0.535311105014312	0.00870337152506364	0.927565159207804	-0.2948038578909755	-1.1057067914033953	0.8950751534576532	0.1696690707076618	0.26721454563110325	0.8901413227966112
-0.15352781643705898	0.22290134160111805	0.9747684416647369	-0.09971894464515407	-1.6610940885081193	0.8742536852009114	0.19916594620501282	5.521727932318425e-07	0.9610960139886134
0.8604988380862322	0.3624385142150107	0.9684518036052578	0.1400368435141246	-1.5174288929590038	0.9128018462058509	0.30790210057521694	5.603316558579388e-09	0.9061665086663884
-0.16825125293526455	0.19494654528691321	0.9773740366341697	-0.30868043810261936	-1.748796989824621	0.8913403606567221	-0.03082941851416887	1.4583036425908719e-08	0.972837937298813
0.2471622416786513	0.03752013894968427	0.958354830899826	0.28519215859775127	-1.8770533936736957	0.9042967677066148	0.25885015401355727	4.613748491483843e-06	0.9561178607122287
0.11674705676593902	0.1833841518089948	0.9689338276666414	0.13041581715904726	-1.8617576196906307	0.8605734552680755	-0.009755053969764838	0.1551603782217968	0.954364552685522
0.5373294831913423	0.4552664496600098	0.9707443873824998	0.3588982104878835	-1.6504981735620932	0.8999391357385249	0.23016803495966354	8.615280022047294e-05	0.9044263666460809
0.07235266611610985	0.13342787039670354	0.9249326434583305	0.3911721528999026	-1.6827550272498977	0.9262397703721188	-0.23219390904468806	4.2826669145049855e-05	0.9733561867159944
-0.8080325380371085	0.19749761056577536	0.9338349739475701	0.06181369633465472	-1.505304855788898	0.9068942834848172	1.6248812956986045	0.38232789609799944	0.930488161442568
-0.02042166172506621	0.07691498572239808	0.9531753531100046	-0.21313508178919904	-1.6695661743204306	0.8746226948001372	0.9234730278820047	1.146091913226763e-06	0.9607330976594763
0.33213561774040257	0.17005100216497188	0.9601274214052307	-0.31747851627491386	-1.5334229923125715	0.8846182760532249	0.710929369816717	0.00028979058612934813	0.9801705968476897
-0.2781405204702847	0.19843947124685962	0.9425840996860491	0.16369133627570065	-1.3079082967534807	0.8729416683222684	-0.07166283164732956	0.0002827392941491238	0.9470910320927958
-0.2848569650434162	0.28465284158734694	0.9745055557980693	-0.026612946743140853	-1.7323400089852707	0.91470333942063	-0.0508048526146494	5.1120741559218405e-06	0.9761570115612322
0.8180146939462859	0.5479574414622739	0.9701660837095308	0.08863420226828289	-1.783442598368448	0.907110973867056	1.1148794670251378	7.673694662057935e-07	0.9684843189449467
0.3668879564805373	0.11249448790773992	0.9304346689267295	0.03258212238388536	-1.1787188947341893	0.904417088334611	-0.03419923376220968	4.0615384731656286e-05	0.9729474307361807
0.24892182800769785	0.40964207362436794	0.9350175075682761	-0.1478893511363344	-1.89475322754631	0.8941827910690857	0.7553315104647984	0.0007150092521556263	0.9580982084411843
0.3321953209274877	0.05815959647847505	0.9575053151249113	0.11023322851985062	-1.812539754748525	0.8836477189392282	0.12161339318765574	0.0005609648062955271	0.940141696997784
0.3241363885277301	0.13832189149471413	0.9404348163675635	-0.3439238887669511	-1.909892322050895	0.8729166156704062	0.07872485656001249	2.1082681853200452e-07	0.9321126373315819
0.22316297469852103	0.10777664822515884	0.9608621886461634	-0.22660353302520808	-1.3066805341421825	0.8767203656267359	-0.09451531491901566	2.798841347783949e-07	0.958728875363716
0.05835717428572799	0.41288793140132907	0.9475404154551144	0.011601855394946625	-1.470252859096862	0.8814780537682418	-0.651740881135809	0.05737218409912214	0.9660664129533503
0.36365719598262086	0.30231912299324915	0.959492396186948	0.30960292542639456	-1.7058131418592095	0.9120814169757757	0.871161404214182	8.064253256937905e-06	0.9945120792603548
-0.13257269741134758	0.07183565432917863	0.9849401750910625	0.1337935343171761	-1.5687180616046006	0.9071541345452859	0.12878432336978474	5.671942520637768e-07	0.9855442705313735
0.14642231701543856	0.32213818343454503	0.9628057075745801	0.12045554153221039	-1.3740007916401762	0.8932415657438525	0.2095326899984924	0.1635298635022894	0.9298685962902747
0.24276446819067474	0.005990616499467194	0.9694060751337163	-0.07693785603173042	-1.8210730138786155	0.9059148048258661	-0.18835744083840833	0.10071921280263614	0.9316866772971752
-0.4219422453155711	0.22078538600722053	0.9323286089234174	-0.07578977902458295	-1.1385681963176295	0.8920970457248361	-0.003075787263211005	9.765133019404153e-07	0.9798936139435805
0.26566522620984	0.32040136436171784	0.932367574613949	-0.04047309474203553	-1.769903758703675	0.8891315244680396	0.7903551214602826	0.15651926052104675	0.9882538048173953
0.40169024693976035	0.15825814934830618	0.9165721943438302	0.18380256353763302	-1.5487853218346102	0.8998225276967796	0.02963604040837975	1.5565478767923804e-07	0.9546838902876302
-0.44063011461242363	0.24009446634406234	0.9875606627607658	-0.5060503800977538	-1.9461269786877269	0.8764610794452468	0.2507489057177841	0.004945201424003732	0.9885242166057817
-0.3393071828477107	0.1159630287174197	0.9053623199710622	0.45335034561462306	-1.7173858912630506	0.9335039406163232	1.3857893544098454	0.0019266219843137515	0.9315387890914452
-0.1083914533988578	0.2733246367831035	0.9380665380630443	-0.03587311711327201	-1.904762792208591	0.8672043638746569	0.3411669287303605	2.095078580548849e-09	0.9497658828710029
0.40720756533090624	0.03270778958832585	0.9843392579071771	0.011536528690247572	-1.833465859056157	0.9083367087659582	-0.24026491653114324	0.0002761484603249803	0.9531604008637943
0.25293251679875406	0.009050797582067088	0.964648923618848	0.09646687839581514	-0.9958703724720472	0.9171729854301188	-0.08767805050812871	0.5634233756285862	0.9528142689597559
-0.37553416452269406	0.15116797471046742	0.9127885358974221	-0.10543372218841851	-1.2456132835672098	0.8864327413410719	0.292330186781256	5.005132186539489e-06	0.936286629819144
0.11464569837067884	0.016433167368704232	0.9998068600938341	-0.27868635017971455	-1.6052353534573844	0.8846002501945487	1.3742289358057524	0.10583603838711934	0.9798729127039237
0.10987008735745729	0.08056077615186374	0.9453882234874716	-0.3286457684523585	-1.4493078144933866	0.8659584729237826	0.47715004819811835	1.9962794814591671e-07	0.953643394128279
-0.0697231157398353	0.14158994300346336	0.9604709791960452	0.08241726588750398	-1.1887189310461825	0.9142279942375527	0.24576060582837922	8.108052552879748e-09	0.918286200509545
-0.4881360010980118	0.19178955170629222	0.9391143981609403	-0.1982438452478228	-0.9904925142494232	0.8884962770819532	0.19279824104098342	6.799843280248419e-06	0.9914357602480164
-0.15751962593822572	0.22309884300730823	0.9520358475510442	0.28519215859775127	-1.8770533936736957	0.9042967677066148	0.6988678840799762	0.0001195140778974594	0.9620537568013334
-0.5993812405071098	0.05626538171847892	0.9470755078478582	-0.1386122201133928	-1.6221550156148856	0.8952691696065727	0.004601523512733685	0.0017970117998745696	0.942652194490545
0.35018043297149803	0.02394063597551989	0.9336461781968829	0.3093072423911951	-1.9316858013030027	0.9020191546617176	-0.2487888208073139	3.995034353932197e-06	0.9188923845209556
0.7625367167450025	0.0646380110219863	0.9601250883057018	0.0003392269716750995	-1.158192484175442	0.885776808059846	0.1399725513806649	0.0021797969134207135	0.9680485807073477
0.12756358094196704	0.025862394605881606	0.9196588089513373	0.059796796216837755	-1.143740250124063	0.9002608643776469	-0.042880699192353156	0.0519871412774579	0.8833793956413818
0.0866235464557589	0.21489415129441058	0.9521014550205165	-0.06427435176832796	-1.034434018347432	0.8804681382376056	1.4281202491095053	0.030896578874328725	0.9267868990702022
0.06579717445987804	0.29922782643886536	0.9843934124233525	-0.10034356183514692	-1.7249376267209158	0.8746595062987089	-0.059720330234205754	0.010532466210622642	0.9657202032210273
-0.10168128047841662	0.07195219550607845	0.9766405384018496	-0.42893207590456583	-1.9032237750019054	0.8594769311469743	-0.12944111131348368	8.382842256705856e-07	0.953604440466843
0.4222415876140597	0.11122715731126817	0.9633470694363442	-0.11759582769320431	-1.7240630266224148	0.882674282074366	0.04332110054073812	0.00033745492340516765	0.9367108931483672
0.3921672206992024	0.19942445131235864	0.9772587792192379	0.04256508193269415	-1.2888963609468882	0.9033980642364099	0.15811265108728367	5.0542401888957874e-09	0.9303868869665264
0.17441494527477072	0.18790157865575546	0.9810285572541583	-0.8070713021159202	-0.9425674111765587	0.8867774010719236	-0.052842543570222666	0.000779698087936308	0.9173967619270619
-0.33806865563087274	0.18684601356506908	0.925401976523519	-0.15738261195586878	-1.7808835052393972	0.893266598530191	0.26601603723584244	3.4304353961994188e-09	0.9496442293271021
0.33347636950281756	0.022159512946648405	0.9524489830230977	0.22761192543754127	-1.0997620841372107	0.8918257350513473	-0.08696877820678228	3.662340382007933e-05	0.9668221931640545
0.7839737703571337	0.35141273058246314	0.9736434700504866	-0.03341159532653326	-1.8672493333466744	0.8817563442270272	0.4672021257907817	0.0027630857741766236	0.9670367940673347
0.35516013628106374	0.4272048439133753	0.9956521989270978	0.04067363701558646	-1.981144875344203	0.8932494702707234	-0.566064724252139	2.6450649275150035e-05	0.942016788420375
-0.12339454433214536	0.03248991805688721	0.8962057424136252	0.33743584940176996	-0.8695977542441731	0.9398693329408271	0.12578011391548838	0.018435070404770493	0.8951104671455168
0.1353168591173755	0.060632648641373056	0.9088640123503605	0.0013669990024349765	-1.7825538759163455	0.8694691495643244	0.2232804993268056	0.0756412494246605	0.9422194436838545
0.49988685182423137	0.4872017044109618	0.9690463354201568	-0.10455231217220406	-1.6661604420743994	0.8879747085419556	0.34936247710015333	0.23212910595887354	0.9359838114623285
-0.6736561848227448	0.3379188522518079	0.954681845771254	-0.10352668930485942	-1.93319077414848	0.8855970660945865	-0.14567595884930906	0.01274995470611718	0.963704631365443
0.003150878425360479	0.21909471609750925	0.958139318672236	-0.10147843330102191	-1.4187513733130628	0.8728439240345707	0.11737256996156287	1.6671914338168228e-05	0.9250171955443923
0.318473218729992	0.17572890113498751	0.9548947332968352	-0.23063676517898446	-1.4420001363884525	0.8913278017164752	0.09183929117965395	0.03617840220296573	0.9459231152877036
-0.2364162524566072	0.008669639310171812	0.9358211940943333	-0.3849523760664373	-0.6419270737143348	0.8934474279449721	0.17889562121122093	3.214300774726532e-08	0.9273498442675645
-0.32014936015754825	0.14212919113137282	0.9241012882398074	-0.19309142290650416	-1.7825041945554378	0.8940922819392224	0.19379106919931122	0.0003051096510388681	0.9338733362939573
-0.056606968452525	0.20498670105903016	0.9644190777934678	-0.43738695029077834	-1.0029379398720641	0.9190227655416419	0.47248867702892117	2.783266608701224e-09	0.9240773973088877
-0.09343165197833592	0.11001271703747319	0.9776460618762928	0.046461049723252934	-1.4559605460120246	0.8814936728885834	0.4539875942223679	0.0310724787643988	0.966680500007668
-0.08745865876911174	0.07346075534697147	0.9046558635320477	0.07220196950412205	-1.5593756873907947	0.9084097716892253	0.08513321785469952	6.781980540989807e-07	0.9598490600952909
0.312932592774264	0.21520101394866337	0.939121928047943	-0.5327006219240196	-1.7106005930924928	0.8962907934313513	-0.24866898119084002	1.9842058490045456e-05	0.9675841230809249
0.12681192777034714	0.11165342584959809	0.971771187801268	0.4821019983742536	-1.6759416476260458	0.9119417322385885	0.18998530708610684	4.0100987332976614e-08	0.921983251564037
0.1814863206472024	0.3290124339505681	0.9773266398393057	0.08863420226828289	-1.783442598368448	0.907110973867056	-0.08767805050812871	0.5634233756285862	0.9528142689597559
-0.049796945812036086	0.13731895131481778	0.9331299475761322	0.05920644628605842	-1.5532372674958328	0.9121363718440479	0.6484864957807295	5.335552782824067e-05	0.9640694100163498
0.05931684928955702	0.1532895733931961	0.910472898784538	-0.18101665106009635	-1.1574383387193952	0.8857872432431385	0.501931995102594	6.22620853233093e-06	0.9744103475634823
-0.07802400142589147	0.2213546820770323	0.9802651013165516	0.33743584940176996	-0.8695977542441731	0.9398693329408271	0.02611479839135189	0.014705606492104506	0.9816425293166426
-0.09547456084922029	0.12682256913748008	0.9617060469222124	-0.04047309474203553	-1.769903758703675	0.8891315244680396	-0.2789378305897072	4.549687760124375e-06	0.9471800004787325
0.07805190114159757	0.412392305761756	0.9740907156393432	-0.09352806932698399	-1.151514574056093	0.900936700293681	0.25408353566637754	0.2992598268278477	0.9009441932876907
-0.3304748263930538	0.10535684437201942	0.9311006716610221	-0.7426501079290104	-1.091780069699678	0.909936089459279	0.38016306613479234	1.367183499884257e-06	0.8764273815173887
-0.22267397450469176	0.39156213530916356	0.9499629850738345	-0.5502083889641347	-1.5388357055334287	0.8685565162543176	-0.14707557442701802	1.9510468394976562e-06	0.978360094411175
0.1865632428480608	0.24349345535641567	0.9468748652405213	0.07699038534253821	-1.6432812013260765	0.8987670157730572	-0.1946609041392131	5.90534086473397e-05	0.9612976616625842
0.2050471219146099	0.2701816878166063	0.9733708260779356	0.09538592461259654	-1.5857128284333928	0.9064468959851608	0.6922506329942779	0.18701771912574233	0.9465463343530024
0.2920119866890426	0.19764221666984658	0.9377253273955539	-0.5299867285109434	-1.4157199789791464	0.8841012643703463	0.6922506329942779	0.18701771912574233	0.9465463343530024
0.2962993919458614	0.07580499228452703	0.9315827318184986	0.10231385955876249	-1.991006811094634	0.8786527840300007	0.538608110890574	6.764156388141477e-09	0.965469906059745
0.5012005652804613	0.1332810568334038	0.9393305744561332	-0.44582389777405673	-1.5587633049885086	0.8812983199822834	0.39323335782862845	2.2327005805542572e-07	0.8932729040777193
0.4467059892131071	0.39967374583353776	0.9637787159368381	-0.2313486279026582	-1.742062102780554	0.9050975586807628	0.6331919498601613	9.196158299117194e-05	0.9692342577288304
-0.007899738953645707	0.07408845548859035	0.9765648751193707	0.011449657673723301	-1.5419936836676733	0.8985154495466411	1.025811772315449	1.64889650666854e-08	0.9716436813128922
-0.41775636076268796	0.048534676200721494	0.910377209382867	0.2753727959930736	-1.8787886268667109	0.9256382094290252	-0.01460558738691109	0.0007461396114037051	0.9306219566742615
-0.162408835194851	0.14732229351656714	0.978356532846517	0.07857603036642224	-1.2919755899619054	0.9075580083808346	-0.2599077294306591	0.5856503958176796	0.959609714343953
0.42665562422256803	0.3367315573794965	0.9968241919042451	0.00737692841476445	-1.9130569908908592	0.8802962021665601	1.2738520148612844	4.878094219160402e-07	0.9781556880499268
0.29538405390841105	0.27060571942322675	0.9496882955058737	-0.9915742590381711	-1.1688733853127904	0.9157102260882168	0.3850312704594705	2.748730031295137e-09	0.92384542388612
-0.10102953130009351	0.2667261515813112	0.9967892493797657	0.16369133627570065	-1.3079082967534807	0.8729416683222684	0.5248604843260543	0.2669219820659636	0.865971860595542
-0.023121888614831443	0.20539032818162323	0.9754823534009883	-0.05006137601666083	-1.1648621338486134	0.8667918080077996	0.12409790744054394	5.657239193920619e-07	0.9274771130058393
0.2746527691671431	0.1929507202078385	0.9695316614474235	-0.6272895117138546	-1.6255708236875062	0.887929383180424	0.09876418481988392	2.225397388594419e-06	0.9071568783780728
0.6081854802634656	0.20971899941177644	0.9405668416681972	-0.2302832949603928	-1.1546046875439657	0.892836166739861	0.0038380486961697713	0.21843747366920904	0.9675485318004721
-0.2395434672064785	0.2331248562348086	0.965970651498825	-0.14289357838581163	-1.845204660528096	0.8976453091872438	0.014752880342284946	2.747325265936022e-07	0.9392443050073843
-0.09095701333440054	0.28775657449168157	0.9670916665088216	-0.1719147519181674	-1.9838780123292703	0.8740528274314807	-0.28036808355476506	1.0380380245956305e-06	0.94314991820395
0.6014981481847907	0.6186045715371007	0.978045110150939	0.047032979985542234	-1.4959501009395295	0.8929771876196877	-0.28924117957174555	9.310085032462782e-07	0.9598910267826034
0.18077639869349704	0.18444431194648145	0.9434540973534774	-0.314729595155272	-1.9504228434053241	0.8893401338190364	0.5908488837545969	1.6992164489676666e-08	0.9672436346430171
0.7554108496786316	0.4281003004472005	0.9781987629307156	-0.11198112648465841	-1.9206413881239581	0.8744491794678495	0.5042239235427841	2.3755081856742746e-07	0.9164710301881933
0.2738484263481771	0.2595668185362384	0.9134162379637636	-0.10010755446987285	-1.9647725574713208	0.8793871491853583	-0.1300167457552961	0.0017374200005197795	0.927149530057551
0.13371470254109483	0.09897430639869237	0.9331455306837094	-0.8065293352497362	-1.224550260942309	0.8943940579910554	0.11605587970355824	0.047025124834385514	0.9266635040191992
-0.1723606781872598	0.18754371682265805	0.9662907005696133	-0.4548556744502197	-1.3855275905339473	0.88518663283436	0.04049162060231293	1.9928898496733483e-06	0.9307076079366723
-1.0697825250294257	0.05322274587931121	0.9282767532224836	-0.03131879047439545	-0.9210013418075287	0.8984000167537992	0.04690196772667132	0.6219664608941512	0.9466140375105508
-0.2986920967748934	0.10379700584725733	0.9278702429372834	-0.02892528396224936	-1.110914062689194	0.8919511738520465	-0.15884239858874327	0.0004943889346104692	0.910978578384079
0.1842631820648842	0.1861324377189481	0.9432967924151622	0.1298264662664126	-1.614718195435815	0.897255313029603	0.40733080320278514	5.746950164634739e-06	0.9395110875838315
-0.979213635990911	0.0026760826422465023	0.9264170891425778	-0.14025161057690383	-1.6936109765532796	0.9169920125942017	0.028202860951453523	0.0016538359539255807	0.9562090205117109
0.26023863367400324	0.31682659797655854	0.9805881604129179	0.022289217218852464	-1.343686491538731	0.8810861585524487	0.39858479666736013	0.11352750497606658	0.9632307301346575
0.09646771523312014	0.037736963152949526	0.9507956085824619	0.11009791684580872	-1.24851074986575	0.9070895817839644	-0.1238365097531764	4.579850697538813e-08	0.9232976093121564
0.3711988258663811	0.23713464340939086	0.9262631888264323	0.10424655852992704	-1.3976889433420336	0.9026856541501512	-0.03559798624383159	0.38975041806069044	0.9442092238200557
-0.00903203943655212	0.08110394905282393	0.9279280830152675	0.08927103275709136	-1.9530839316138116	0.8930930154325023	-0.4113151832865585	0.01627234984766595	0.9023973444026697
0.1974261162729677	0.1791878221376531	0.9984334744222003	-0.02421723863529257	-1.5836058442135195	0.8842441397651031	1.0484196154323664	0.006490094578061278	0.9790430208499535
0.16995510688278487	0.14811292961941186	0.9721411277016042	0.04528993681401339	-1.4374016810948262	0.9017349133874799	-0.1190408601261348	0.023061276963656743	0.9591243104994924
-1.3214194586634807	0.05830638178250315	0.9106351110049027	-0.4583222616376592	-1.2844417934499244	0.8724917716785355	-0.5868233324967482	0.8263309299572652	0.9351658036912107
0.20702282187213406	0.3040778707975301	0.9496878415394734	0.11439468999397917	-1.858202697294796	0.9168564439327652	-0.29295753472463115	0.000494782946202551	0.9911566741071545
-1.107445654344131	0.04427995681813282	0.9428515463740383	-0.011910509252772483	-1.9923860871213008	0.885754864787314	0.18508357291733635	0.0007592064366317955	0.9451056550160354
0.06355256551877855	0.010298737003357733	0.9644758047545388	0.30026750961639515	-1.916064720542998	0.9061058301342397	-0.31726226937266677	3.6304732049828517e-06	0.9386400128263022
0.10313955005204412	0.4427470049767988	0.9734566892651885	-0.2150791223931472	-1.4247163827717784	0.9003360854018957	0.522076278722758	4.729693098824206e-09	0.9289197095007768
-0.48734400215424545	0.21883231592526908	0.9500644649399348	-0.03184899384568718	-1.9057471206611072	0.8988399977256614	0.38574690421954916	2.717946378491299e-06	0.9338218823745347
0.07170930094530988	0.38886128563025807	0.9828169242812912	-0.17439088536148128	-1.7151850754846154	0.8920156791435584	0.04997762159430774	7.903366137150437e-07	0.9497177568648711
-0.47443311555017176	0.2855351345805073	0.9485726282911512	-0.14503726973419795	-1.466308626781787	0.9017262490470636	0.1805182971584669	2.7157953563409985e-06	0.9372663689023334
-0.27077876342011536	0.10486727598259006	0.9529587439446674	-0.10416825992243339	-1.8818371210642661	0.883921720571849	0.23682028253663123	0.0016270463934116393	0.9035698611402408
-0.04914567808061339	0.233425961969936	0.9724801045879886	-0.03184899384568718	-1.9057471206611072	0.8988399977256614	1.6084446275944027	3.476003502785535e-07	0.94759990798295
-0.03466625427751385	0.21030462805547442	0.9123145800601097	0.2453796862961175	-1.76691270153553	0.912083503882471	-0.12920436289766268	2.425652018377218e-06	0.9305252115467056
0.08501902262711619	0.19747541832859022	0.9409575716593918	-0.23178102656959454	-1.6119929777037352	0.8959301143303621	0.10925917047413503	5.6906903729427976e-05	0.9354450400744345
0.2798389708589544	0.23743948632249057	0.9847383994093328	-0.10455231217220406	-1.6661604420743994	0.8879747085419556	-0.005289946507056165	0.04022480554360565	0.9279461731856722
-0.07545630148863254	0.214778766703906	0.9636611102976345	0.2661815200059108	-1.3802904655085517	0.897956020577149	0.9277217060683176	6.639337104984462e-07	0.9288675012403744
-0.056910849588140744	0.05627932611756625	0.946448605392634	-0.3375005505454638	-1.6162142330196003	0.8917975304165624	0.08094446885900464	1.7992264453904362e-06	0.955146752579779
0.05674395402024969	0.12758890773547665	0.9625770703229353	0.29374931305788454	-1.663077178897261	0.9343619658621827	-0.042880699192353156	0.0519871412774579	0.8833793956413818
0.2076369124482318	0.3968857200510864	0.9718809406680848	0.13243649138684654	-1.8960281340083747	0.9021859656864923	0.4895832805674969	0.002917776020992732	0.8957501619429017
-1.1356214129739504	0.024671983913746726	0.932116607217606	-0.2313486279026582	-1.742062102780554	0.9050975586807628	-0.3624586098455582	7.634425121156837e-05	0.9501685825676548
0.6390546564954661	0.32712704806160386	0.9598922043802461	-0.006498763556140208	-1.103269009570148	0.9150107884915043	0.2556206982959486	1.5958231511387954e-07	0.9305205368964676
0.5775588497381232	0.2721692273533485	0.8978059347787859	-0.06446987259368475	-1.754444033343868	0.898104582592442	1.7029838687758323	6.469319668035734e-07	0.9088903717504058
-0.046440099057573236	0.3692552527919108	0.9704454275032227	0.2651426290376926	-1.6882727711355254	0.9041349715608391	0.7320322953327318	6.541133398228806e-06	0.9863018183302055
-1.2281798840530254	0.06795239878385334	0.9306577622382126	0.22761192543754127	-1.0997620841372107	0.8918257350513473	-0.10468565730456003	0.0024490452806044827	0.9251113984755932
-0.8384601570304354	0.038762694066777736	0.9348425565728502	-0.039611624072621865	-1.8091169064301953	0.8885167895447403	-0.2598657556589048	0.0047829715823728925	0.9621388819398411
0.22039493365855967	0.3031953722230382	0.9508927038514723	-0.07578977902458295	-1.1385681963176295	0.8920970457248361	-0.16200093090099887	0.6665514276451214	0.9311694880148857
-0.07448465330160742	0.07620278171245293	0.9435456626768575	0.2855218952234875	-1.4387612548232016	0.8902803182206102	-0.32815854868086536	0.05665689990194803	0.9916504125068859
0.7549546316805361	0.5572026801011952	0.9671171672571311	-0.03184899384568718	-1.9057471206611072	0.8988399977256614	0.11725105325547336	8.789473362987286e-08	0.9435840857896441
-0.3581425320694842	0.27150124724077423	0.9840048932988216	0.07424258608066614	-1.7028773845590404	0.8994390598326242	0.45929683804437627	6.331518678302433e-08	0.9495922603564867
-0.06783353027736805	0.1983810046207977	0.9278623103443737	-0.10703951849099913	-1.2626929534718696	0.891740589897826	1.5682854208588095	3.386194270794637e-07	0.9069724257916147
0.30624657925953847	0.2949777689869524	0.9604953004065141	0.39189410552745185	-1.825371363101364	0.9085200665056066	0.24576060582837922	8.108052552879748e-09	0.918286200509545
-0.12981693823688872	0.164171022426822	0.9435167614278867	-0.19968695348364074	-1.82942644781462	0.877209223440101	-0.395415783722858	0.023646292505119362	0.9264233732285736
-0.33645909377777594	0.13421026571434197	0.9526640794780209	0.03203421810280904	-0.9348693921153268	0.8953804229159231	0.12503097901047422	2.1962053116753832e-08	0.9197004393740252
0.2155615482740873	0.029000601756142275	0.9354168090346252	-0.339771638325431	-1.5756058458465216	0.8676414645497791	0.48764482151600763	0.04882608105518654	0.9165243579063801
0.05321843709037227	0.17765134761233128	0.974368925339867	-0.0030134306394131727	-1.7344418278419844	0.905853834597509	-0.012484731213807443	6.082958972405065e-05	0.9250789718894732
-0.6840671193669491	0.21312629456882642	0.9382734697369042	0.04942342442170089	-1.424110559854949	0.8813689869666184	-0.050204938513341624	0.018829455769230338	0.9326085691194648
0.3823169002129699	0.054306128243871654	0.918918145485575	-0.10575917861425532	-1.2374281815812234	0.8740209552078764	0.6462778240037155	2.843253891504149e-05	0.9767478653438414
-0.2794115002344455	0.12995322989360433	0.9221557426402367	-0.18264446990613203	-1.7162047807073748	0.891981052392852	-0.13385291941596744	3.639881335108505e-06	0.9223700293314838
-0.08965327178126373	0.015667445151548914	0.9568309153781926	0.3165561072637253	-1.7764586521573644	0.9174394210504394	-0.3218666613629564	6.43683554726555e-09	0.9134586470202253
-0.5752354311594152	0.08635716716590905	0.9078843273603122	-0.2726142807753458	-1.3194089414718224	0.8709811284407507	0.40154287881447015	1.577111778872374e-08	0.908774730567458
-0.16235995452829483	0.07425318477427104	0.9442600716396713	-0.09971894464515407	-1.6610940885081193	0.8742536852009114	-0.07103787335521528	3.368947115224824e-08	0.9468480403100725
-0.1645056546291349	0.07219148116281845	0.9136431051280114	-0.20219724190792498	-1.9419440276233384	0.8912644321361093	0.18508357291733635	0.0007592064366317955	0.9451056550160354
-0.24433919833106932	0.29106169397623527	0.9653841184246666	-0.3588273283881791	-1.4724370403291367	0.8968281393250243	1.387244895918708	1.801274968544057e-09	0.9318448912158904
0.1415304575835179	0.3246144179549222	0.9857247215114804	-0.25482989908341747	-1.9869357526154698	0.8965701658178383	-0.1741330205707028	0.008420889170344415	0.9401354071471777
-0.2547157216691374	0.10310538689151119	0.9446110124282328	-0.002516623171599619	-1.87298920618428	0.9108900251519267	0.12125018081016758	0.0008981593834040151	0.959342628672759
-0.11590696958208921	0.2300581252689567	0.9972297221310996	-0.19429271722570896	-1.2916409288272264	0.8817190478156485	0.25938411481437473	0.0012673950757452362	0.8967493819861801
0.22531246380026193	0.13123468599790622	0.9327879920323998	-0.08184809490584222	-1.7949654747233863	0.879839498110151	-0.39487607948272885	0.0001777092950642161	0.9268911179080511
0.4029528637145995	0.20049410333720333	0.9465116164980809	-0.02067345673773513	-1.3190549997662613	0.8948502142869562	0.03266901887106766	1.7331822619689349e-06	0.9920908968117325
-0.16247320577300106	0.17172805171008182	0.9568292719543989	-0.40004085586636884	-1.5065457317000266	0.9010687718428094	0.48405200451102903	0.0003656594265325463	0.9157400632505149
0.47642636412120276	0.5458293694169851	0.9662809454543736	0.023220673361874944	-1.808796818419736	0.8913758317582219	0.9269253753553661	0.007024532018303734	0.961514489805867
-0.1128683304554344	0.36947961747882674	0.9516833777887034	0.07699038534253821	-1.6432812013260765	0.8987670157730572	0.8140663704152802	3.1593532009574948e-06	0.9784176658930241
0.14521512966115857	0.02860902885849589	0.9564399915819084	-0.39986912665281205	-1.7506960299646497	0.8990972240525297	0.9760118601564356	0.029587703635651344	0.997027564611783
0.3331714186860005	0.4855956595184946	0.9720176171476934	-0.31747851627491386	-1.5334229923125715	0.8846182760532249	0.10011074628413841	4.1701702924219034e-06	0.935399658313458
0.1099221398362773	0.2170268459350989	0.9698405775748087	-0.4407499691702075	-1.0414636356904818	0.894408531506793	-0.06738504313978044	0.0005284881779742535	0.9346323615103111
0.13076256920249626	0.19916429982752332	0.9560192491973792	0.03707848130795455	-1.5601035223101625	0.8846012377887835	-0.11408573516357468	4.679660575497433e-05	0.975906759603394
0.27336783163368444	0.3825191022544326	0.9329034281585732	0.10661101878517787	-1.3074191488176141	0.9030335351846556	0.010174318014983363	2.216232302575889e-09	0.9631530524887163
-0.1596779641897745	0.26975596103796734	0.9581052114715087	0.2416131006959059	-1.3307946711379062	0.9063295067710354	1.4216215453002485	0.0038796248304898587	0.9259940063277269
0.4297443489226821	0.17649734851167304	0.9448033709302949	-0.0331759258218538	-1.3905264216174358	0.8883272426390258	0.25500424283081546	4.4320506518035586e-05	0.9006654160866715
0.27188253511905064	0.27847314686976415	0.9766559708212221	0.18003816388066474	-1.8118323659603104	0.8914270467136334	0.9406071166921022	1.565645123384817e-07	0.9637739099396507
0.44715077796516217	0.2071934650884064	0.9677236367932526	0.029071529173164468	-1.4514105247115472	0.8963591222216513	0.37945419028660243	2.8723916223196407e-09	0.9216378060582324
0.14738756131920405	0.03333579219768308	0.946716773635535	-0.09908942468421111	-1.5587138036326005	0.8974018531620699	-0.2385746258939614	0.8601645729973136	0.9021130479557967
-0.28509677587378435	0.17764231838038813	0.9252708808912647	-0.2780201295115623	-0.8041779640846838	0.9101078837358351	0.004601523512733685	0.0017970117998745696	0.942652194490545
0.20547122427223358	0.19513723434446031	0.9590767200263597	-0.13003652945194366	-1.8754109717067584	0.8821638240510411	0.18699885984080655	0.002747054093346328	0.9310799350288247
-0.1920975095084444	0.29542918466144397	0.9768326354887874	0.2190664200235961	-1.5907586491206185	0.8944487087074833	0.030297924050535663	2.7968701696389074e-05	0.9013548233173645
-0.595884345861106	0.01625221874436235	0.9236311365892685	-0.04841903577620954	-1.9349921779087509	0.8872400094658188	0.07301000976318317	0.5952121418905233	0.927673778135697
0.003792127456221206	0.30320884666121994	0.9449725686286498	0.3108668822161951	-1.4018997891461524	0.9078207456759837	0.21145857219548514	8.192614734802534e-06	0.9529927870493202
-0.8240131763604565	0.00963841219922762	0.9388062766190426	0.39633002564871767	-1.9757683345273136	0.913906990057121	-0.12944111131348368	8.382842256705856e-07	0.953604440466843
0.19676872854764405	0.06756106400481031	0.9346177731738561	-0.34977767168820395	-1.101595237884146	0.8938053866746395	0.053376708951845764	7.597878619064253e-08	0.9309991591873648
-0.3422012552468933	0.25234868381242964	0.9457982759087482	-0.3207014309991547	-1.0078625921817284	0.9010977944761951	-0.13578465004685736	0.0019404724345598362	0.9635573477957062
0.2657130395330809	0.09103149852828377	0.8895735803353904	-0.08664214028462824	-1.6835125658476005	0.8643615412544599	-0.010975075076674834	0.0011663488549313664	0.9419810332442796
0.4734743169963298	0.2741562605607989	0.9521960785201589	-0.7457854160182638	-1.3870923055699298	0.8947918727949711	0.5209317776717581	0.010310886803033452	0.9113210167169133
-0.6044937824733765	0.08232120688839159	0.9286088801045053	0.034514304335272694	-1.4654790751988123	0.8909881563032639	0.3776851843262685	1.1245687913323296e-08	0.9130765612738673
0.17778311086945653	0.34060304447252987	0.9476760802198879	-0.31673570187988354	-1.4603460147949856	0.8728326954502601	-0.6318505325894508	0.3377259539076467	0.9551370891957411
0.6722595990876725	0.4780485219822322	0.9802360371734845	-0.02067345673773513	-1.3190549997662613	0.8948502142869562	0.8379598602251237	3.784099455810955e-09	0.9717056868137524
0.397405037997144	0.4342728950470375	0.98575227220772	-0.1457153052989386	-1.906999147372898	0.9013551315207122	-0.7229113120955803	0.009320672088866026	0.9513665849235426
-0.6025909755954979	0.20225394481484169	0.9716100908726152	0.3165561072637253	-1.7764586521573644	0.9174394210504394	1.1192612758875535	0.009577169833671703	0.9686102226935863
0.5769771983618277	0.6355651187614099	0.9880191344114423	-0.28620322159478695	-1.697550091835682	0.9072191559462444	0.023165881222346307	0.37214289646400706	0.9392078303725402
0.4205849072346808	0.253741636635599	0.9906713130814315	-0.07428751676582612	-1.4630292659759918	0.8954730020976039	-0.02176577562659876	7.238201901993388e-09	0.9159910916342071
0.23269900957226403	0.05714021166004962	0.9480280896863092	0.18821715331914124	-1.2168095184115626	0.9095400456868259	-0.06988724695224402	3.794023321330714e-06	0.9440302581992558
0.44424761193041706	0.3412403065460364	0.9173881690969855	-0.20845532404527045	-0.9409491063105266	0.905156505650788	-0.5372361303381039	1.1764052031309011e-06	0.9270496387911521
0.26382007295138193	0.10646858348187825	0.9219550240132781	0.2616619975972698	-1.9714770854397201	0.9053545206529303	1.801401969867766	0.010693241040491986	0.9531620489625519
-0.7852786431864893	0.054456333457461537	0.9186205878639312	-0.22040096390327824	-1.8445849215263999	0.8847810093812736	0.1550797316791721	1.655487136191644e-05	0.9148420687160996
0.11045523734326385	0.14346543302701947	0.9491597553982069	-0.12374431463965063	-1.6982548945536307	0.8814129890678963	-0.14036475199302867	7.075005800587207e-09	0.9612600780311815
-0.13035563389897065	0.043200548549780386	0.947776825983409	-0.3605282247257482	-0.7099866906854018	0.8888703489894809	0.9766219057078027	0.0015047111789527742	0.9826993515433808
-0.2866632779539987	0.2939195654062353	0.9757396573750734	-0.21452508652032787	-1.7623293722641002	0.8848313127679148	0.3586844970049965	0.0009623003828280329	0.992949920170404
0.017261136793343845	0.23973280924041815	0.9279670360206619	-0.12454687443199575	-1.8301204644894393	0.9052564242397693	0.06652213865153289	1.8505183484024556e-09	0.9650309418199006
0.7447154324001525	0.22649637317427235	0.952671595391226	-0.07578977902458295	-1.1385681963176295	0.8920970457248361	0.3076076197835702	0.0014288984136735308	0.956988964818436
-0.27243247306786544	0.23817264282275807	0.9404249314974733	-0.042156336670264416	-1.9217998664064568	0.8875079412860788	-0.06898081050524763	4.6331569921798476e-05	0.9141219076377236
0.14593098189811143	0.34339583146065517	0.9848506983847082	-0.5859719538907531	-1.2400593637170592	0.8727943191451499	0.250505278816159	3.787112895127411e-05	0.9368311931859343
-0.005369983486844726	0.3142959418393634	0.9781344240915161	0.18014396250951759	-1.1662932479620554	0.901001510376187	0.8854268067115063	0.00023166881450869975	0.9617526210097791
0.7971961645039922	0.03546520835872635	0.9597116235675468	-0.09327510507733461	-0.9251622700910733	0.9030151480061561	0.4756131023879471	0.27660887908323956	0.8858809554664574
-0.08321402765215188	0.05216239289977989	0.9396115294172345	-0.057800920527234734	-1.0160067284904986	0.894712602734857	0.9559535236193772	0.07194393621224081	0.9512011348680416
-0.3076712007469267	0.04719194240806146	0.9644136639037951	-0.23178102656959454	-1.6119929777037352	0.8959301143303621	1.3698234150014814	0.02477288321823538	0.9585981730352278
0.2868563318640382	0.03779753189635621	0.917572832481209	0.386717805220842	-1.7441977335613505	0.9102817842483396	-0.22070411031201242	0.0033420963520048074	0.9493289086077524
-0.2971534059410552	0.21372750788079695	0.9751005524180201	-0.24749752029632166	-1.2357398848569767	0.8885905454461035	-0.22926715798409614	9.299209114540453e-05	0.9620963681117373
0.25714779224637097	0.26932258288184685	0.9538855766048966	0.04067363701558646	-1.981144875344203	0.8932494702707234	0.3973943876537662	1.028798824096912e-06	0.8796634824692284
-0.48531129645423676	0.24182345660017712	0.9415728595560088	-0.10069467212694017	-1.8663946858274496	0.891130717429194	0.6218592427395029	1.4137411802304705e-05	0.8831879408906268
0.3080937198938608	0.2324387531567637	0.9032050084029555	-0.09908942468421111	-1.5587138036326005	0.8974018531620699	0.18577908190621617	7.567067395265132e-06	0.965478624496757
0.4963378363675399	0.3357085217226551	0.934712117623275	-0.15852797349282	-1.0172254972170534	0.8864323804068956	0.22637115771115734	6.569981553643401e-06	0.9162860519414001
0.852436162116982	0.081330993889593	0.9852671132855231	-0.5745047463087798	-1.5497106614811862	0.8803800141018175	-0.46410951033025594	0.0015723071285634895	0.9673705440867728
0.40383899315268	0.4212601813313529	0.9524475948798408	0.263983922323785	-1.4219925434970377	0.9068707002406488	0.38999826237780244	4.649648616945169e-08	0.9437058944171727
-0.13788624116762704	0.2998093122960508	0.9574333113808666	-0.6051822131958726	-1.8604387520959178	0.8720468148850615	-0.4317856249048999	1.921665598660238e-08	0.9094233318912515
-0.33603175481869585	0.10538820728172021	0.9149418844864078	-0.10132298611249757	-0.8363950043505572	0.9132427252539592	0.9862372255281064	1.3002651078761083e-05	0.9721216039824966
-0.055804683869291404	0.2668914542119252	0.9487856888819781	0.16582225457900002	-1.49932490460155	0.8990475759122054	0.10750379907276741	1.3561209324944215e-05	0.9541208164179319
0.15566069541542848	0.15906547204591973	0.9599426910521421	-0.31912769032983923	-1.8640155893980783	0.8747867003978855	-0.40547288604252874	9.029726848540014e-06	0.9648968969952014
-0.9895777479996262	0.15284351310509958	0.9247207876643675	-0.04953849163334345	-1.5184787260740475	0.8828475631742186	-0.5361376761220553	1.919223815079453e-05	0.9567940929167371
-1.0156738371433032	0.02356180071112588	0.9264195388634067	-0.04833106088458772	-1.1500327170343023	0.9084963998300857	-0.24225289225851032	0.5638700841512163	0.9594487708024466
0.38438630711376975	0.35023582740507836	0.930481130934737	-0.2976241115951239	-1.313229272538258	0.9018134010126628	0.11240310122839592	4.11314960413833e-07	0.949118811543503
0.42369209290310583	0.07524472860290851	0.9091434964414421	0.1648487413491746	-1.7773025295577642	0.9223469100200203	0.10911208579205134	5.6314165608184e-09	0.9184811278394301
0.2773892606894214	0.24627097958780364	0.9647263303896677	-0.5614082346296274	-1.2317830111196015	0.8824550959010027	-0.2551744338396835	0.06536116278008522	0.9444762948346669
-0.10830912298022982	0.20714089152401316	0.9188854768031467	0.09989446463090301	-1.394726482056217	0.8987278290280638	-0.24568940935027062	4.7636523439068295e-06	0.9412330798635697
-0.9893180651510112	0.08323811323205083	0.9240403993991624	-0.18742620906596907	-1.2358942046635957	0.8739406058162367	0.30047394969467955	0.004665758411518598	0.9137718520770808
-1.043711346005554	0.06660898426035591	0.9324920810799529	0.4541410581131782	-1.94593682512882	0.9054865057051917	-0.007620497856845709	2.1175377720151435e-06	0.9585249868011467
-0.8142391322856124	0.014553668577781655	0.9396678832330845	0.009902450300039778	-1.7761223439947893	0.8916511560664484	0.538608110890574	6.764156388141477e-09	0.965469906059745
-0.24977070298744353	0.060539131185145145	0.9606181101145782	-0.2400110485240492	-1.9321810493393348	0.8767209272732814	-0.06140330549815953	2.0783675770472055e-06	0.9597595329941071
-0.34864686454718397	0.22823935398307293	0.9353393606561746	-0.18728977778700573	-1.8804562025800278	0.880966899376764	-0.8237191800807198	0.0029943820875038573	0.9584117788364045
0.46259664052577476	0.3546841664351451	0.9784996583619008	0.36374011768696235	-1.3651014953742662	0.9211019245788729	-0.45200105927510403	1.5061606179325282e-05	0.9156650441104377
0.16722927826871775	0.07143876634550775	0.9443528990512124	0.3661546311198127	-1.974831462113282	0.9102670569948843	-0.23219390904468806	4.2826669145049855e-05	0.9733561867159944
-0.4889682809384638	0.020846497129373226	0.9498681162365309	-0.16724434539007005	-1.6852271803429013	0.8744417320654558	0.9625568235750324	3.2228907110251535e-06	0.9821825518889615
0.13185978651896663	0.2679173333257893	0.9884954767015586	-0.03131879047439545	-0.9210013418075287	0.8984000167537992	-0.005777549443236829	1.6443823327506736e-06	0.9730761686093077
0.3601869522011627	0.018553069360261035	0.9395082008785512	-0.2885849367608513	-1.9410552705398487	0.8823267813101341	-0.08473710216203667	1.1129816036860023e-05	0.9523746014681943
0.2710001355468533	0.018244117860164277	0.9503438864571091	-0.042156336670264416	-1.9217998664064568	0.8875079412860788	-0.006148127409516313	0.6707616544082657	0.9214138259625613
0.3440390701964671	0.4112863700714797	0.9259429842576729	-0.12217946721844797	-1.4186816041809165	0.8969750927329433	0.2859304232387929	4.052045201425925e-08	0.9300233631829129
0.4187086578744784	0.5173302986918489	0.9576509203418991	-0.3363864191113157	-1.8443043526767702	0.8839843809658634	-0.13799083027336945	0.0012468891459413748	0.9089050243627239
0.49823288733205906	0.0033224645048089974	0.9286926733682912	-0.4405851913373595	-1.0628533768575883	0.8910872757264285	0.29436184462694204	8.540931751905362e-05	0.9378848982092413
-0.07547313420997476	0.0326117286797436	0.9459839101513375	-0.05420025121863681	-1.1955691276393066	0.8925631496723567	-0.3026969291110726	3.880224133668015e-05	0.925232439545873
0.22949857064259319	0.24754665621682587	0.9367194177311569	-0.49962033186615873	-1.7217519743147442	0.887248525423393	0.004767703013748736	0.04965851027408973	0.9446558296764747
0.44136670736413103	0.2435172816242111	0.9460978429230762	-0.5722078174024221	-1.0174512647295577	0.8935536340330208	0.9505789547139303	1.0195559526066682e-07	0.9561545103200838
-0.07865111530239915	0.04932715935452902	0.9844138577818135	-0.41217374127996886	-1.615546487365617	0.8789625767758797	0.023388745258839272	2.711593101375504e-09	0.9627116429179463
0.2636585529878359	0.22960839628166227	0.964585813186595	0.20982466401928246	-1.569250911181081	0.8805915129592934	0.8423559209342626	0.10824348324753111	0.9950954799997646
0.2730313356391033	0.21086766799193826	0.9340932908020981	-0.1478893511363344	-1.89475322754631	0.8941827910690857	0.4055388983994179	0.08084239655816139	0.9192173112205309
-0.10164945342431353	0.08303493106705243	0.9263619969200778	-0.23545888100740386	-0.8308415491603065	0.9059515678831183	-0.1614056609088399	0.00047918410219489075	0.9356043849512858
-0.0037859869559390136	0.15776505421395842	0.9717850408342416	-0.1282938136936942	-1.9706430560568726	0.8757417343798606	-0.0778792883244277	0.00019701180877536618	0.980480225994537
0.32348905929276317	0.4480219020390237	0.9808171638888168	0.10424655852992704	-1.3976889433420336	0.9026856541501512	0.16414337666664292	0.002968464236639412	0.9543268064811113
0.2120234177081477	0.048496841327485524	0.9230215568933654	0.27293932646134067	-1.8903106832279855	0.8999269900021389	1.4226911845394552	0.006491759902076349	0.9659947798889682
0.35054496056931017	0.15100336195975533	0.9353814422398483	-0.39645503542653415	-1.8178104879486474	0.8758495480780216	0.15318023598261998	9.616738853367344e-09	0.9006939494656344
-0.21811071083085137	0.29340315478336454	0.9348914385300288	-0.23021140065855872	-1.3696125148967733	0.895257405047758	0.3772499800498137	9.709594234407805e-05	0.9684322138160466
0.08723678405674064	0.2167372490257506	0.9876701091047976	0.025119463026728184	-1.6402124711212516	0.8845314618738489	0.48405200451102903	0.0003656594265325463	0.9157400632505149
-0.31172025973502177	0.3354415249889585	0.9667743503388929	-0.05420025121863681	-1.1955691276393066	0.8925631496723567	0.2556206982959486	1.5958231511387954e-07	0.9305205368964676
0.4375200071840198	0.29395590098157837	0.942311912966652	0.03296799680905238	-1.647119533544646	0.8893682111678071	0.18958908408334008	0.00010047323929856244	0.9793023789086921
-0.1336491452555525	0.12202260519730111	0.9447392865434432	0.15533011435828037	-1.826650150582405	0.9250900555878915	0.0009835521070309383	6.177278178866217e-08	0.9617764028171464
0.8267933480086713	0.2533190125373908	0.9567514287972094	-0.5240902129793175	-1.620508773471697	0.8568880315405037	-0.11222567026756902	0.0012348819474769734	0.9789566972358668
0.2521962688197245	0.12226648908053657	0.9208940081248176	-0.03910347236658729	-1.0969413269001866	0.9103997219088888	0.210618791500905	2.8717999524579863e-05	0.9198475041588946
0.23119469015283556	0.0660441229608969	0.9325753748396491	-0.20845532404527045	-0.9409491063105266	0.905156505650788	0.055063512148360694	4.539888576508546e-09	0.9383596368957834
-0.12132991951533034	0.2714300182709752	0.9582202193472273	-0.25444940579429365	-1.8779075666641987	0.876404953474818	0.9701686372005325	7.667367746170863e-05	0.9894117403688121
0.42202085798973415	0.10632375642391709	0.9520859782301635	0.10534907065945465	-1.6026917824709548	0.9105275225176243	-0.09275652143256874	7.221104654321629e-08	0.9601681201752259
-0.05046583867743201	0.21048457331290688	0.9556765057970904	-0.10840922351070548	-1.1877266277428769	0.8828472109827593	0.008142507778738484	1.0845048627957593e-05	0.9475898783775405
-0.8412154202339527	0.1330785101751376	0.938126171165191	-0.09685565517737005	-1.5129420175023904	0.9053808226553095	0.9260553036827437	0.023461530897184453	0.9295174885666729
0.48878153328347623	0.07555694609900249	0.9898856330938498	-0.11260301093105918	-1.5668707105695732	0.8970991861207468	0.17142429293350414	3.9424438552008504e-05	0.9722370031742162
-0.19056523195134334	0.14241256436498684	0.9305150438367348	-0.08706373450116978	-0.964983258477659	0.8844596167655411	0.2491868546440239	2.2977589727700255e-06	0.9240156197223489
-0.07720878776510065	0.10542120347459999	0.9573291707935094	0.18843419327326494	-1.9854546513058833	0.9154865025344056	0.7956260917809059	8.558589792353459e-07	0.9107217976520292
-0.7146976632699227	0.03808474268398719	0.9288697047298169	0.061391320274894134	-1.30896741040341	0.8850080886431082	-0.08967882388187665	0.0023550016572100292	0.9281019272268378
-0.5452959113451857	0.22976209674329875	0.9435876060369904	-0.16135709521750474	-1.404267479248742	0.9028020069441702	0.6740528216232997	0.028253855991599297	0.9352927446490222
0.34028562204497365	0.3165629389508594	0.9376504644166564	-0.04540827199337194	-1.0887855483196165	0.8920579622708533	0.3380044895015297	2.3561147923634073e-09	0.9377300818137246
0.08457841695574297	0.3904214535613727	0.96538426712686	0.11009791684580872	-1.24851074986575	0.9070895817839644	0.0936854057550951	2.9282620982205896e-09	0.9390886921950921
0.21877064209334093	0.07152278805710449	0.9600722648140569	0.10605414463423735	-0.9125809352805399	0.901243493359724	-0.1503529143180975	0.0009623648160048876	0.9352794634016592
0.3991855502243901	0.35800629301756776	0.9741683101370497	0.21806016713827558	-1.7277161045566394	0.9033325312271615	0.4865991392624318	6.472910120550099e-07	0.8998184800835414
0.6269589638612425	0.04982852466752233	0.9562327108487706	-0.21764222071054862	-1.991273577460754	0.8841295296675504	0.0497430285739382	3.4771998787019766e-07	0.9338730215253712
0.17468429525977866	0.28813859159423294	0.9802864629975981	-0.09533904492547896	-1.9484264668994955	0.8958477126356766	0.6271209865109375	2.85223001574947e-06	0.9456372561788275
0.3257899402107576	0.08615269855309668	0.9430067591737661	0.03804200785464884	-0.9805718867010371	0.89301612732872	2.2600132853243684	7.340262978373229e-11	0.9033215815575284
-0.36158953257271986	0.24836112296794155	0.9253074469357072	-0.2636298378082451	-1.7352860521976745	0.8789825233275821	0.11965252840395468	0.08240289901866495	0.9077847694951452
0.005420897140575753	0.1297357471166871	0.9793252261428825	-0.0160123072963525	-1.4307046936822316	0.8973102537592231	-0.2385746258939614	0.8601645729973136	0.9021130479557967
-0.44784985123080084	0.0017267784415257185	0.9314475471679143	-0.1493886824052748	-1.321321735767881	0.9086283457683464	0.06666609238259813	1.224211646745861e-07	0.9306222223812262
-0.0005428831211723995	0.3229074953132324	0.972223977212577	0.2663032960684748	-1.055837447895494	0.9044561088970555	0.1682435737175476	0.08481625407944186	0.9420018947270145
-0.05102327358771552	0.20869500023637472	0.9596416594107738	-0.057800920527234734	-1.0160067284904986	0.894712602734857	0.9235911891546182	7.988389767092583e-10	0.9421156754922181
0.19180454610717482	0.1479509241008559	0.9881706025740113	0.022289217218852464	-1.343686491538731	0.8810861585524487	0.20896112137264122	2.1837183383575907e-05	0.9166666930852276
0.035207647216375496	0.3531605439227047	0.9821081759768542	-0.1457153052989386	-1.906999147372898	0.9013551315207122	-0.12265793453682239	8.929063271557458e-07	0.9437629032248491
-0.18777092350362223	0.32496690762556835	0.9605932168367457	-0.19968695348364074	-1.82942644781462	0.877209223440101	0.31894728389783733	1.0975513928094882e-05	0.9412877566864192
-1.0232109012595205	0.022042606311251448	0.9147466273898709	0.07342058453128653	-1.890422368486313	0.8776493214738743	0.16826995280264168	0.0007244558845212029	0.9695536228461166
-0.3196546359272713	0.13936288149965065	0.9468849215439321	-0.31747851627491386	-1.5334229923125715	0.8846182760532249	-0.006835971069977909	6.950654160813617e-06	0.939931536963952
-0.445240017832259	0.07660519467884609	0.9382035938086425	-4.1760699833304216e-05	-1.9382177277991954	0.8980374513031264	-0.4113151832865585	0.01627234984766595	0.9023973444026697
-0.07777271035576427	0.20637788379593067	0.9750010019019654	-0.11260301093105918	-1.5668707105695732	0.8970991861207468	0.11589445351616678	0.0004528911608970165	0.9328450520472946
0.24714769654063698	0.05387360212709272	0.9299137589957673	-0.16724434539007005	-1.6852271803429013	0.8744417320654558	0.04256826871734365	3.326191059767389e-07	0.9085086767532495
0.2697573106333755	0.19647815875385577	0.9468716735782625	0.08872995667258543	-1.4403468782684268	0.8895089942043924	0.1539044454203582	2.096101149676842e-08	0.9687989620643416
0.8118100897968983	0.25635995818512725	0.9383386406583072	-0.30362384915813756	-1.3013283351045417	0.8729403875274465	0.12878432336978474	5.671942520637768e-07	0.9855442705313735
-0.19067015463552694	0.08141587750298752	0.9130410928855259	0.05745571521731119	-1.6078017959668391	0.9128160868348398	0.5248604843260543	0.2669219820659636	0.865971860595542
-0.4136677271696256	0.1177746443575507	0.9713963272607742	-0.07658201864287806	-1.7426424901987327	0.8903370158751374	0.4143422821630809	0.29948436345756946	0.9929173263997799
0.20085806183605187	0.09032976152062054	0.9520323674776892	-0.10314684918605987	-1.9205006569315877	0.8900683631073183	0.6462778240037155	2.843253891504149e-05	0.9767478653438414
0.411330139283856	0.2645432116672475	0.9299789189677494	-0.49962033186615873	-1.7217519743147442	0.887248525423393	-0.3476782896634587	0.00033065610281224507	0.9530332897726033
-0.09062778559030502	0.10195739580022292	0.9465346349201815	-0.13591862532921972	-1.17609002194343	0.8902793721035824	-0.5489451169187598	6.275682067684701e-08	0.94113476599505
0.2397919062198547	0.3672920643433041	0.9661117751024716	-0.05296216153966027	-1.7551358430193447	0.898663430867601	0.14082101436771932	0.001111350199555348	0.9060717245134604
0.1619770064040552	0.11961940941250904	0.9154896517847144	-0.31373043410386803	-0.7100468938639366	0.8868178544583878	-0.142595610974813	0.0009259720351760319	0.9863099126747293
-0.5307045423641001	0.17154459156481916	0.9482617094715449	-0.14168052015083488	-0.8823437243016383	0.9000955133217194	0.18508357291733635	0.0007592064366317955	0.9451056550160354
0.3732437924572499	0.3774561644603749	0.9812347570814884	-0.03308339279400996	-1.9251757429800496	0.904288460823383	0.23529590196424177	1.7932810086481623e-06	0.9025721679947089
0.15303704815688368	0.05011863789677659	0.9188788970198443	0.08433914679740528	-1.4600727081226328	0.876632209629116	-0.06055380163047719	0.0001340587991919977	0.9411441216434006
0.017459935534008486	0.056116315675422856	0.9399453585095341	-0.10010755446987285	-1.9647725574713208	0.8793871491853583	0.38172565357562416	3.7254703560114426e-08	0.9645436612435678
-0.19636903932811867	0.13460198643691168	0.977641510556748	0.5532482462719406	-1.574174203479176	0.9110051892821855	1.340974004179297	0.00466948910098626	0.9591522510611815
-0.33435068419709907	0.03742178755496183	0.9436202757276652	-0.31538214454857805	-1.5471898239038047	0.889642441421421	0.062109337012409505	2.121102906267215e-08	0.9556303278754302
-0.06455339582978348	0.0241537653957615	0.9786713823677315	-0.18748895274073307	-1.2567295257024844	0.8722727790998988	-0.25439959112968236	5.607984240684409e-08	0.9019028530623766
0.01099358683786665	0.2370902540569937	0.9687163709352882	-0.1493886824052748	-1.321321735767881	0.9086283457683464	-0.08532436392135434	0.0005533469385810553	0.9503399656683802
0.07650170639858571	0.15472938870777003	0.9386012685433832	-0.13003652945194366	-1.8754109717067584	0.8821638240510411	-0.13158652797252746	3.0354720074311143e-05	0.9704390422592449
-0.24636617598857746	0.09256090079721031	0.9488769617325103	-0.1475764138297846	-1.7347793070994835	0.880777242314704	0.21600714246022346	5.6090819753392195e-06	0.9445396972804504
0.11636116972066818	0.16503575906375323	0.9524137111646708	-0.1688357799468212	-1.769948811491797	0.8924233999744919	-0.20393325544192198	2.2869284051284542e-08	0.9470883880300426
0.046273243588378254	0.02910273914900935	0.9311462285104635	0.11439468999397917	-1.858202697294796	0.9168564439327652	-0.5898135162968918	1.2447231264451655e-07	0.9377052389680723
0.2696042628296753	0.22731851416361382	0.9436237357972281	-0.41005047052170696	-0.8774188932264757	0.9104681792621208	0.17282503418614592	1.0245621217907796e-06	0.9313631870399129
0.1794684109957432	0.1984495483618438	0.9252953780536489	-0.10703951849099913	-1.2626929534718696	0.891740589897826	0.24403462938107	0.12416338748074818	0.924113798354226
0.0963548822283683	0.4041692554113876	0.9735528524115161	-0.2818015654088246	-1.502811717815363	0.8731457059952332	0.41169647367978346	2.2960496658656137e-05	0.9768228923253456
0.12197612032872335	0.1048435622870118	0.9608807763364744	0.11643948736054144	-1.7623458251106776	0.9021913141975142	-0.04403561545033252	5.2671201188359245e-09	0.9844357986965071
0.42202085798973415	0.10632375642391709	0.9520859782301635	-0.0037538401227894536	-1.6648492140212785	0.9031938553998158	0.3849970311014035	9.872151334406229e-05	0.9846684378727406
-0.14788426289748696	0.03826351298770922	0.9507738963904347	-0.04047309474203553	-1.769903758703675	0.8891315244680396	-0.1644636672042532	4.198523297223911e-08	0.8984785002151611
-0.21811071083085137	0.29340315478336454	0.9348914385300288	-0.2604102064495726	-0.7993028739374668	0.9061423442445428	-0.07493845248083009	2.478914360573903e-07	0.921107377652587
0.21657426715107986	0.08305021399473383	0.9768496724319027	-0.231149310481239	-1.1438590920088538	0.8918166940646496	0.8652891731103702	9.218196528275597e-10	0.9460160051049111
0.14965145066921093	0.03290399452220871	0.9975158008660993	0.3884182668720739	-1.7071030263211833	0.9067371878888986	-0.04732788409576738	0.03258952553363432	0.9015496288885005
-0.10358291757679633	0.09639332645008362	0.9375338863536422	0.5374241581882515	-1.9401135806387924	0.9186352790650086	-0.018427187508099685	1.1065124065706633e-06	0.9498766446142048
0.37810034413138693	0.040794722817719786	0.9492121426546423	0.16623195548058822	-1.9388272500765689	0.8990375212271842	0.28636818114536045	1.015823699525438e-08	0.9147219250955264
-0.24742664629088895	0.09258859223844712	0.9376683308556711	-0.27178585525979493	-1.658484766428977	0.8771299400043169	-0.06178521295546968	2.77937844074795e-06	0.9397294995042019
-0.17729552578382038	0.0294391288524751	0.9395848296751134	-0.19429271722570896	-1.2916409288272264	0.8817190478156485	-0.07166283164732956	0.0002827392941491238	0.9470910320927958
0.38930904181987147	0.12634592942214118	0.950706224044827	-0.23178102656959454	-1.6119929777037352	0.8959301143303621	-0.4259194728178306	0.7391272485945372	0.9195682877569028
-0.20573262234383738	0.30874548864499063	0.9455823516111052	0.07424258608066614	-1.7028773845590404	0.8994390598326242	1.030678696785384	1.5262983868988163e-05	0.9492046902079819
-0.031942617021250674	0.34860914755600125	0.9469432896193611	0.13278574949191047	-1.700939045435819	0.8941293868808671	-0.35514573427325846	6.585592278485723e-08	0.939923374777492
0.3202582218317519	0.06828496963983055	0.9525268960707571	-0.47225589875776697	-0.9578645603357234	0.9020318051330073	0.7174880246462871	5.675203676171184e-06	0.9377912358752474
0.38448279357864446	0.33742409665158013	0.9730537374282942	-0.10575917861425532	-1.2374281815812234	0.8740209552078764	-0.1345252650458244	3.5269529235310214e-07	0.9225414664940975
-0.2447522950970945	0.15029645789323226	0.9566756030125991	-0.09971894464515407	-1.6610940885081193	0.8742536852009114	0.11571074815037807	0.7744556497324063	0.912072738901634
0.24591126976604882	0.0351522468504889	0.9471462772027905	-0.5577474412519474	-1.5505666616620504	0.8606173397296997	-0.0760399760725603	5.499934893857516e-06	0.9374091837630665
0.4892097645162089	0.31672232785926036	0.9323418184242809	-0.5745047463087798	-1.5497106614811862	0.8803800141018175	0.8764479135465573	4.536349995836684e-07	0.9637306619898167
-0.34442732490841615	0.3425595556562524	0.9779080604651441	-0.22660353302520808	-1.3066805341421825	0.8767203656267359	-0.1475491934308737	0.0005075183325364684	0.9632446119360594
-0.023627226691121828	0.10208135941287966	0.9002236704078675	-0.4959971776678569	-1.2340315656656156	0.905418983481828	0.09569875112257886	8.229336634523074e-07	0.930237838563988
0.017459935534008486	0.056116315675422856	0.9399453585095341	-0.2300117251860394	-1.6567442462459232	0.8656847009212686	-0.09435669200314489	9.147823930837557e-09	0.9090439808105758
-0.31585849160594504	0.20874795249939865	0.9771166235056965	-0.11260301093105918	-1.5668707105695732	0.8970991861207468	0.054591627858415315	3.8872756367174807e-07	0.9354921626751855
0.15019531869033445	0.17406720445624801	0.9015395986619563	0.03296799680905238	-1.647119533544646	0.8893682111678071	-0.566064724252139	2.6450649275150035e-05	0.942016788420375
-0.22641473598841272	0.0816096639071516	0.9652242136751601	-0.0033082431863831196	-1.8025914355481405	0.9081551636360528	-0.008428089428954344	4.601082067659975e-08	0.9944367964852614
0.26147305161018514	0.24796406984632505	0.9498974226700475	-0.25470486495524236	-1.0442111508107716	0.8905718879876147	0.24413770920155553	0.0968288367015289	0.8855875487317991
-0.1542778437752244	0.21060353136675325	0.9550846768441004	-0.16666630872200594	-0.9430679460054658	0.8982439794498369	-0.395415783722858	0.023646292505119362	0.9264233732285736
0.23184632484235346	0.14353490618248146	0.9464032531754577	0.21834784227266368	-1.4702226782159058	0.9140754308007393	0.023301952634590783	9.580875886825891e-08	0.956026494711008
0.5011551414084241	0.08397587814947091	0.930518767521505	0.10640625051057562	-1.9605699219381931	0.9175351044835438	-0.4540990343116116	0.9167581446125252	0.9004288675548434
0.1875081429434307	0.05228175263187494	0.9209508934026802	-0.2950851724464134	-1.768229543717259	0.859840240533983	0.19122195166973288	2.8120318149271393e-06	0.9020737596077901
-0.03814916359891379	0.18019071447698937	0.949740110528623	-0.22660353302520808	-1.3066805341421825	0.8767203656267359	0.11215303065086868	0.643299350858329	0.9171087576354
0.36899830883744716	0.4084483785941732	0.9997949831109875	-0.07297627033901843	-1.5514226554610864	0.8848072768809243	-0.3026969291110726	3.880224133668015e-05	0.925232439545873
0.17479837293472275	0.3288804100045999	0.968701109215507	-0.3363864191113157	-1.8443043526767702	0.8839843809658634	0.058539151306827186	0.0008831944731813631	0.9806477669299845
-0.1597669211977285	0.3917554688953604	0.9583896244479105	-0.036641133415432625	-1.4453704731276873	0.9108311582294748	0.16396809300282822	0.007676627161456591	0.9377792577690041
0.08604830461296037	0.09383863722969472	0.9567291999720274	-0.18088269312945693	-1.4817165887098436	0.9037397143835249	-0.46114271293623244	0.003072736687697832	0.9593339851210019
-0.14785786361805436	0.04696952810481045	0.9208071532541554	0.24298496355436594	-1.4322363824709168	0.8826557164134956	0.240545168810665	1.916018183611655e-05	0.9123363272867225
0.23475282996666347	0.11956836788783479	0.9811701897620627	0.26245327794966133	-1.501126596303803	0.9130140563198791	0.3831035772532845	0.16182857612191498	0.911670739705667
-0.16743256339101065	0.26304304601164746	0.9296044622236176	-0.32349947791204303	-1.2336656285228307	0.8955202264115723	1.0173227685666832	0.1255052500550083	0.9661114475910633
0.1779517022562607	0.19140689251719933	0.897208348474952	-0.18742620906596907	-1.2358942046635957	0.8739406058162367	0.4660096825389983	0.17297364274646576	0.9433852642855911
-0.0160303407466601	0.19099728280721898	0.9641789131722042	-0.14503726973419795	-1.466308626781787	0.9017262490470636	-0.005689866103714358	1.1213864426900401e-07	0.9123991330879915
0.5411519628175296	0.47751501285631154	0.9567983758512668	0.13729165682174482	-1.5549369092099603	0.9036294680674948	-0.005904001330375941	0.00026886608975044165	0.9357277975400115
0.0768128466286492	0.24887712877317822	0.9520735229301882	0.40211197056885783	-1.8828418307416468	0.909180314055095	0.24116481820247326	1.6276471624213293e-05	0.9393416994479415
0.2927267685509579	0.33174001872506026	0.9391708718217829	-0.49022723440224025	-1.4467409338605326	0.8686999941201538	-0.23166076033305583	8.764662002803017e-09	0.975403100928858
0.24527043011566085	0.31973634099461734	0.9509619300668022	-0.22451136908491742	-0.8785982057125616	0.8869720261988904	0.20993826115972158	0.27504203819918344	0.9586423375849534
0.055226580479153506	0.4731993534045065	0.9728295695999521	0.038504236472370224	-1.8863897540039363	0.8781164523243108	0.11792155347477173	0.001896523358890343	0.9210919100664459
0.09331858021829981	0.020175678231123123	0.9090773842323142	-0.21074924384976357	-1.5085716578700736	0.893909888169892	-0.05288874189898518	3.198410044031356e-06	0.9686287595796672
-0.31826159345853555	0.11944390740672738	0.9208069382675825	0.19686541948012026	-1.976756677442487	0.891927574784862	0.1487112621302602	0.0011568803614939477	0.9505224200068543
0.3571209371218396	0.21634129685149242	0.9371817359025846	0.13278574949191047	-1.700939045435819	0.8941293868808671	-0.08967882388187665	0.0023550016572100292	0.9281019272268378
0.223900797419623	0.1274750143395237	0.9343909482355431	-0.2865004748919622	-1.6390197310160728	0.8908283423828769	-0.07310423011727085	0.00036284321034339267	0.9466643038894462
0.193207642350235	0.16363171029868714	0.9276257764587188	-0.022656519768365024	-1.0541580184535881	0.8853186637350514	0.07197780170196122	0.004444142897686089	0.9760419159314582
-0.1622012918882837	0.2662828926813713	0.961893387110975	0.14089535107270734	-1.615592675241662	0.9114369535973317	-0.4922253181284839	1.6463736418461203e-05	0.943474787180134
0.15566069541542848	0.15906547204591973	0.9599426910521421	-0.0031495232569329623	-1.223870066729156	0.8806448947644266	0.15165287239071734	0.014416817733992466	0.9160664711264022
0.540952312430544	0.316992272201395	0.9272748320418579	-0.2847559165853377	-1.4953908243291827	0.8992120954505989	0.15734762806098512	4.608888995482465e-08	0.936061184588675
0.14292420616837564	0.4715200875564681	0.9712182345445464	0.2399211997608348	-1.9539894892877805	0.9079282795023211	-0.1288101594019997	1.0922107375380391e-06	0.8719510308727676
0.5235027531195138	0.24278368734406308	0.9434316428615612	-0.15021666331319827	-1.745383872795268	0.8833670369569191	0.3328976689771048	0.13851735089760572	0.9705737208244567
-0.06448193516082694	0.04780540578930387	0.9365176704187488	-0.2121218857004965	-1.0987552401538303	0.8879666384554189	-0.017858147572634486	1.977991631155492e-08	0.9255561668080434
0.09147790588832078	0.02187156021466419	0.9415185954109441	0.03804200785464884	-0.9805718867010371	0.89301612732872	0.39550218560208084	0.003528351696507733	0.9538636199223347
0.06732727371740715	0.34714480377628204	0.9491505663021852	-0.35655809674587746	-0.9456300489399838	0.9114128443852589	-0.023933879166354366	2.7855362996242955e-05	0.9334957048829341
-0.025710711933299463	0.32004947685645063	0.9578640176079302	0.3295016520713072	-1.93920641118654	0.8968855139669046	0.22173370741967613	0.0018762852611847961	0.9194812988813266
-1.0186862453855112	0.05035822324934863	0.928526506939013	0.06181369633465472	-1.505304855788898	0.9068942834848172	-0.19175345737131533	0.0010552135131922625	0.9887097835676879
-0.2530161460346727	0.22529143447669847	0.9627033009095203	-0.031355920935681514	-1.5790829583849888	0.9069916806913221	-0.30325728602357405	6.862266556057424e-09	0.9756506784585457
-0.3190122517880667	0.09256866184760429	0.9778518644583382	0.36374011768696235	-1.3651014953742662	0.9211019245788729	0.41629395573863537	0.0002178273718790918	0.9791336586926984
-0.2227063739544212	0.08607221539323459	0.918134361262588	-0.03343152314207609	-1.1613282951485515	0.8925479582565298	0.2618688081554188	2.456392010350517e-05	0.996111198064323
-1.3095492694631041	0.08495788916884955	0.9029403718533296	-0.34387095390342526	-1.2476779881349724	0.885358576127061	0.39143818440545264	0.008379032101875735	0.9328452317239562
0.7030669956217721	0.006618653344889591	0.9425455482843155	-0.11260301093105918	-1.5668707105695732	0.8970991861207468	0.2711677543319242	0.180389712724025	0.9036282121538907
0.14984110798903935	0.06657330440330866	0.9216339546705494	-0.4930178584908851	-1.683280067932285	0.8616351481490974	0.0160092655187265	1.551120371699394e-07	0.9523826518145702
-0.05752053872978091	0.2748861479199777	0.9609195133351512	-0.1475764138297846	-1.7347793070994835	0.880777242314704	0.4887241256013697	9.717380239080998e-08	0.9960792606975982
-0.36500805362202743	0.25660726374002624	0.9858007946415974	-0.4407499691702075	-1.0414636356904818	0.894408531506793	-0.16779307459131676	0.00040018697771981745	0.9237998774801379
0.14075184998244147	0.1352325540177294	0.9200301385716922	0.2800143280568266	-1.3221430647237435	0.9072416582719401	0.2514864806184862	1.3172097838575613e-07	0.9410351653606676
0.17393968174890134	0.204982177803893	0.9193269596010947	-0.08403058791951556	-1.2402263768150914	0.8860705862297255	0.2126785941568583	1.695229266491309e-08	0.9156987831364682
0.4894937379745869	0.46815259474205806	0.9680458034214623	-0.3901313081070201	-1.0986221198070552	0.8704009317887877	0.04752186050939233	0.006090293921479313	0.9613534745949008
0.44494087515465036	0.2706293995207568	0.9688293031260743	-0.0068741492290387285	-1.9384509159810668	0.8870962338589297	0.9625568235750324	3.2228907110251535e-06	0.9821825518889615
0.4681464706946198	0.08956110403330109	0.9543338676427359	-0.4022315638865468	-0.8300509667351659	0.8793482086876425	-0.10515162748129381	3.0060523687150005e-09	0.9422078593678626
-0.044487036560576176	0.14626521895763017	0.9261024926590102	-0.27868635017971455	-1.6052353534573844	0.8846002501945487	-0.09636059221259874	0.0019882821614774504	0.9921149009232166
0.11623250490649589	0.03594793459120507	0.938785065304653	-0.1982438452478228	-0.9904925142494232	0.8884962770819532	-0.574819689707696	0.00028407385375942186	0.9384006342969148
0.33298738066562816	0.2072229761960845	0.9333524614105043	-0.38264980450264696	-1.0090192342135351	0.878172009010268	0.19676234753046185	0.00041272599405843416	0.9513246450691061
-0.24040026096360068	0.13481333590579003	0.9474328146056609	0.12661815979031754	-1.8357927259932965	0.8990110247840473	0.11752976558080075	1.3466708318982557e-05	0.9894200239743701
0.31669920092508436	0.13869073453332526	0.9847356330601954	-0.038017627179106395	-1.6806312801294205	0.8770832469858838	-0.3031905918155582	0.017467899326542326	0.9706552985011483
0.7922553510858124	0.400273026699602	0.9717838732226037	0.21178341726441463	-1.5378558055616531	0.9136625677760389	0.3683705783937379	0.36063417208278536	0.9330925363213827
0.40964078387841196	0.3151319613143843	0.9537770632740903	0.12317654287885649	-1.7947088594081846	0.9127539330655104	0.11589445351616678	0.0004528911608970165	0.9328450520472946
-0.14077280189915317	0.0024836310572319	0.935727913502036	0.11043552525156297	-1.8544753392879632	0.8798623312901732	0.005746470060238984	0.0002455033430496577	0.9183855493734493
-0.02235922614838165	0.2932516744218283	0.9487933055874306	0.08872995667258543	-1.4403468782684268	0.8895089942043924	0.24083845116337077	2.5772128627119327e-09	0.9070329552368889
-0.055993797234337006	0.17034894408191498	0.9421521779613373	-0.6205685887342218	-0.8126953550210929	0.888923495484383	0.2580356951028344	0.23037144155316897	0.9632660765364484
-0.32531928636426777	0.031243402027068726	0.952017898899344	-0.0335979847610679	-0.9523444189928514	0.8735096783918747	0.6823157107928504	2.5631877214872173e-07	0.994398946604028
-0.052795270252354976	0.2592862033094536	0.9353448885096045	-0.5580113551455088	-1.7830416119255523	0.886947965059675	-0.021537567294131144	1.4606729947923065e-05	0.9306113359183067
0.4388773625496071	0.5495469364582402	0.9919072905137477	-0.21579028888432505	-1.1732663916707078	0.9041922831476905	1.121251249163266	2.3325741416352244e-07	0.9542378975120686
0.1687489242137848	0.15916485778106113	0.9573030367697736	0.22372820554804207	-1.828643908702905	0.9087123811873953	1.4778799604937332	1.2614725646114111e-05	0.9661569969649755
-0.8698905330713902	0.05970158985478577	0.9274591971978259	-0.21764222071054862	-1.991273577460754	0.8841295296675504	-0.35684518768650353	5.2212848628339015e-05	0.9588956333346983
0.0007210181192273124	0.3311720064914485	0.9741186334580348	-0.042156336670264416	-1.9217998664064568	0.8875079412860788	0.4070835259091874	3.4167526594599694e-07	0.940281517427667
-0.08581562166299028	0.24271895859753911	0.9827497611959846	-0.6545002891936518	-1.7659047669983943	0.8834992844998408	0.0687069828396405	1.5311290370616334e-07	0.9121153587848781
-0.3368680523203393	0.3134123533215964	0.9578987656029988	0.05188741472468017	-1.9562065011905736	0.8791489537384467	-0.20144874382174027	1.8472546327747732e-06	0.94924190874125
-0.18973768001673266	0.14188052224704498	0.9120736948872735	0.14394139359003288	-1.7033780350946937	0.9089293370854337	-0.06598392026275501	3.5443814840722247e-09	0.9720197221355295
0.5810305469996636	0.47410492154791234	0.9550338869381017	-0.41722631363173135	-1.0732055206470088	0.8896835802832614	0.8379598602251237	3.784099455810955e-09	0.9717056868137524
0.4144850396980698	0.3461179604544877	0.9730141924971127	-0.5577474412519474	-1.5505666616620504	0.8606173397296997	0.15456857977522898	0.010572043489533446	0.8898109045450587
-0.3581425320694842	0.27150124724077423	0.9840048932988216	-0.33547803646973384	-1.2131597260146054	0.8962974178086499	0.1974027854851732	5.262787002236772e-06	0.9279330422673997
0.47542570723553174	0.10302770678724021	0.9323716800843024	0.1492182169145937	-1.9285924853492027	0.9030624771731456	0.4099766473632398	1.5105348373193942e-08	0.9522394304549185
0.37459121904769543	0.07279929091386533	0.9613488882684322	-0.26420519797417463	-1.0794753044738845	0.8940980204801208	0.03450433201377745	3.150256637928185e-07	0.9464374253079089
0.3441213861961199	0.09536728297365343	0.9735904890155983	0.30714981889577064	-1.096002248535909	0.9084720040697891	-0.042880349312539146	4.2784040645397315e-05	0.9315440737529328
-0.21164072832673236	0.02431453740076961	0.9163417634869006	-0.06359380216931498	-1.6713121518572733	0.891855835324274	-0.07345943757947015	7.308452099083873e-05	0.9054894378999592
0.09920340311047793	0.030422159274442445	0.9429558398255729	0.06236587127452431	-0.9141636285079675	0.9165494307104214	0.22763374126983127	3.7698601411706335e-05	0.9213559583310865
0.4172852746392641	0.24143650683890183	0.9356297313246855	-0.14316732312063762	-1.8606861643960169	0.8904077400873881	0.06889404436614566	4.045453949245136e-05	0.9626105598505718
0.16724105488981822	0.1066549161866488	0.9790396844473052	0.2399211997608348	-1.9539894892877805	0.9079282795023211	0.18846299926193755	2.0130237756048772e-06	0.9346309499158081
0.34053953195585057	0.3981189911433761	0.969892648576908	-0.2302587758447463	-1.1906055969287919	0.8920061150273861	1.3498500044552495	8.116537597493087e-10	0.9418277213236128
0.22607165214894084	0.27255900131341493	0.9432814451084683	0.02146616419861669	-1.3523083153205377	0.8959950410162004	0.24263540651484394	0.0012590913049110824	0.9193278570514645
-0.13560447480997856	0.44245361846770936	0.9754107804037596	-0.2313486279026582	-1.742062102780554	0.9050975586807628	0.0007437022104523905	2.2504275574337705e-07	0.9612671301857002
-1.031199465300066	0.10431440192369124	0.9136524909484748	-0.07106604994985766	-0.8487603991576234	0.9167080059731074	-0.13385291941596744	3.639881335108505e-06	0.9223700293314838
-0.14674314886486833	0.08165776445691597	0.9619984634956444	0.12757904396813968	-1.5004885204007712	0.9073229819220497	-0.015924066292837047	0.029148467287276263	0.9695203802635032
0.16247950106516973	0.27488019332717817	0.9720708851983215	0.09894474217431704	-1.4837766643708215	0.8954742987812112	1.0699513689326716	0.00013439081439720394	0.9624809302752229
0.4221569799750637	0.23413245357947404	0.9688184822563335	-0.562359608285296	-1.318250568745475	0.8953471145619859	0.11589445351616678	0.0004528911608970165	0.9328450520472946
-0.06963941796647394	0.14594073533209673	0.9963716739941041	-0.9053068228339447	-1.4548973294474536	0.9079239733397715	0.24378578027681375	3.078054150289485e-08	0.9147907983863485
0.4484173996955107	0.3833919419488722	0.9780800264294156	0.0858991248690133	-0.8240162193854226	0.9002340880781592	0.03996448365004657	3.6959457988403368e-09	0.9273689428207612
0.29404764463070754	0.38227599153452896	0.9672398206796585	-0.0030134306394131727	-1.7344418278419844	0.905853834597509	-0.12427835833137468	4.1789290085099587e-07	0.920581121887278
-0.5124884081710329	0.3013900841653996	0.9528027207049286	0.3351356432266366	-1.4337459563531239	0.9008661993872898	-0.034501365549103546	0.6498085595931259	0.9696009454917346
-0.06725256621830558	0.09825678888675124	0.9184228936581925	0.13243649138684654	-1.8960281340083747	0.9021859656864923	0.08908245400218373	0.0014825327191687054	0.9049509931181201
0.22656956470906575	0.3111650246461659	0.9804028256981508	-0.15852797349282	-1.0172254972170534	0.8864323804068956	-0.01142812016716821	0.0003949617618388193	0.9292339693315904
0.21877064209334093	0.07152278805710449	0.9600722648140569	-0.3715341629411095	-1.597671952784844	0.8982107804603364	-0.005289946507056165	0.04022480554360565	0.9279461731856722
-0.0012657935977621534	0.22569222167954933	0.9950712114046862	-0.02973709302124994	-1.6466883865679254	0.8828961533648318	0.2679064230455941	0.0008671096377374156	0.9753998964927402
0.006842211559862935	0.1408519731751831	0.9724206355145698	-0.08664214028462824	-1.6835125658476005	0.8643615412544599	0.08513321785469952	6.781980540989807e-07	0.9598490600952909
0.4193242326838855	0.2372688207424868	0.9537188032276981	0.11009791684580872	-1.24851074986575	0.9070895817839644	-0.11317383261289127	4.435170587858811e-05	0.9953043775456294
0.18576309135372665	0.3025464054785736	0.9327569952250132	-0.34743144348691923	-1.9867023585393997	0.8913370920889214	0.7493301896144589	0.0001171638483434668	0.9379071692787024
0.4215902613337885	0.27885326542123945	0.9973699087828469	0.010356691057648693	-1.5987895346556704	0.8844143598329732	0.46834836962723525	0.004045767185267652	0.9243406701123251
0.31928270795208646	0.22586107343479098	0.9541160257076314	0.11457225465123688	-0.9542336888785738	0.8955151142855393	0.8469850889173669	3.4624815410373615e-09	0.9562194832068772
0.0375115349874401	0.03683706778005652	0.9485551467989779	-0.09995089972817461	-1.4378619742718424	0.8841883840749403	0.1144914337430949	0.15405065604806117	0.9546288627359986
-0.7146976632699227	0.03808474268398719	0.9288697047298169	-0.1393854076002543	-1.2496717669313897	0.9008810570030689	0.2142358129394344	0.005097804646202636	0.9284713887304485
-0.00022074702929386625	0.07754186643891958	0.9453588363750305	-0.06062878032809338	-1.8913399717290234	0.8889768564361166	-0.49545263113956484	3.6719971453374337e-06	0.9415798361173563
-1.1929944587572976	0.03897620486013209	0.9011802671193205	0.061391320274894134	-1.30896741040341	0.8850080886431082	0.9783254398884322	0.022800520884973224	0.9018723341160336
0.07528559456053766	0.24642089107374066	0.9551036616101902	0.1949550414250396	-1.5084650907599402	0.9073073258007863	-0.0858641620021201	1.363318439351621e-05	0.958844524047205
0.15976031088601306	0.31439917013976837	0.9573244785157292	0.1298264662664126	-1.614718195435815	0.897255313029603	-0.010485927884482216	8.83829795023079e-06	0.9576459794161821
1.2613076719592597	0.3043575746054128	0.9625696106299132	-0.045905917403757934	-1.8032138634873076	0.8777669963883626	-0.1475491934308737	0.0005075183325364684	0.9632446119360594
0.3671285336087458	0.4347219170837497	0.9684242538187693	-0.031355920935681514	-1.5790829583849888	0.9069916806913221	0.16948527836296723	0.006896651478942288	0.9532336915481305
0.026102806780306687	0.20435912513127194	0.9880172282222496	0.028903391752574947	-1.3603681670807162	0.8814407472623322	0.24797322399715416	8.742464668100761e-09	0.9549610228422828
0.3028473293099889	0.13964947098406733	0.964602102447164	0.11043552525156297	-1.8544753392879632	0.8798623312901732	-0.19175345737131533	0.0010552135131922625	0.9887097835676879
-0.2034734401166908	0.27628763214352686	0.973290214318569	-0.3363864191113157	-1.8443043526767702	0.8839843809658634	0.22517913156879654	0.0017719191084768521	0.9307724691333492
0.04366771733119368	0.12645771678278894	0.9704472301719705	0.0858991248690133	-0.8240162193854226	0.9002340880781592	0.7777860299965367	0.4615395767064563	0.9073005707151901
-0.06700029989278167	0.3469296720962138	0.9761876028833915	0.016016934566743135	-1.2845831776375696	0.8911991843485191	0.3191999907455285	0.0018377580388962418	0.889171973550112
0.05723687331412322	0.27918088141752984	0.9627805604458373	-0.4311189858136104	-1.866080863330401	0.8799303819641917	-0.04160471633972751	0.570813827699253	0.9470933732157605
0.4040441084730519	0.4841840731971596	0.966788449540175	-0.2626163371483765	-1.5368346447444248	0.8942878528080167	0.7944209291865194	0.21786209457755307	0.9227698079346877
0.6350377043138489	0.5251144102933452	0.9957251316558465	-0.11880612301642857	-1.336453803611803	0.8828563390205474	-0.6051515732855881	0.30978691581698176	0.922003753634077
-0.052791368339896415	0.014005509876245575	0.9124663151538795	-0.10945610618789314	-1.2901765825198395	0.8956075046922455	0.6965952743702948	9.06842399227411e-10	0.9562445638621617
0.14593098189811143	0.34339583146065517	0.9848506983847082	-0.12200620690352904	-1.3755639004983982	0.890334998890274	-0.4305859547707547	9.898514422240147e-07	0.9247936942159082
-0.5828586231018569	0.07215910252451846	0.9244717902525483	-0.3864017359009857	-1.7219527114223554	0.8777614418230214	0.020568369234680084	2.79445096321102e-05	0.9169763709556592
0.41867720851540735	0.1675207341447278	0.9579929432323008	-0.23545888100740386	-0.8308415491603065	0.9059515678831183	-0.06031155944506228	0.0011700188735948845	0.9147534432785313
-0.36008842412591424	0.14533091509265988	0.9271602724558378	-0.15021666331319827	-1.745383872795268	0.8833670369569191	-0.11809978575309277	0.020196787101578184	0.9795684530621787
-0.33241251685881956	0.19906457147236567	0.9765224382255381	-0.19309142290650416	-1.7825041945554378	0.8940922819392224	-0.034917522764355446	0.0005903046210169224	0.9263488977260153
-0.3616001488868272	0.17312434667554302	0.9347861976655627	0.11888882239927323	-1.9465418202732414	0.8949049337164827	1.3301495930898009	0.011116496537478943	0.9857963103335889
0.08429106712207729	0.3787341419896494	0.9723999550269791	0.029071529173164468	-1.4514105247115472	0.8963591222216513	-0.1673675554137306	0.026288140875149076	0.9233572618891354
-0.29328488625705496	0.10858017451296531	0.9263297773444483	0.09559112576799844	-1.0752334391691063	0.8864025668129406	-0.6128672665184096	0.22563344670040963	0.9446332650760884
-0.41921572314588174	0.3400508747539719	0.9713845153094178	-0.40004085586636884	-1.5065457317000266	0.9010687718428094	-0.5271871187872685	3.836190694020569e-06	0.9360787034868062
0.21575208416129923	0.2710517294111875	0.9735496640548882	0.03108997503767741	-0.8463360020881185	0.8891983346231906	-0.18118906021580994	0.0007198152583892066	0.9408159497887382
0.16513699562616768	0.013115843184825393	0.9649395531361752	0.3313306310792834	-1.5082356583011425	0.917488234992127	0.11057116002877887	2.9695466176318714e-09	0.9459718071512447
0.033165827197743525	0.1635213524832405	0.9243121106912409	0.39633002564871767	-1.9757683345273136	0.913906990057121	0.07236513128431721	3.482383383891813e-05	0.9612531207772289
0.39400484938636837	0.11545218900160048	0.9425663763903475	-0.14509512095856159	-0.9620020115898835	0.896504299240621	0.14498076007803196	0.0005240342316108062	0.9588005702399711
0.31460872413657015	0.26847578869453	0.9614605252790729	-0.12374431463965063	-1.6982548945536307	0.8814129890678963	-0.03829371102531898	0.0021280260087657614	0.9157235374358196
0.06613387179783481	0.2449454912817493	0.9532344697128416	-0.08497261181180793	-1.1843763960130664	0.8763512730394203	0.6518235221352837	2.7500754607376726e-06	0.9778457245262812
-0.280931982125234	0.03988643446102402	0.9213430271892666	-0.2940922654005016	-1.0428136038357292	0.9017480576319299	-0.3099761474062115	1.1054604013384711e-05	0.9483795251177675
0.5359657945921297	0.127673256250327	0.9594147081197885	-0.5614082346296274	-1.2317830111196015	0.8824550959010027	0.637549713128668	0.014461204746946291	0.9324715854642296
0.0405297053874987	0.09814576243788051	0.9453531463352334	-0.08184809490584222	-1.7949654747233863	0.879839498110151	0.2506612020233989	3.436119869613143e-07	0.919740074915521
-0.09029902522179722	0.18584122959896185	0.9676566625969765	-0.11880612301642857	-1.336453803611803	0.8828563390205474	0.1907968569776175	0.00019583718277375864	0.9272316440334196
0.05393376920645665	0.0624500905845774	0.9587086630116985	-0.006498763556140208	-1.103269009570148	0.9150107884915043	-0.2648414604451963	5.0752343166891036e-09	0.9750552505960218
0.1295271527300933	0.3962170488427469	0.9734510346094445	-0.34053389747679885	-1.9062512589812295	0.8849653765049194	0.08989825783519922	6.128637187617875e-05	0.9194344779951197
0.177094135202161	0.17411133431429096	0.9741580494285595	0.16174663951384227	-1.934753329721984	0.8966602289339006	1.097399375054061	9.257755500926223e-06	0.9675327064923508
0.21790898773238848	0.2067966645147074	0.9066689306952551	-0.15573824861393626	-1.95092163521501	0.8936990068953706	-0.08609982053788467	8.806970522120317e-08	0.8894138141233384
-0.8773790820713504	0.09766342632997438	0.9199237121771386	0.03203421810280904	-0.9348693921153268	0.8953804229159231	-0.19016483178744092	0.00024079950748990588	0.9239591863976584
0.08715265393321098	0.49628113265586915	0.9856405288903567	-0.13776267541121068	-1.5222629450333796	0.8856557538386227	-0.25304467208531367	1.3796475962444756e-05	0.9418402020263815
-0.03601013577373364	0.238826523541949	0.9573190898393097	-0.5678914339668673	-1.5704738434886418	0.8867153539701306	0.24403462938107	0.12416338748074818	0.924113798354226
-0.3759922565969705	0.2678337148657208	0.9563418730207984	0.10154211809087332	-1.3149638976683784	0.8968209420407395	0.10658629844449141	0.13513607612813186	0.9362363952774131
-0.044897661098278044	0.24641556473000623	0.9494138535698056	0.2981147247958038	-1.5058131238020072	0.8982433308873332	0.35100919670821806	9.670966321016895e-10	0.9743277562040318
-0.49049324732358396	0.04854353215778756	0.9087645846580547	-0.06832685355021306	-1.638447215722277	0.9067500268181932	-0.051189369118902484	1.084921472369799e-05	0.9636728998586083
-0.05772314804824086	0.10403926360990422	0.9383343365935779	-0.13656832547192765	-1.1931477913452906	0.8823648265451863	0.9082449417647043	3.087808309010402e-05	0.9318944317393987
-0.43265257580683986	0.12549476036760987	0.9425772481741598	0.16369133627570065	-1.3079082967534807	0.8729416683222684	-0.193889526381267	0.000262132898286544	0.9512061667941665
-0.4618481957427315	0.14532129666385485	0.9333094602522016	-0.16724434539007005	-1.6852271803429013	0.8744417320654558	-0.0800666660358571	0.000567556734139853	0.9555256604463515
0.7143015460590731	0.5711150220056384	0.9818606779769338	-0.1475764138297846	-1.7347793070994835	0.880777242314704	0.14544341107167913	0.0006556335466414057	0.9223904580711998
0.49952669256419724	0.3363008668255333	0.9500591136400242	0.08927103275709136	-1.9530839316138116	0.8930930154325023	1.9848777608086001	0.0001541789535100782	0.9351300377084748
0.10564071210975862	0.39507970444888496	0.9657912132091749	-0.045905917403757934	-1.8032138634873076	0.8777669963883626	0.2786231761777662	0.6895906011867152	0.9224957333808494
-0.08112183366784204	0.11753395735833741	0.9804252361435858	0.0013669990024349765	-1.7825538759163455	0.8694691495643244	1.032049973103903	3.7819483463843634e-08	0.9405495258224341
0.27100458815161105	0.12189199714226027	0.9626997168454217	-0.45898319553725675	-1.5311294540026532	0.8821030983573518	0.7320322953327318	6.541133398228806e-06	0.9863018183302055
0.02259362032820167	0.29073036398592855	0.9918197600286323	0.3548537937626155	-1.3545318616019477	0.891087223222802	0.33590680689643104	0.03561859510395967	0.9629023205913461
0.35857989943895663	0.2862893003254349	0.9128728442690008	-0.18896301186232822	-1.4366858140531487	0.9049231110156015	-0.11251592484456285	7.045939873015214e-08	0.9268035803752044
0.14051193145979196	0.1251559159774044	0.9344071417682591	0.0927112339200642	-1.9785108574104	0.8951030362286715	-0.39566307123433564	0.0029541457114954078	0.9328820778908413
0.3813497714036558	0.0883141125584045	0.9223749097470423	-0.22242231634104703	-1.5330426254085256	0.8660633284104069	0.133626448307143	0.009304856864881726	0.9217216914816498
0.825019070518457	0.5190075148812513	0.9822144157355912	-0.33844419546935844	-0.7370233872529695	0.8972498645186735	-0.1303920927495712	0.2650174014997923	0.9170149943892303
0.2610713343626724	0.0733859721178429	0.9583315451309142	-0.10633939928577996	-0.983338593504141	0.9147577912436339	-0.21392897685437529	0.07559067732441618	0.9368896130765769
0.45633100078925587	0.31890020776429484	0.9525125554126227	0.020103355325763683	-1.41374337109287	0.8717719383002188	0.3582144219253811	5.7959934724567855e-06	0.9699282441103037
0.09841076589943859	0.07379817011060114	0.953890462268559	-0.2889997015282688	-1.4506805796476012	0.8785796980719172	0.24631977795595983	3.44009849844389e-06	0.9007378189014335
-0.5932821813021574	0.17879736743496913	0.9164606787301651	0.005536544448120573	-1.4151975846435763	0.9105103262464014	-0.09034309283792918	0.004829306148248052	0.9827020490974423
0.23014510750630954	0.22696340201618453	0.9544003278426201	-0.042156336670264416	-1.9217998664064568	0.8875079412860788	0.21241211177628738	4.255012765263724e-07	0.9136484777425176
-0.8076757637376508	0.07840895242973181	0.9312580183885258	-0.1457153052989386	-1.906999147372898	0.9013551315207122	0.07962930193581474	1.159334304982381e-07	0.9099388732415999
0.07483702206918807	0.303829008606877	0.9870227764593266	0.033142278334409525	-1.4274693552769266	0.9004112365911685	-0.48689351427458316	8.376696774113839e-05	0.9121148346193665
-0.05750980196625457	0.2092182141239996	0.9139354151657711	-0.02067345673773513	-1.3190549997662613	0.8948502142869562	0.03203375777825368	1.3513140897107686e-07	0.9455769338914467
-1.2857540037052355	0.047979085639375973	0.9159988167102356	-0.2121218857004965	-1.0987552401538303	0.8879666384554189	0.25217557318489714	0.0010680060782781793	0.9051575644790063
-0.5762104602000844	0.003708078952958535	0.934053759894322	0.031461660701753935	-1.7597050327388557	0.8927415343860317	-0.1363039296933346	0.0012916920963210864	0.9555521725076395
-0.048524979265300874	0.44730927827382205	0.9747007963276124	-0.23640048905073918	-0.9473862690892874	0.8993403466271417	-0.09071230735389779	1.8697158899540995e-08	0.9213499773233156
0.5288776285175888	0.05786379606293991	0.9709112489717925	-0.0442765021814755	-1.0933743346265263	0.8961051071165468	0.375980350019975	2.2860467176880135e-09	0.9344844668688176
0.3823119075113225	0.06133375684561718	0.9589293660373279	-0.12200620690352904	-1.3755639004983982	0.890334998890274	0.04626333057393506	2.185539021244541e-05	0.928782729026805
0.04977165833317772	0.17548937496192085	0.9413123697172056	-0.05296216153966027	-1.7551358430193447	0.898663430867601	-0.1434792496197419	0.1685880636543882	0.9352039041714324
0.24126109603118284	0.07568515407280901	0.9816664984281263	-0.10416825992243339	-1.8818371210642661	0.883921720571849	0.11291874442965533	3.1394147260537217e-09	0.9654804876828456
-0.2724437427736208	0.06660845540238162	0.9275680684386393	-0.0335979847610679	-0.9523444189928514	0.8735096783918747	-0.14235766776052916	1.243269303892821e-07	0.910698781550362
-0.4175297622456198	0.1331376377836792	0.9244223289118152	-0.09533904492547896	-1.9484264668994955	0.8958477126356766	0.06691347985456186	2.2945645045417316e-08	0.8987840430735858
0.2947930119025985	0.3778374896391335	0.9954017070830601	-0.0160123072963525	-1.4307046936822316	0.8973102537592231	-0.024137227154919394	1.1475060162121298e-05	0.951245206657744
0.18629432509632599	0.33712191251395746	0.96401772142972	-0.006564871865665456	-1.7869289999802402	0.909293756602756	0.9215693759968184	1.848999494939444e-05	0.9765348909263784
-0.257211852231827	0.02049039313065136	0.937173312192781	-0.31747851627491386	-1.5334229923125715	0.8846182760532249	0.20028005657137182	2.7472567783340396e-08	0.9155316961411043
-0.07750200068923471	0.10253960853895072	0.9473771493363192	-0.15270732580201019	-1.7772396918884064	0.8892885416304636	-0.12273620716157208	0.4944917023887715	0.9662214531879719
0.38378531061729254	0.15801009347359807	0.9452605163904464	-0.01398121342623515	-1.1274832598297488	0.872566562914691	-0.01978910059560146	0.015863432425418877	0.958875788825777
0.13400524163835914	0.22530831936019596	0.964715270188457	0.08872995667258543	-1.4403468782684268	0.8895089942043924	0.03527356617662658	7.177075893472294e-08	0.9369887352717768
0.16261815815570516	0.07280758316166952	0.9312191352996213	-0.24376243633317962	-1.3019146558676455	0.8907122223617348	0.2376873901468004	0.005495680108914306	0.8842520767107002
0.3963883768119154	0.14533622693900367	0.9682464691304151	-0.20540606971728703	-1.4555511279952962	0.8732047779588498	-0.07806512325288129	0.0008927630407410034	0.8714897921313777
0.32469899732037955	0.3806900506967134	0.9974055017594741	-0.13003652945194366	-1.8754109717067584	0.8821638240510411	0.09979311692339632	1.1494523952857702e-05	0.9625710118130781
0.08361209660104335	0.18807120646036715	0.9384131411793618	-0.05081163932931032	-0.8438999742421005	0.9053483534791082	0.47585113189339534	3.042843332475492e-06	0.9925760349899759
-0.0851584663295318	0.19513809335863885	0.9736706313050733	0.27786514812508667	-1.874338472237747	0.9198774856271805	-0.05834475039818887	3.932798991360254e-08	0.9064325709662848
0.11436595048023983	0.2176297545571897	0.9617602896961032	0.25638893315003575	-1.202845052419354	0.9050679711938903	-0.01764694864710581	0.09808959624932061	0.9513044481434502
-0.25897136919414143	0.22658833108746163	0.9789531442041622	0.1780763389205604	-1.5314299985033824	0.9147858099191991	0.047576242682516146	3.379194502976588e-06	0.907819590896182
0.36875321282234463	0.3194240049793148	0.9703268348734116	-0.16466722325093341	-1.1984571279221456	0.8878566137501482	0.9464156077005166	0.35462560925126213	0.9768952799100928
0.2804851851054393	0.2151757042967748	0.9205290616627029	-0.18197302699116946	-1.5315549136096478	0.8868036375369749	0.44380849940145506	1.7075611292986984e-08	0.893522820841162
0.1682187382303107	0.01860123459424992	0.987906431181241	0.03108997503767741	-0.8463360020881185	0.8891983346231906	-0.22582921486665608	2.417632136862214e-08	0.9904160346181275
-0.2156725976684135	0.10716029673664423	0.9630263876011083	0.21178341726441463	-1.5378558055616531	0.9136625677760389	0.18691199351702625	3.7153075484409476e-05	0.9881684390572573
-0.08357293374777086	0.22103793870952781	0.9843360828498844	0.03258212238388536	-1.1787188947341893	0.904417088334611	0.0469385251934229	0.0002604924979347489	0.9412588599329534
-0.1595046095945823	0.13187409358307053	0.9474959802718532	-0.16445933869842033	-1.0371527687510462	0.8953720398032394	0.31906723013477833	0.3035201670455508	0.9372917917948405
0.18748148813466736	0.11758365650637444	0.96926328033874	-0.2885849367608513	-1.9410552705398487	0.8823267813101341	0.6856780386994954	2.047213405773259e-08	0.9914817442440278
-0.9880386209537284	0.08310482779711544	0.9240962202163099	-0.3586732394619463	-1.8126889031832034	0.9034711501223344	0.015904908892070857	0.00012437072831573905	0.9446312143353031
-0.04368057310097484	0.09214721461039871	0.9616120699541157	0.007876571374220376	-1.5865369397207747	0.8730264701970454	-0.20789676549225522	0.0035555987305466745	0.9378016737527027
-0.039244141137809496	0.39505671812471443	0.9478750135361482	-0.09908942468421111	-1.5587138036326005	0.8974018531620699	0.29774696270042167	1.358560882021597e-09	0.9403133221393027
-0.18973768001673266	0.14188052224704498	0.9120736948872735	-0.31538214454857805	-1.5471898239038047	0.889642441421421	0.0825189502202095	2.110023009016349e-07	0.9382034035182093
-0.03640610150218568	0.15799953592872426	0.9712055258406438	0.009902450300039778	-1.7761223439947893	0.8916511560664484	0.18934454157233294	0.001119618269195288	0.9127363252614212
0.11676942964263831	0.0709359371169459	0.9462421279568278	0.04067363701558646	-1.981144875344203	0.8932494702707234	-0.03932717539388175	3.3627467568904267e-07	0.9458358005417938
-0.2976918295948351	0.01299647959521727	0.8967897721614966	0.16635700114834684	-1.7603629423326936	0.9275652501122336	-0.2594701763569871	0.0003666244359656117	0.947662969972834
0.2368143566684945	0.10235895951402707	0.9087709956315088	-0.21074924384976357	-1.5085716578700736	0.893909888169892	-0.4365938250115091	0.9861198754788417	0.9580973133226474
-0.10260346274068227	0.22700303527566335	0.946306919078128	-0.20101525643120688	-1.4459526202158066	0.8840049034742262	-0.6670688462441925	1.0505689129387965e-06	0.9198355729323194
-0.9322767117050623	0.03396962546624377	0.9474437054085124	-0.12374431463965063	-1.6982548945536307	0.8814129890678963	0.5323985636277806	0.0020235123324132066	0.9487537795844796
0.21393482207254155	0.4370789172675923	0.9733020085293298	-0.04047309474203553	-1.769903758703675	0.8891315244680396	-0.3901095718107479	0.39422230830866	0.9219986417851862
0.11008256540382177	0.07263790670936687	0.9704387746404917	-0.1393854076002543	-1.2496717669313897	0.9008810570030689	0.36496829625854854	6.502015762044995e-05	0.9396565727900116
-0.13500662804593316	0.1548263805460058	0.9790952714475448	0.1327748316317967	-1.6773410083470164	0.9012022185473407	-0.35991103078163267	0.28921859322316135	0.996815606134611
-0.36852178210113423	0.13748008808298445	0.916975706054727	-0.13944685208892627	-1.1774076314306603	0.8866156631748634	0.05964661016707229	7.857627863663546e-06	0.9265017974569121
-1.2986487250362786	0.08654240658847126	0.902778543122426	-0.18727027964446563	-1.6452319231117583	0.9163423489821648	-0.17244178268864108	0.012059229475270885	0.9406576485334176
0.11072310227486226	0.40466196437730173	0.9715874419545006	0.06533722789451302	-1.6602718255059299	0.9212906450511695	0.023487383764046577	3.544200143599148e-09	0.9816165336432068
0.2798141806090333	0.19593832559008298	0.9534400521464794	-0.5876460546739761	-1.1435645354665613	0.9163379854823315	-0.5202048090901643	6.920250012727032e-07	0.9073575435919425
-0.10938506014000987	0.3149884256268207	0.9423137394666875	-0.3989059930500227	-1.5047573951953974	0.911023780162181	0.22763374126983127	3.7698601411706335e-05	0.9213559583310865
-0.12634390552761332	0.4485814448048514	0.9608944816714649	-0.08069628498936332	-1.4804528685149854	0.888224064075542	-0.04503411878393049	1.1629275822038644e-05	0.927812204879866
0.47195642937957527	0.3394211889911817	0.9844896048160797	0.28519215859775127	-1.8770533936736957	0.9042967677066148	0.11086552337231392	4.429382869829835e-06	0.9486534719611887
-0.20741227782196986	0.13392746702145408	0.9597883669089581	-0.10147843330102191	-1.4187513733130628	0.8728439240345707	0.19106835695664248	7.420820773982123e-06	0.9292413492518389
0.6954458031179213	0.001659420330777095	0.9450196908186351	0.3661546311198127	-1.974831462113282	0.9102670569948843	0.08514815585366176	0.053986725403363675	0.9203923276930567
0.17384401726108556	0.18812739687284802	0.9802708172749031	-0.6050716225470776	-1.403569268067048	0.8679076132820354	0.25037912042092625	0.05606482786327522	0.9120414285979934
0.22213795350756038	0.2211930234253671	0.9913497782646185	0.46358117226523277	-1.7481616563685065	0.9172181862381036	0.8105494137317395	0.0014072913151228796	0.9704690045104973
0.5666215986627354	0.4513344783325081	0.9602012495674931	-0.17814627052338716	-1.2435028226610036	0.9026402016509899	-0.2644987421427958	1.053128043133015e-06	0.9252781667580581
0.6168797288042256	0.5463085990249787	0.9785386196888495	0.12528048566051453	-1.360903097479198	0.9061721274224099	-0.3306278566498202	0.013723611201340009	0.9752217354868623
-0.37154962817782233	0.24438653446001712	0.9328757518200881	-0.3307081075850087	-0.9559186414897136	0.8925236650529259	0.04800346975394465	1.6204826851860774e-07	0.9283794433704111
0.5394752273840029	0.4332794925488966	0.9607374657130977	-0.18909106364660544	-1.896000134499089	0.878883932304005	0.18508357291733635	0.0007592064366317955	0.9451056550160354
0.1297764936828905	0.04947387890826142	0.9338463781278209	0.22627386241002734	-1.3763177813897705	0.9239110783889284	-0.181426209449838	0.00751813794460747	0.9740408343874243
-0.08355839637232876	0.13316335913034671	0.9645418676619225	-0.1982438452478228	-0.9904925142494232	0.8884962770819532	0.9223763315341875	0.2374141479956604	0.9356930208760212
-0.38578159082674857	0.17527264578063134	0.8972463223954318	-0.020872741290480334	-1.0657153428673998	0.9014310636996742	0.07872485656001249	2.1082681853200452e-07	0.9321126373315819
-0.09035386805296253	0.1625895248253366	0.9606966085842777	0.07098327004621563	-1.6570469525884424	0.883076518591162	-0.5497943480272296	0.000496600896793792	0.9608942493909166
-0.8883320446815843	0.1408179528005327	0.9424100089924687	-0.036870948800209025	-1.6643590645580961	0.8996573803438107	-0.17880644318351013	0.0035051380174366134	0.9282740484493314
0.540952312430544	0.316992272201395	0.9272748320418579	0.10752922814493449	-1.8448340570443849	0.88139744679764	-0.021962708103605344	0.020744232152783714	0.8957314328384371
0.48201477377296664	0.3974496534848087	0.9654773460726332	0.05119758899790661	-1.7695353838522325	0.8899617624649332	-0.324663087824125	4.260130355876749e-06	0.916733581524067
0.365405746731654	0.37097726942775344	0.9591309207864374	-0.0843619013621364	-1.555411992732533	0.9033702616610959	1.380910190932382	0.03474490705580234	0.928071549497916
0.2935536756234641	0.13955782041712905	0.9440441935953731	0.263786297445578	-1.9289959849436187	0.9143845815772504	0.5247821139488442	0.15386399713612164	0.9746086789915178
-0.11603171909412592	0.2898670205649144	0.9413709562140484	-0.002073070998482196	-0.9469085666711616	0.8787652471401177	0.2873257803255056	0.5377920194541823	0.928972790238095
-0.2724437427736208	0.06660845540238162	0.9275680684386393	0.1492182169145937	-1.9285924853492027	0.9030624771731456	-0.4682734982216692	9.991005135949402e-07	0.9167918412672038
0.09544076688484945	0.3119118043180786	0.9664328985741891	-0.02892528396224936	-1.110914062689194	0.8919511738520465	-0.05836281673591426	0.37334171893087814	0.8911071290593328
-0.22738344928316015	0.17223147628876445	0.9550113482365478	-0.24688018136009404	-1.8000077761508628	0.8889679553605201	-0.14264157269822686	1.3127408045564487e-06	0.9480235154423293
0.07565765026163684	0.2749430083187518	0.9777129501630311	-0.3317356005815679	-1.0392686817868855	0.8895287867613256	0.19660503439896093	0.6103367956754278	0.9586528245399043
-0.03411388885263385	0.12196123231049004	0.9203040244482734	-0.027594480558152945	-1.842514371289199	0.8761901505243472	0.12923729684990182	0.00200423796933792	0.9269961192717149
-0.18873985808899552	0.360994145227916	0.9625902894115184	-0.1562154640313571	-1.53685831056828	0.8978178324319215	1.062990339276717	0.0006055985365957999	0.929148604003942
-0.2203389826579369	0.36478022424781786	0.9508405781597101	-0.4287939130148497	-1.0152294446842716	0.8637607256484856	0.4141517581589449	0.0006624082999955073	0.966897959053362
0.06388032520873255	0.2516353843133513	0.9541203684994485	-0.2692399390059399	-1.9761606142715928	0.8865406701574683	0.3595599968228482	2.1131090336072693e-05	0.9885748961729682
0.13292955762119574	0.4930894546643021	0.972380996023082	0.18868708056136452	-1.7068462049995368	0.9129174931182916	0.08188829516968621	0.42704257514596927	0.9495919631152292
0.12537704706703307	0.1002190348241992	0.9748169893490228	-0.3775875969108322	-1.4095539347727257	0.8875963360962194	0.5668759397451941	5.876011379454315e-10	0.9272216988852708
0.1457025689787079	0.41163750523685344	0.9754093751069194	-0.1688357799468212	-1.769948811491797	0.8924233999744919	1.9055395800203963	9.926145073928446e-10	0.9115645319815363
0.9762501902672264	0.3662865851567633	0.9304605902656422	0.2142426380859277	-1.3968408717646699	0.8885173760783871	1.7251178766356121	9.17836338721317e-08	0.9316596447507078
-0.17899797750480423	0.25012660478766363	0.9300615234088715	0.38534692031770224	-1.5218763465163472	0.9068309715453657	0.5711559396262897	0.0012603707848780651	0.9955099237779559
-0.5791122865773956	0.20980269403684093	0.9444963585907264	-0.11009076477618485	-1.295583297260864	0.9042644294651839	0.9701686372005325	7.667367746170863e-05	0.9894117403688121
-0.918755486292993	0.004413314270275304	0.9363196093046172	-0.15015283651254463	-1.9986996471621048	0.8909998949336062	0.16021899084028401	2.9330076778227387e-05	0.9771081000036911
0.45942473562756553	0.24321556286282503	0.9586236604735938	0.06744143976765926	-1.73288093784133	0.9134075149244931	-0.01372770466689932	0.6024984903780815	0.9554300032094212
0.5132198141591877	0.1413551443283035	0.9378854122277032	-1.0862962808129595	-1.2910803704973715	0.899571995370321	-0.09433085454703072	2.32796335286289e-08	0.946304447845536
0.20402665024630834	0.0259581687302851	0.9625845519487157	-0.09685565517737005	-1.5129420175023904	0.9053808226553095	-0.4202249445783357	0.004928512596466824	0.9492175217491621
0.24345539924745835	0.09673326203505411	0.98620852094446	0.14891513112589028	-1.5487228495906031	0.9068712395149904	1.4421623095096754	3.0430521516737207e-08	0.9709776359108504
-0.6870833355853537	0.0316665577798214	0.934139743444542	-0.3037187899566127	-1.2820990314443723	0.8967147591530874	0.9333094975693141	0.006920357330035241	0.9493071346075634
0.5132198141591877	0.1413551443283035	0.9378854122277032	0.3790962733361005	-0.8918862916425654	0.9100197341143699	0.09304947667729824	0.0011370969414358804	0.9174463267486223
-0.6423452620707558	0.1091967161568769	0.9136009482999395	-0.923079511820839	-0.9542624734027743	0.8946157824301667	0.5136037988205322	4.6119437029433705e-09	0.980867210455736
0.22217648092935055	0.042649319479730496	0.9468156792887922	0.03608658293660838	-1.4952882627995736	0.9008003720184702	0.5400658468173409	9.905117317985245e-05	0.9895586049557848
-0.5133460191152803	0.05256213790927777	0.9111318177518739	-0.10416825992243339	-1.8818371210642661	0.883921720571849	0.6279026811986403	0.0011673170196994473	0.9563755972940152
0.19323364475228058	0.06179872959728104	0.9570958576513939	-0.10010755446987285	-1.9647725574713208	0.8793871491853583	0.07029547014427617	6.36255606660944e-06	0.9162236936092103
-0.2842613884685257	0.24434066437212174	0.9748303613902544	-0.33453009680661805	-1.103838324216313	0.8732975606844882	1.2752968476413722	3.746694158607846e-05	0.9397236542497032
-0.002094743854458181	0.14233996103113838	0.9712669344418633	-0.05420025121863681	-1.1955691276393066	0.8925631496723567	0.5400658468173409	9.905117317985245e-05	0.9895586049557848
0.057556952882605664	0.10313783525870518	0.9525747842532434	-0.007812607923388448	-1.0033989221159794	0.900263062164829	-0.020155059526165253	2.9369598458035504e-06	0.9283517176756024
-0.1096357244113371	0.1089546003068321	0.9638111427112909	0.14394139359003288	-1.7033780350946937	0.9089293370854337	-0.254848593650963	7.428997836499307e-05	0.9661524705498152
-0.29895267945940646	0.09941864620573687	0.9590470160165502	0.016016934566743135	-1.2845831776375696	0.8911991843485191	0.24845683651504213	0.0003976446778872623	0.9832530751229048
0.04762748633160674	0.326550689149822	0.9724738665454113	0.003668326353457818	-1.953541848236091	0.9189960488323503	0.21901981502725132	4.435218085051273e-06	0.9184800247526754
-0.9006721226804686	0.07214515724939816	0.9479527878966829	0.0820651731664297	-1.8787971910140615	0.8965910529314126	-0.19346293423611716	0.0026529624786667356	0.992731439938682
0.2162303256747215	0.38092914849144127	0.9766937534250619	0.13729165682174482	-1.5549369092099603	0.9036294680674948	1.4281202491095053	0.030896578874328725	0.9267868990702022
-0.06351312605189248	0.034915088899645244	0.9577112888461908	0.28597536463104767	-1.7450124690481124	0.9208208077470215	0.22763374126983127	3.7698601411706335e-05	0.9213559583310865
-0.28369531300547696	0.10825364382169861	0.9496350282913839	0.010630120229718099	-1.8895602271547929	0.881777905465555	0.2577081760622706	0.0018757992099403171	0.9557290393668327
0.31362263859996603	0.585147587338309	0.9851535283778381	0.2636170480821707	-1.8237600772917903	0.9114703680150087	-0.020110191038484437	0.025232995612768684	0.9407815367078316
-0.32441424023144394	0.25413827406248385	0.966166277663074	-0.13903103080423884	-1.878711392013661	0.8966250503479546	0.7611220288629861	7.108407685409135e-06	0.9513574529494623
0.07478069755888789	0.1251534785360212	0.9554986640658444	-0.09840862731040634	-1.428385557397997	0.8869915863869795	0.2704523818058524	6.355894616299795e-07	0.9347717947151474
0.24149098775153713	0.210452399330572	0.9667288966509263	-0.07578977902458295	-1.1385681963176295	0.8920970457248361	0.2618688081554188	2.456392010350517e-05	0.996111198064323
-0.29680016697793665	0.17304240329688778	0.9476434952985924	-0.10069467212694017	-1.8663946858274496	0.891130717429194	0.07589991283466535	0.004062279660612129	0.941885800942158
0.33573399089768874	0.18117677216881564	0.9640562141471669	0.27873986386455396	-1.6190421467141616	0.8816180010436782	-0.2385746258939614	0.8601645729973136	0.9021130479557967
0.41588052142128	0.1269311174773896	0.9149883486997739	0.10459656617497837	-1.8350927821231855	0.8731960354028246	0.18613752038457232	0.027386095817927922	0.9389283110841055
0.9821370474746052	0.5887024964812216	0.9881810653055544	-0.0033082431863831196	-1.8025914355481405	0.9081551636360528	-0.3207978214455318	6.278530082262445e-07	0.9998880805647137
0.08870531457779889	0.20645595991554444	0.9503391207402924	0.07699038534253821	-1.6432812013260765	0.8987670157730572	-0.4206742247121875	2.5979086200691333e-08	0.9713634412479478
0.09031504001338644	0.03469530330327182	0.9540633611494694	0.07699038534253821	-1.6432812013260765	0.8987670157730572	0.05992442339180837	5.480365867703117e-06	0.9322591714977353
0.20302579026636874	0.13396297925242448	0.9476286099747111	-0.015645730845784023	-1.89730755752137	0.9109294734004106	0.13140116825766857	6.703998636171203e-05	0.9481376864697427
0.07550246177031145	0.1478471885506024	0.9588965891923739	-0.14503726973419795	-1.466308626781787	0.9017262490470636	0.01592263253725701	0.04859481218653054	0.951060665266724
-0.1841085007353526	0.3784556798879167	0.9925089387157738	0.18876624386622698	-1.1109737454981765	0.9043436355863692	-0.5431215527351414	0.0005719768617419333	0.9546348889843225
0.0428946477847863	0.10722559789559735	0.8957284318435657	-0.11260301093105918	-1.5668707105695732	0.8970991861207468	0.1619745541194222	0.014338572556221802	0.8940426237735968
0.18446777218284827	0.19334061697418647	0.9474465040143724	0.38534692031770224	-1.5218763465163472	0.9068309715453657	-0.010975075076674834	0.0011663488549313664	0.9419810332442796
0.7522269962273932	0.47875111194458353	0.9547115582411828	-0.2164416253479331	-1.4632532736360293	0.8774857646417502	0.07152489575836274	1.546714480422523e-08	0.9571363760261695
0.1771302772915837	0.28520044516626775	0.9274672366633057	-0.05381701367062797	-1.566643671423817	0.8888246286687285	0.21257792411960796	1.3360218902250797e-07	0.9250996052244369
-0.14781220393342548	0.23201601111635545	0.9938049088821812	-0.04953849163334345	-1.5184787260740475	0.8828475631742186	0.7345360072415685	0.0016749418174038103	0.9692381183236216
0.17720934421583368	0.3608883738859776	0.9558012585884142	-0.10018297419452082	-1.6697374148096578	0.8937450269831456	1.4516190408277856	6.449141337104464e-07	0.9534692763211479
-0.3286550298697101	0.0880900536782624	0.9141031236456635	-0.2779990757802433	-1.6802040917202739	0.8781957552417533	-0.1020837315203229	0.835418570807526	0.9605538844174218
0.21971120945513126	0.08370560688252518	0.9741704182809179	-0.2885849367608513	-1.9410552705398487	0.8823267813101341	-0.029107639459973633	5.864650294357167e-09	0.9349229914731141
0.363821988912984	0.22444301348099824	0.9814977583940627	-0.3576919824714362	-1.5113300294906216	0.882656295941778	0.29606814335717946	0.021915587745315022	0.9470946983886882
-1.0027789808786776	0.06722871628287648	0.9431062753724241	-0.21503920901448925	-1.5102492839530308	0.8982370852197872	-0.16000129366370874	2.9375891402059707e-07	0.9242290951811947
0.7384325442685149	0.0037701398107719553	0.9594662140778267	0.30114537874961256	-1.4840084170197636	0.8935547865626203	-0.1700002072946072	3.943362051193422e-09	0.9563274642395682
0.019718798622412492	0.32100050812806985	0.9778976651396802	0.10424655852992704	-1.3976889433420336	0.9026856541501512	0.294003888735177	0.002328677655068095	0.9478880612296436
0.3052462504424557	0.15512240651450854	0.9035856567810465	-0.3843109326414318	-1.7351797815910395	0.8859068771742644	1.3226917852634381	3.2606288260334696e-05	0.9582611016567707
0.3298318889673541	0.4057598194371331	0.9983863210804405	-0.4843877506100134	-1.458974484326407	0.9077315632046383	0.38016306613479234	1.367183499884257e-06	0.8764273815173887
0.1051179786705757	0.0461268783910119	0.9615266128679757	-0.07428751676582612	-1.4630292659759918	0.8954730020976039	0.21816729510160737	0.7209989711295485	0.9860107631116197
0.03352268329061481	0.06664815565153742	0.9884791213894436	-0.4167962326783343	-1.7919030641679188	0.8922155430182537	0.31424084690749066	0.0015734639745405307	0.8997954853612784
-0.7355265421398763	0.10710280906972847	0.9328741179520411	-0.31135525232102523	-1.6919230347024738	0.89217707530171	1.5552929155667217	4.2600328123461766e-07	0.9446018595036237
0.1297000935252776	0.019430561648955513	0.9569476021729131	0.11888882239927323	-1.9465418202732414	0.8949049337164827	0.42363649537778425	1.6249484589128605e-06	0.9816526061147061
-0.09060786961321893	0.1193434834538464	0.9462721652424027	-0.1386122201133928	-1.6221550156148856	0.8952691696065727	-0.06462763569523045	2.6560983818418212e-09	0.9139356640377967
0.1148833482673508	0.2688643353767901	0.9331884904955915	-0.15021666331319827	-1.745383872795268	0.8833670369569191	-0.2568918811741723	2.577474510452584e-05	0.9133229478503155
8.875948628162629e-05	0.09058377045864084	0.9573701496936415	-0.05357486834754899	-1.359794580181326	0.8930264421523116	0.10355194055262462	0.4176662821313382	0.8825975491947754
0.017148700713570164	0.3590018997284866	0.9786797617201988	-0.3404831995589499	-1.263578548877202	0.9086621755864669	-0.14416746840646066	0.48003086834660413	0.9385430946190061
-0.36533219071198075	0.2604288989728309	0.9412284688530982	-0.20037185169373406	-1.9970911119730002	0.8789603877118319	0.3585281219317098	5.52267840114081e-05	0.9949539733306413
0.5336104906291705	0.6178268096395755	0.9918304965223376	-0.03249496313302269	-1.167465589204876	0.9088063453253916	-0.1725612914222241	1.8308022185768905e-06	0.9882119555252552
0.09407323518306887	0.1378254448265834	0.9632159635030451	-0.4710985653699864	-1.6489088614391947	0.8968712529653727	0.3158118846020228	4.3184872930138346e-08	0.9927483503546328
0.03105398426303413	0.016011718363764915	0.9556665405929509	0.030898961489522314	-1.5454344358582994	0.8848219837618357	-0.023260717647048956	0.000376967304947055	0.9759088631023237
0.37759162090641035	0.21215336356434233	0.9378872568319406	-0.380013695335492	-1.7711394093788821	0.8972436988335574	-0.31524540812905943	1.7860254476674525e-07	0.9805374451583595
0.5986641843769062	0.14495784489058078	0.9559506035225528	-0.2302587758447463	-1.1906055969287919	0.8920061150273861	-0.023901604099003215	5.260325883849064e-07	0.9526661645986342
-0.8156598097147636	0.08561272548072382	0.9096663460861337	-0.37095304320416655	-0.8201531693926984	0.8933769265763437	0.5251840312780311	0.3393999984189006	0.9191821540485423
0.043221559280274685	0.35716724348805184	0.9576236388541426	0.03608658293660838	-1.4952882627995736	0.9008003720184702	1.2341388686907058	2.2211568033146297e-06	0.9618566609735131
0.4399275638678316	0.40668980358188295	0.9549524947043164	-0.01398121342623515	-1.1274832598297488	0.872566562914691	0.20450639891455058	1.2503585441041783e-07	0.8972972206027501
-0.6311466357165875	0.29490030378825216	0.957198860252464	-0.6684235173522421	-0.6550598986851217	0.8969822209961474	0.6132501093548912	1.2196485640865444e-09	0.9240249065559338
0.5015631942402642	0.46025434502186374	0.994882285995913	0.0012654077769487238	-1.3146011157690196	0.8656040596874154	0.014340703834693436	0.00024126032419927743	0.944951641630139
0.32832066347332634	0.29989596292231296	0.9513993996030989	-0.23097555620135268	-1.0456226403739255	0.9076838238912183	-0.27410908914394216	0.0006716707640566546	0.9094624519434813
0.41254525880852366	0.29172695142117855	0.9223848440862575	0.6140608348688286	-1.875355419029743	0.9398928604068526	-0.10667467551730336	4.036653237853333e-09	0.9888718458531109
0.09286182107434038	0.4211638805666956	0.984099846916335	-0.1936457654954058	-1.8521172216288184	0.8926045260718518	0.0702338643418825	0.01194837460927681	0.9537835920559031
0.2326926730581706	0.11490575371839273	0.9446554400262214	-0.3582267016327654	-1.058424172519198	0.8886010617541136	0.13129459978997726	0.00018316230328580235	0.9166452721522632
-0.2605257909656661	0.10402565855535156	0.9549888967180271	0.16040788103877857	-1.2674508371337445	0.8804465446221098	0.45846121412316787	0.36262356528568956	0.9202291918286449
-0.43349804604571673	0.30127449294930064	0.9283026444347243	-0.31673570187988354	-1.4603460147949856	0.8728326954502601	-0.18226378049162673	0.0003801479424761164	0.9646885144137789
0.53130910261063	0.2076798220048554	0.9351409756655329	-0.33844419546935844	-0.7370233872529695	0.8972498645186735	0.081611603490372	1.584473683496631e-07	0.9628110713773134
-0.15366676109965555	0.16304344223161976	0.9321510522725907	0.07857603036642224	-1.2919755899619054	0.9075580083808346	-0.5898135162968918	1.2447231264451655e-07	0.9377052389680723
0.10670923405188171	0.21571996846888714	0.9322795394673346	-0.2948038578909755	-1.1057067914033953	0.8950751534576532	-0.3099761474062115	1.1054604013384711e-05	0.9483795251177675
0.0990287827400279	0.0848330723683596	0.9623513161869277	-0.020872741290480334	-1.0657153428673998	0.9014310636996742	0.6446527784260079	9.71107715788471e-06	0.8984318860266062
-0.2151151425938916	0.13332748077382786	0.9094300125856793	0.12757904396813968	-1.5004885204007712	0.9073229819220497	0.020568369234680084	2.79445096321102e-05	0.9169763709556592
0.1706731148898577	0.13830491659367483	0.9848261406412796	-0.1493886824052748	-1.321321735767881	0.9086283457683464	0.1654029020136436	2.3965457218978757e-09	0.9973027597443881
0.20215628788300022	0.37945777221611027	0.9565436213038868	-0.4983402184689316	-1.4152588053716877	0.8977010270872829	0.3160485428345039	2.7090628562924405e-07	0.8952699498711284
-0.38291704432028273	0.1455508389018152	0.9397509538078836	-0.14025161057690383	-1.6936109765532796	0.9169920125942017	0.9780855317182757	4.254476347075049e-06	0.928145805312892
0.09090973790212226	0.1590582666752036	0.9764144547654048	-0.032098033626315914	-1.4777445349969138	0.8768874176196958	-0.008232880356660921	3.851249506039745e-08	0.9627051268860614
0.506000770497977	0.1381838130002827	0.9768976627288705	-0.37166159410904354	-1.6677119018552535	0.8802891348462945	0.7525718864508653	0.04406909172737003	0.9288604940929993
0.6991108238433453	0.5269202062305943	0.9686090212629669	0.26000702236260054	-1.4683552287377175	0.9099567594475712	-0.7030638399328941	0.0396173534603988	0.9477685792820774
-0.22580587448313974	0.27994080494859885	0.9594449084669351	0.12757904396813968	-1.5004885204007712	0.9073229819220497	-0.5868233324967482	0.8263309299572652	0.9351658036912107
0.4661116156667272	0.1690341055361292	0.9762553571838104	0.1337935343171761	-1.5687180616046006	0.9071541345452859	0.4999754587299625	5.7049124394937876e-08	0.9492900905363774
0.2355758153711755	0.15386193145044347	0.9320288931662771	0.10627279586152305	-0.9044144710038271	0.9032187744167272	1.0699513689326716	0.00013439081439720394	0.9624809302752229
0.22008429258255274	0.09578567340261515	0.9632076210446165	-0.32568674377401896	-1.8902021521258185	0.8884065717327456	0.040550002357625736	0.0397576761812461	0.9660337873650036
0.2292238308340033	0.3363522282068568	0.9191929236379908	-0.4583222616376592	-1.2844417934499244	0.8724917716785355	0.1774099524155135	5.210703191338146e-06	0.9492818319973739
0.11505946937950917	0.008732486906630588	0.9745666052977608	-0.4391914739296665	-0.8128665449825287	0.900757283830837	0.5482954663498374	2.082071399116718e-07	0.9506146018694083
0.09306547146022925	0.0243336250634808	0.9703222175890375	-0.14177529617311224	-1.6916928061128584	0.9060419578865333	0.5147357995210102	0.4468626323413303	0.8811246362433834
0.48703948717975787	0.3467376155424116	0.9501566583228893	0.17454496111357098	-1.7344265266274481	0.8792320395334751	-0.23815682581170794	0.8820570063444386	0.9473024598554127
0.2113134932706078	0.3400261407644402	0.9507785099220212	-0.19553234872499758	-1.8669684914951798	0.873619735999963	0.20735567857240778	3.68459109770062e-06	0.9464961842768239
-0.41107716799066946	0.19754128728681272	0.9351421258184306	0.12045554153221039	-1.3740007916401762	0.8932415657438525	0.22677393747724306	5.7214727234097484e-05	0.9379700641052382
-0.8226693871589252	0.036139448414476055	0.9383810367133552	-0.11360296765815647	-1.4170790454722262	0.9127757847371104	0.2949453528752217	3.891764273267359e-05	0.9225708468908143
0.7429052520483846	0.43490170947365403	0.9355184455586443	0.10661101878517787	-1.3074191488176141	0.9030335351846556	0.18071514376716902	0.05005502045526202	0.9290100256307269
0.3132398825976448	0.1168984892150941	0.9085605528856002	0.18014396250951759	-1.1662932479620554	0.901001510376187	0.16826995280264168	0.0007244558845212029	0.9695536228461166
-0.49605569470963284	0.07953203496014272	0.9487037771498076	-0.057800920527234734	-1.0160067284904986	0.894712602734857	0.19181630583050602	6.264657911952813e-06	0.9244582480824521
0.05996549904126608	0.35917616747498515	0.982310672288236	-0.002516623171599619	-1.87298920618428	0.9108900251519267	0.1488610754390427	1.484973108392001e-07	0.9363312472860928
0.8182023508087786	0.36373532372668443	0.976167557776141	-0.30006372472894216	-1.6281144834859074	0.8794674128894304	0.09146261757999685	5.304087017330421e-08	0.9764443308499132
0.46421252580515837	0.5430205322605739	0.9787181872169392	-0.2662230890321138	-1.505204674748341	0.9011878732508524	0.47825986358126205	0.4830187930797526	0.9505956709355585
0.37270159839930594	0.3485896509709277	0.9624646669653182	0.1135179021821453	-1.4977076634301656	0.8683693088443072	0.07745836596995037	0.5986126939317302	0.9360768276814504
0.1815642123535552	0.28111221804940334	0.9430241394029224	-0.01398121342623515	-1.1274832598297488	0.872566562914691	0.12420555431744074	3.503363571289404e-05	0.9061674500061697
0.3132687847558334	0.09023210725795164	0.9445438633131946	0.45335034561462306	-1.7173858912630506	0.9335039406163232	0.15243569426665982	3.741975973016501e-08	0.9422327575108951
0.3007557017851941	0.3295073425357854	0.9602217770384409	-0.22781587247770685	-1.346896164562971	0.9077162782046669	0.6518235221352837	2.7500754607376726e-06	0.9778457245262812
-0.4356445035882975	0.28971515081427446	0.9484803850301868	0.13168514891578242	-1.1166821388237786	0.8893029491331997	0.4525835619041336	5.061129946597019e-06	0.9935177711072716
-1.0118420249579363	0.04220669167506759	0.9410643309478632	-0.4417619407928368	-0.9808092710111409	0.904186450860965	-0.025551434417351082	2.769206707187428e-07	0.9589731241335206
-0.08915215032654433	0.04085023917366776	0.9640823192637433	-0.2948038578909755	-1.1057067914033953	0.8950751534576532	0.21946629124222294	1.1448944523390656e-07	0.9129639722680386
0.3209417726761063	0.37608310436187475	0.9895773142592127	0.016016934566743135	-1.2845831776375696	0.8911991843485191	0.15045461688905082	8.309357172664005e-09	0.9500023851082563
-0.5101312463501771	0.0059426629111238305	0.9284396177039924	-0.31538214454857805	-1.5471898239038047	0.889642441421421	-0.13021162098587435	0.001018130914189724	0.9852264839187023
-0.08225891336602065	0.20664047991694584	0.974815578983617	-0.13063534052595704	-1.7299834111397014	0.9083588276400227	0.005255737825591744	0.0011065058723927564	0.9586092804415713
0.20311764165335078	0.2935854328383802	0.943078080446429	-0.09288853927605123	-1.7573003631208215	0.8793232570708405	0.331179186303193	3.934646338751195e-05	0.9181817722310299
-0.2328934167426422	0.13787820025044337	0.9536700475560161	-0.24706897297424435	-1.424748656403116	0.8991975702274516	0.9114485931616896	0.2866024496515812	0.9256980001280946
0.6960814659300779	0.2595249436907676	0.9721862456600047	0.04067363701558646	-1.981144875344203	0.8932494702707234	-0.20110796923739738	1.792880498664928e-05	0.9564950678740188
-0.8864052669339826	0.1490909429236669	0.9282108603650076	-0.33815652828875375	-1.208468305392297	0.893716021664792	-0.2801347774986622	0.025159862336032325	0.9312229352289153
-0.14781220393342548	0.23201601111635545	0.9938049088821812	-0.3439238887669511	-1.909892322050895	0.8729166156704062	0.06172345359200815	9.122330469026464e-06	0.916892086086843
0.2756006807157705	0.3675694749803836	0.9699049892995751	0.010356691057648693	-1.5987895346556704	0.8844143598329732	0.40462435714338607	0.0002030842178207404	0.951156428787529
0.33012945603401656	0.05278280971410547	0.9499306403266421	0.10550237876196267	-1.52872933677365	0.9004818731541451	0.04266843395492348	0.15858640663463097	0.9594067501392427
0.04258536727204609	0.2856492484697302	0.9896492711987042	-0.5590452944714841	-0.8446700258065303	0.8926817093738099	0.10741142647994817	0.0018464619791486749	0.9568814695494968
-0.18925727691560063	0.08619070809678303	0.9220222771208818	-0.04833106088458772	-1.1500327170343023	0.9084963998300857	-0.3074592082290417	1.1730999742137877e-07	0.9188342136192414
0.2059920767117865	0.29666700798744355	0.987211987219812	-0.18282672447973924	-1.1410603641831156	0.9001064902908817	0.7719772474415274	2.1162950428081647e-06	0.9418751069169076
-0.9161156607399725	0.05275037214932654	0.9057702652888231	-0.2782253792630991	-0.9966502555976862	0.8895951203456526	0.13129459978997726	0.00018316230328580235	0.9166452721522632
0.47475243027722525	0.13607707126467333	0.9456635655643992	-0.3559423808916453	-1.476162629056006	0.8813766023474119	0.18520829030575126	4.310576170070986e-06	0.9289081850564763
-0.7428939361648073	0.12047214875239526	0.9411254518391242	-0.10416825992243339	-1.8818371210642661	0.883921720571849	0.3551233034614212	0.001510377117098936	0.9563751752723515
-0.20812439140397115	0.1631755425995697	0.9601577844171522	-0.1393854076002543	-1.2496717669313897	0.9008810570030689	0.5140006724059054	3.3173723929920827e-06	0.9958233117978461
0.5063528752725964	0.2944070695745942	0.9471742426052968	-0.21074924384976357	-1.5085716578700736	0.893909888169892	0.10406937531438576	3.4167207097145375e-05	0.9133001446964999
-0.02388452563902398	0.18971664746921166	0.9914178815802116	0.05119758899790661	-1.7695353838522325	0.8899617624649332	0.13461737877748003	0.029746719979800645	0.9076296883272754
-0.1468083348203412	0.24356545176455446	0.9423186851897765	-0.19429271722570896	-1.2916409288272264	0.8817190478156485	0.0516102363061135	0.004184928952698003	0.9110409874688322
-0.17224973294256396	0.18382216499337153	0.9768314554879998	0.3911721528999026	-1.6827550272498977	0.9262397703721188	0.5221321723681855	7.056441947028011e-05	0.9679983326859166
-0.1476959717941019	0.0969512482961537	0.969507744093648	-0.3616868973221614	-1.701614264377059	0.901752575692315	0.7565310433465529	0.00015063384804075446	0.9685250207768187
0.37146760010389623	0.11223629436985233	0.9238650708715381	-0.06446987259368475	-1.754444033343868	0.898104582592442	-0.023933879166354366	2.7855362996242955e-05	0.9334957048829341
-0.4289951212504062	0.14457887684044735	0.947610867631279	-0.5971416220755421	-1.3846908766728376	0.8824574322782663	-0.27599058365329565	0.6624821914133071	0.8878453053916047
-0.14342532717970477	0.3955536585578195	0.9998958487245143	-0.4389389838471327	-1.5286598742983113	0.8806397263728194	-0.09235674370194591	5.722944420870638e-07	0.9148095691016987
-0.10938506014000987	0.3149884256268207	0.9423137394666875	-0.3351435012981665	-1.8643860398505694	0.8683311762763012	0.018735301233410162	0.17267433283109035	0.9802286711305861
-0.607615981393803	0.2735104991772266	0.9386314858880518	0.12124918184996236	-1.606009276796838	0.9032203403732136	0.00022222418658390808	3.769558644943606e-07	0.9621099826256468
0.08535138961222491	0.08570496107061151	0.9712593571966184	0.034514304335272694	-1.4654790751988123	0.8909881563032639	0.2738559205297948	7.976446900980546e-05	0.9105204219249594
0.5988263904430174	0.29487177778005796	0.930883753732249	-0.0193497590040288	-1.4678187821260629	0.8974227623031985	-0.37882119669923586	1.0131656303192314e-06	0.9359674781917676
0.19874822365915712	0.15934643592059455	0.960490816938944	0.15149081404494824	-1.5493588271968926	0.9178015107995734	0.960396131540235	1.0738714655828465e-09	0.9434287542054447
0.4381069569275537	0.3236101963131419	0.9801671748529335	0.39189410552745185	-1.825371363101364	0.9085200665056066	0.46620148854364896	1.2395674861259548e-05	0.9417577425903355
-0.24102227469637288	0.12471057905863199	0.9568831760674803	-0.4964074696629439	-1.615654168212031	0.8844242673355681	-0.1798256745317337	0.000634747048923288	0.9734533489728634
-0.22882048811803274	0.1185778758851393	0.9556456321180874	-0.15021666331319827	-1.745383872795268	0.8833670369569191	1.1732820615830084	1.0922742406110791e-07	0.9237926533970293
-0.01837996802588393	0.021904744144877426	0.9768238269453875	-0.32688382325971777	-1.5217110015427804	0.8745239111651264	0.07093576874663032	1.790125318394765e-05	0.9423091475519502
0.37393712895474346	0.20475379202047614	0.9463298071978882	-0.0033082431863831196	-1.8025914355481405	0.9081551636360528	0.44912493616687765	0.003025169764339907	0.9784802191571514
0.42802198836771516	0.2415486042469509	0.9473884650277017	-0.005067097324661152	-1.762011358590405	0.8947784669545227	0.14414944667970264	4.549605476441169e-06	0.9277325684476492
0.059016633107216554	0.19237519806677206	0.9867761338822332	-0.21278006895247947	-1.9171704547982849	0.8785645855420702	1.5783593470817001	8.402317986882733e-06	0.9410779155288639
0.4852605717128342	0.024015558985318625	0.9271930017394225	0.07857603036642224	-1.2919755899619054	0.9075580083808346	-0.043846912020797824	0.0004064246961913456	0.9193741064149776
-0.18777778134414053	0.17576829590462387	0.9292314452366713	-0.07488375568658401	-1.8548783922945558	0.9039220977028204	-0.32163459082875523	8.278246411130164e-07	0.9157260904762624
0.1867058242217486	0.09639539882280639	0.9832712754154779	-0.34743144348691923	-1.9867023585393997	0.8913370920889214	0.07922433574137333	0.003638212964758311	0.931773889811747
0.24613710717176857	0.3648707049698171	0.9751227481538108	-0.3381116327680638	-0.9734326823936728	0.9025235394710285	-0.2566835715890319	1.9184065523148875e-07	0.958562041332251
-0.14525017622221098	0.13822066424309065	0.9130881691635733	-0.2827082172656643	-1.5719817463620023	0.8945549343866346	-0.1015444196963804	7.62456692951457e-07	0.9633286208801013
0.33498595837514017	0.21251506015219895	0.9717002242912158	0.31351619219359605	-1.504494448201468	0.8979112568815122	-0.25622713835018285	8.286668615090212e-07	0.9229310454038172
0.13393890284275684	0.04259122393609216	0.9699949592342328	0.16174663951384227	-1.934753329721984	0.8966602289339006	0.19102269169196884	4.4771692564662204e-05	0.8735356806201675
-0.17039387878797718	0.40927658720753907	0.9484013284473088	-0.45557004904146714	-1.0997177063610917	0.899824505979013	0.13461737877748003	0.029746719979800645	0.9076296883272754
0.5040304041536365	0.20969117849407298	0.9074239964640586	-0.18185319083146068	-1.2808521087006093	0.8878558019162793	0.20719259125256517	2.5654889068575493e-06	0.9637957638054724
-0.22180776434575544	0.14235731932337004	0.9337765208669274	0.010630120229718099	-1.8895602271547929	0.881777905465555	0.11697269402628852	4.883951356010376e-06	0.9825309454772838
0.1774853572729633	0.20045140922284563	0.948920955721455	-0.5554029774120568	-1.8384630822869672	0.8743565789330956	-0.17490519601168852	1.1139195774367417e-08	0.9499617247977954
0.19033971614627532	0.17484311458973123	0.970929821484595	0.23457130726565545	-1.959766171672527	0.8966200761371732	-0.1562243448474705	7.374976847720973e-07	0.9575159524533196
-0.14161778292847155	0.06267536434507855	0.94657215595024	-0.3582267016327654	-1.058424172519198	0.8886010617541136	-0.2550408389018566	0.02549122059233994	0.941470166250152
0.17533523020559863	0.24122842426078794	0.9734387912951822	-0.02421723863529257	-1.5836058442135195	0.8842441397651031	0.1931029891156042	5.0699437968067404e-08	0.9753210533819133
-0.2687464088815043	0.12243889622717863	0.9045901762374963	0.36788273088371826	-1.213448056193098	0.9018175571286677	0.4756131023879471	0.27660887908323956	0.8858809554664574
-0.19213414770293172	0.13137514763531594	0.989120977522543	-0.15521290732359594	-1.296380078660547	0.9082232131321962	-0.7055212715063837	0.0006530435104812379	0.9303407206995801
-0.04372144969218317	0.14431480173997022	0.9799648530167953	0.3285290137893053	-1.2451950484638998	0.8870432171429598	0.10664781592506944	5.2683420671823225e-09	0.9720078821753911
-1.0539683642558204	0.07865553363190922	0.9243304511098449	-0.07106604994985766	-0.8487603991576234	0.9167080059731074	0.26601603723584244	3.4304353961994188e-09	0.9496442293271021
0.2574964291622113	0.004106224716309365	0.9193759155816589	-0.18896301186232822	-1.4366858140531487	0.9049231110156015	0.28975672586836776	0.1910986513309065	0.9681616642349616
-0.04951856979259961	0.022285608292459055	0.9646404708354069	-0.3172750035708318	-1.680459001535965	0.8780880402300143	-0.0958879630148255	0.029491250284488672	0.9789340830117838
0.43332726381673864	0.09083480574183603	0.9658326198756348	-0.14509512095856159	-0.9620020115898835	0.896504299240621	-0.05266198357355467	0.5712967851235363	0.9255071620920363
-0.14525017622221098	0.13822066424309065	0.9130881691635733	-0.05357486834754899	-1.359794580181326	0.8930264421523116	0.2545951051306625	0.000532611584629676	0.9452868311863255
