# Supplementary material for: A broadband thermal emission spectrum of the ultra-hot Jupiter WASP-18b
Source: Nature. 2023 May 31;620(7973):292–8. doi: 10.1038/s41586-023-06230-1 (PMC10412449; doi:10.1038/s41586-023-06230-1)
Supplement: Supplementary file 5 — Source Data Fig. 4 [file 41586_2023_6230_MOESM5_ESM.csv]

longitude [deg]	l5N5 -3 sigma [K]	l5N5 -2 sigma [K]	l5N5 -1 sigma [K]	l5N5 +1 sigma [K]	l5N5 +2 sigma [K]	l5N5 +3 sigma [K]	l2N5 -3 sigma [K]	l2N5 -2 sigma [K]	l2N5 -1 sigma [K]	l2N5 +1 sigma [K]	l2N5 +2 sigma [K]	l2N5 +3 sigma [K]
-176.25	1628.9126924535046	1756.256247699608	1887.209771031898	2168.9159114703866	2313.7021997991924	2447.371243471151	1981.8894335261616	2101.9726074575383	2211.614305733797	2407.283109935652	2525.7480825763523	2632.946489453472
-172.53947368421052	1627.9002830609834	1756.4891424352677	1887.7028917164837	2169.915118482143	2314.058734505418	2447.4732228639755	1982.0160938264094	2098.098972564656	2210.2919733861095	2403.806180920864	2523.8711219976944	2632.784447861862
-168.82894736842107	1624.50843116002	1754.7205448153852	1887.3203374009527	2171.262748650005	2314.8408958413415	2448.3621151054576	1975.1471981949271	2091.69829374312	2200.7804969688978	2394.8234686544656	2517.181923686851	2627.5742978434937
-165.1184210526316	1618.4895596476151	1751.5449801170298	1885.8769077461384	2172.232330191903	2314.913787322433	2449.727923262347	1964.0111387197417	2081.457449837303	2187.5716349510467	2383.118934474798	2505.7359560190093	2617.368326261964
-161.4078947368421	1609.4475022830559	1746.6638182527256	1883.844528761663	2172.2620366928486	2314.7543771248934	2450.9521965038653	1948.7404958732127	2066.2402983369866	2171.6987477900293	2366.2187218562176	2489.594395489553	2602.259181448087
-157.69736842105263	1596.8635417023222	1739.4349397172082	1878.3933736333945	2170.7978300274	2313.6275228930176	2451.1644342942272	1929.5466211853516	2049.8720017738556	2152.8541102893746	2346.5468369363425	2469.460249601485	2582.3822107818423
-153.98684210526315	1580.1294011661948	1728.1607039484857	1870.9861003927722	2166.93307777142	2310.6645132229432	2449.315198223805	1906.7405949412876	2022.7481534313745	2130.7143949191363	2322.362822856682	2447.4693970932235	2557.919163422992
-150.2763157894737	1558.588120888558	1712.405562617175	1858.7888369764905	2159.490867756709	2304.8856873020336	2444.255198142608	1880.7648135695265	1995.009537702841	2102.756606924485	2296.8434767713425	2420.835935019609	2529.1037099834266
-146.56578947368422	1531.5896805712298	1690.0035504195987	1841.3437203337855	2146.855290105112	2295.268662156099	2434.8115635007207	1852.2384083327013	1961.6346280220394	2070.438530788788	2266.4389236760317	2386.3846788065644	2496.2294237755814
-142.85526315789474	1498.5812504228218	1664.2024701267567	1818.8120838436696	2128.2854200745433	2280.8221081097217	2419.855989702709	1822.0193233693356	1925.338942290992	2034.6758879564993	2230.0684409434	2351.6982533832493	2461.4633266610617
-139.1447368421053	1459.2812602807887	1630.1868541011006	1791.5923867512765	2104.9778891257306	2260.4453246734292	2398.3631685503574	1791.2828036210567	1885.9005026803206	1998.9360472011472	2192.9940517813084	2316.9089025559665	2424.3514491578308
-135.4342105263158	1414.032695491286	1589.6398663734135	1754.3127883862478	2074.299303800481	2229.983144283567	2369.461226597927	1761.6068510843827	1850.855788757378	1960.4153936156486	2155.4341023975608	2278.8340359470885	2384.7326255986104
-131.72368421052633	1363.003769765091	1537.746503310933	1712.0786019871225	2033.9012797473138	2197.50795169521	2332.4826286766993	1735.0320650054557	1812.0792326745543	1922.8259545843014	2116.566258055734	2239.6837705669145	2343.2975541752853
-128.01315789473685	1299.5918549338273	1476.733979613277	1662.5544785924621	1987.4886649895925	2152.7014301048753	2287.0075854242073	1709.51111095348	1778.051391997247	1888.5849311531313	2078.1893743253854	2196.84328124	2300.897844396591
-124.30263157894736	1240.9965546427866	1416.3278640836395	1603.4568032947034	1933.108509455682	2096.938170089789	2232.9429500042615	1685.362089504618	1754.0769338546966	1856.6696391423905	2043.2233967071456	2160.14545074392	2258.580249361329
-120.5921052631579	1193.8453894905367	1353.7584278882046	1541.0875051271512	1873.71305983052	2034.5224015420429	2170.6422591519004	1669.1810419732751	1736.2611256435623	1829.8713719255145	2010.1269983760526	2126.927837556048	2217.6192267131173
-116.88157894736842	1210.360846601528	1318.8505719997686	1481.343425319564	1812.66564076552	1963.2670850514098	2103.32946279255	1663.2772343755998	1727.4943736597074	1815.419327532051	1984.4324625496267	2094.31252673442	2179.5554658238584
-113.17105263157895	1259.9233008499173	1315.8399050696687	1441.523799605796	1754.8286051889224	1900.9940872429572	2032.2532718157972	1671.5561750147924	1735.829329025405	1810.0166479379577	1966.7580493886146	2066.548649897624	2152.7732157879504
-109.46052631578948	1308.3538774121432	1350.8835765646077	1434.277994338282	1700.5476821969744	1841.3405738086685	1960.6368672249105	1698.5757537239622	1756.080975262546	1818.7599453636878	1957.405058866222	2053.834126516738	2134.6580097205397
-105.75000000000001	1380.1787426582164	1413.1172888535407	1468.1853986549932	1677.9799384723121	1812.049240956651	1899.8261418383136	1740.0646202549872	1789.8878716214847	1840.6567291570989	1961.5239810019957	2048.3294276599963	2118.8935500629955
-102.03947368421053	1458.6217200088547	1491.6283920696167	1534.2144200453217	1692.1296787881045	1803.079911238477	1879.8828436721187	1794.3258141209576	1835.093722355449	1873.9357757946668	1979.2389691714923	2054.393894009764	2128.85048117094
-98.32894736842105	1561.1015554411633	1585.2981793568924	1620.8244309607785	1751.8231784499812	1838.4434469228402	1920.1330798920558	1856.871345112211	1885.5712816965056	1918.306698896615	2008.11736925492	2072.9182815543986	2146.960795015322
-94.61842105263159	1657.5405988833438	1687.1143944262249	1721.0136168081906	1843.157122879509	1909.6541114636184	2002.6569135885738	1917.750185931633	1944.3245083259073	1972.4787552103785	2049.975395546504	2104.2970117226973	2169.9551231344585
-90.90789473684212	1750.7122293049886	1796.1837761346956	1831.12944039992	1949.5805957681794	2003.695662387745	2091.519962522185	1984.3181646115054	2007.8746416050994	2033.2985550305827	2099.1300147797547	2147.2362691196354	2201.253380902661
-87.19736842105264	1857.2174929528046	1909.1831729020987	1948.8525706839314	2061.382301119457	2109.7410350488194	2172.7963324686007	2051.035784029872	2076.104284587845	2097.8551272838263	2156.0777177396976	2192.9192785903983	2248.6655356889632
-83.48684210526316	1972.9421152232483	2025.6268595395281	2067.5151328451357	2175.0762189190964	2219.206480918276	2271.0366249971394	2120.8423326058055	2145.8940556342895	2165.900197276528	2217.6125754381874	2249.3723730417846	2300.3954997386486
-79.77631578947368	2083.773467393498	2139.547536187109	2185.544926357651	2287.8029799623578	2324.981134134261	2370.3048929202546	2193.816243624385	2217.382655778308	2236.8897536007953	2283.8493251488385	2313.1988659453523	2357.3171280751712
-76.06578947368422	2197.186267295376	2257.0739676658736	2300.8231808375867	2399.3647279485244	2433.606905382006	2470.07708860438	2268.6333112519824	2290.151400141279	2309.080738456208	2351.2563995985083	2376.7439645879876	2419.031778153788
-72.35526315789474	2311.506899799004	2368.5925079803305	2411.8579465576618	2502.7611224281186	2539.802587096517	2573.1243254871056	2342.5435491228054	2362.3227787272444	2381.2388821092013	2419.5768340689374	2442.246719957425	2477.8680711173306
-68.64473684210526	2422.7116491320726	2471.289742748283	2515.411866060581	2602.649802584557	2636.7098027516236	2675.5629448247737	2416.6399973009184	2435.219100255652	2453.2869509574575	2488.3943719198223	2509.1332114410075	2537.0580654934693
-64.9342105263158	2526.7950017540356	2568.680255810625	2612.565352201609	2696.426306011806	2731.714946150829	2770.2607934788157	2489.3413650206235	2508.2917857025595	2524.0262421625944	2556.1507736216477	2574.9808769342103	2597.2030314363033
-61.22368421052633	2619.2746405233947	2659.6350381123425	2702.1017710565798	2783.377799539405	2820.7682257427687	2857.134548985031	2560.6032663083997	2578.2705521185753	2593.84835585249	2622.555320552985	2640.713152426613	2658.309899800801
-57.51315789473685	2705.144205434284	2743.3387831490077	2783.7183597737294	2861.845045350377	2900.283769072392	2934.0097452007008	2632.155038983977	2646.465886119151	2661.5025983800833	2687.7852507349153	2704.8678315422367	2719.669192980449
-53.80263157894737	2785.0387985116718	2821.0714486422075	2857.6959538052806	2931.812943032811	2968.595867750547	3000.153692877655	2700.7468359252957	2713.176563852989	2726.681760701379	2751.2711060008282	2765.712777811037	2778.8852522917778
-50.09210526315789	2857.0581927232943	2892.972133211717	2922.4979724148925	2992.90088788396	3027.1612876236973	3055.0199255024313	2766.14939768702	2777.340503392115	2789.4200194795767	2812.0171150072965	2824.9448241452033	2835.6820466967147
-46.38157894736843	2922.279780709484	2952.4370484433607	2980.200880608266	3044.1218596495332	3075.119846782658	3098.2973945691497	2827.5783533839945	2837.6288484514325	2849.343173516877	2870.022185865822	2880.8495510310454	2890.942723054434
-42.67105263157895	2980.3418855852597	3003.689209284735	3027.7475301168474	3084.6624017444965	3112.33080517426	3130.860388066451	2886.3108372489933	2894.320922685592	2905.7085504755482	2924.964126971621	2934.3204758118686	2942.6436005725614
-38.96052631578947	3028.403332166757	3046.918220608175	3067.7587118337524	3115.3416288523563	3137.960329807799	3156.8283603882605	2941.332042879268	2948.4254155914246	2958.6890700402823	2976.6629672413023	2985.0366236743876	2992.347556455878
-35.25000000000002	3067.5893289426413	3082.9321374833066	3099.429520023225	3137.6426487500094	3154.6753009683466	3170.54727070206	2990.6223196110664	2999.174503538037	3008.0372220473973	3024.95462184112	3032.5233454006134	3038.9661698225427
-31.53947368421054	3094.8397337520455	3109.718142354487	3122.3972493546776	3152.013516397561	3164.9738074323714	3176.109265774145	3036.77138237225	3044.9070394318696	3053.4867294357437	3069.7218863217513	3076.4907348272714	3082.752016585365
-27.828947368421062	3114.540064583237	3125.5306430506794	3136.59728576064	3159.454651051497	3171.3494385183367	3180.7943443559984	3078.595916978293	3085.8988209641966	3094.6982408444132	3110.570536929459	3116.890333981792	3123.93616794346
-24.118421052631582	3116.550153730255	3129.096671137338	3140.1728772323168	3164.937142974363	3177.6708843329534	3191.001925319713	3115.9108232129697	3122.7279934214353	3131.3289774983805	3147.4703588113402	3153.551008301204	3161.560595973826
-20.407894736842103	3104.5486002280404	3121.041327601405	3135.3664774542694	3168.172327542268	3184.442367594116	3201.804654034012	3147.3427829943857	3154.915959807705	3163.762521316918	3179.731574580721	3186.6555635991085	3194.766364991569
-16.697368421052648	3081.113897251064	3106.6156084176237	3125.378549710737	3169.1640032934406	3190.914235107728	3215.4200430520486	3173.616731953954	3182.4199510495973	3191.473296703818	3207.674725314423	3215.134699674732	3224.0977618213074
-12.986842105263166	3056.94262844429	3088.937132916486	3112.9536195826145	3166.5427970268734	3193.348333806265	3227.0197397652387	3195.7564578726515	3204.6835937550613	3214.41365535924	3230.6963023564585	3238.941391529055	3248.3493996804277
-9.276315789473687	3034.3561982166584	3070.5059820138754	3099.4736255641615	3162.5541751729543	3192.772603150473	3229.6324139950602	3213.6327564739495	3223.1114960827613	3232.1104507542377	3249.4202066279263	3257.9556681523127	3267.4499841270645
-5.565789473684233	3015.5379421418893	3054.8713087024507	3087.967104465509	3157.5143190800172	3192.435749906618	3229.049902082698	3227.138261152538	3236.1382958960667	3245.138667443853	3262.912789642619	3271.8089055909304	3281.3102945394635
-1.8552631578947527	3002.3435301233694	3043.043090629242	3078.49471668234	3153.936970139426	3190.717605196497	3226.1320400142804	3235.3784475619964	3244.0697540416495	3253.443679740968	3271.471258782579	3280.397728958835	3289.8567763540077
1.8552631578947272	2996.1020694158806	3036.6568804187614	3073.06043900518	3150.455083784474	3187.1222347386943	3222.871878701145	3237.5781044393098	3247.2199966161616	3256.4736314079287	3275.1452935306984	3283.5013840762826	3293.481512260116
5.565789473684207	2997.454049915982	3036.335742959578	3071.4430940792495	3147.4200160531004	3183.1926609505867	3217.617523747124	3235.3058462708805	3244.8825771443876	3254.79791646651	3273.7124444449337	3282.60402075935	3291.651570896986
9.276315789473687	3006.266613080369	3041.7498176993886	3074.3767078108694	3145.060246463613	3178.6230941266413	3210.5650345510244	3228.6226054032895	3238.0704986885585	3248.470979359427	3267.0392233540997	3276.4725628673177	3284.9091528901263
12.986842105263142	3021.6499315881147	3052.3373248589487	3080.946828084406	3144.043885536553	3173.1792426649895	3201.7576212741324	3218.3210126420136	3226.3086560778074	3236.9065797521025	3255.3515193600942	3264.350999107373	3272.9096265863814
16.697368421052623	3041.3310960834933	3066.709285213566	3090.354975864024	3142.7435794688595	3166.9265787665795	3191.0852446479803	3201.9158202737376	3210.0160795141087	3220.4628400174493	3238.640382046542	3246.9511379785063	3255.9913414713765
20.407894736842103	3063.678597496469	3083.4727400042193	3100.855928464636	3140.7453177185266	3159.19530549128	3178.2952354628737	3180.956671279318	3188.8577913488684	3199.25433174154	3217.0036422979315	3225.561831734603	3234.3518543860605
24.118421052631557	3086.359584508714	3100.7415602035585	3111.9173566335166	3138.0296125662344	3149.9894602848262	3163.534201874775	3155.5292873467656	3163.5064914342584	3173.4332335772256	3190.7327279318492	3198.2486782969327	3207.624135779472
27.828947368421037	3103.843461667833	3111.5239016405544	3119.6826459192393	3134.8407390220095	3142.1070749733785	3151.2642204222216	3124.7929720649854	3133.2986424150367	3143.121670294568	3159.9375423970537	3166.955262200585	3175.7657270672985
31.539473684210517	3100.1405746873934	3109.8742084500846	3118.265749106367	3133.0656437516623	3138.524100038007	3141.542659026584	3088.9635650335913	3098.9867364355196	3108.335583281257	3124.8564285583457	3131.4978588299714	3139.4128803340977
35.24999999999999	3077.8100572104754	3094.7986012308484	3106.3977629584706	3131.494866458514	3141.226614225333	3148.6510959612942	3050.0436056800754	3060.3809683850554	3069.308164282675	3085.486263266363	3091.6764974003877	3099.407092741427
38.96052631578947	3047.272503669422	3071.418746006418	3088.0778591371027	3125.2526464213424	3139.5330390862646	3150.77348499427	3006.2669910882414	3017.132207887059	3026.0034887537495	3042.0279399147826	3048.1425448795576	3055.000198033794
42.67105263157893	3011.257139373506	3040.4487086945664	3063.2569992539866	3110.111004222548	3130.219143455498	3146.8280739687484	2958.8706827193946	2970.181403805135	2978.68839919412	2994.761231794074	3001.81741012168	3007.8184890014013
46.38157894736841	2971.52755526489	3005.240486352155	3031.75485472953	3087.134119309275	3111.2660835442216	3131.462958751655	2904.332708748727	2919.009961115566	2927.336283410091	2944.1986230136167	2952.2556529149897	2957.6407937062722
50.09210526315789	2925.8696333146418	2962.9823469584226	2992.503840089086	3054.7685521491085	3081.7217208100215	3105.644393070485	2848.0178390691003	2863.5992363657497	2872.562423415504	2890.3297889622318	2899.3700269750384	2904.815315053156
53.80263157894734	2873.4699895847134	2912.361372516288	2945.381458337916	3012.3759537191063	3041.765987627772	3068.562498351734	2788.315171236181	2804.674144479281	2814.3237023907473	2833.5718987727337	2843.656348500633	2850.4176012636894
57.51315789473685	2815.416635576255	2855.3646350799872	2889.959666914551	2959.6032033713004	2990.727514212422	3019.6973719259913	2724.530134350055	2743.2774114970302	2753.2518090628146	2774.0347314513447	2786.0277958997035	2793.537456954323
61.2236842105263	2751.8984386465413	2790.5353695171025	2827.0925588172004	2897.3003369826292	2928.7870009566527	2959.167909808892	2657.0626088167764	2678.1379918086586	2688.916155068659	2712.270558121683	2725.7918869936348	2734.809709326761
64.93421052631575	2681.344111099232	2717.4052263125686	2755.615773280321	2826.0477419114404	2856.7633162520933	2887.34259186417	2587.663344689078	2609.944565392444	2622.5955046886206	2649.2255360334852	2663.7415653425824	2674.9822271962557
68.64473684210526	2604.8714204250186	2638.5514829024405	2677.1480832201037	2743.970861228697	2774.509145697174	2804.783787684319	2516.8798395822846	2540.3939983557884	2553.8764824041887	2584.158672244255	2599.0880075147397	2614.1501230350755
72.35526315789471	2531.132296877067	2553.2077647890624	2590.6837535917284	2655.3510302508453	2683.9070161704667	2712.21670252177	2445.3645763890854	2468.2942139671413	2484.2751627274943	2517.7282937506657	2534.255853579619	2552.7298302527415
76.06578947368422	2436.431550802638	2461.848348738326	2496.3524727612426	2559.7436391285823	2585.4248309868813	2610.482539225668	2372.028522745998	2396.661452887247	2413.3635950529083	2451.4106906025613	2469.877591851402	2490.4511807205918
79.77631578947368	2331.6981225521145	2364.9727491517033	2395.3948932756207	2456.984550548807	2483.6222117654866	2502.422129584292	2302.6182600159777	2324.181573051389	2342.041025411246	2384.957951692285	2405.737409204484	2431.402735233845
83.48684210526314	2221.6443860936156	2260.1046088386815	2288.28161714857	2352.429020785595	2378.846892795063	2395.6082116579455	2230.6592468389535	2250.0508662537873	2270.7302891250474	2318.9605549992743	2342.324375977975	2375.9175728062064
87.19736842105264	2107.9485999738317	2148.2768601461826	2176.914879323389	2243.6269766473656	2272.930505825675	2306.3108054104905	2158.1287974694287	2179.7353140886303	2200.1741944822547	2255.4470007139203	2284.4539788485818	2323.0625724224374
90.9078947368421	1994.766121958989	2032.3226628399398	2059.6625827872317	2133.573965355156	2171.206793525268	2220.741614592422	2090.1288673806675	2110.870197805862	2132.7108963331502	2194.158819218077	2228.5493354859036	2273.775612853883
94.61842105263155	1884.6675702428345	1912.2969706100548	1939.9041588459324	2023.8161469602867	2077.745387741457	2133.793167254666	2024.869058620155	2044.8088345487054	2068.3230515982777	2138.652975530654	2179.1968232166655	2229.0575418521507
98.32894736842105	1771.6207294695366	1796.0196253642127	1822.3294875172185	1915.6024680437486	1987.1037376656407	2057.9910679182476	1958.4054336166412	1981.5475907709083	2007.5779468601613	2088.2282254030993	2134.886996223412	2189.9115325926155
102.0394736842105	1661.691325405188	1680.6821264533478	1708.1168864470574	1820.8268853681238	1915.105029911935	1991.8477881039214	1901.2717776472039	1922.4579827621658	1954.776870004527	2046.5053265923152	2095.7318178292776	2154.038977344766
105.74999999999996	1550.34057412888	1573.1951114368264	1601.6154562810823	1744.085759664704	1857.480008268204	1934.3871703793184	1843.722863915027	1871.58029280489	1910.4700484390012	2015.0788095065384	2069.105913995996	2127.37275064461
109.46052631578947	1454.668591152897	1475.8751563286824	1517.3884415501248	1707.4127225357722	1835.498042398176	1904.9048695492243	1790.9803429245799	1830.2087063907088	1875.8429540661236	1994.345191924387	2058.242513623833	2119.0198789990213
113.17105263157892	1364.4860684253274	1398.9415300873852	1459.2523281535255	1700.1038752225916	1831.0733532647396	1919.2312884939272	1751.627578706369	1800.9550909518773	1852.040799413787	1986.0881561875865	2056.1797708885556	2118.549197301387
116.88157894736842	1293.3427466179157	1349.978934960204	1451.8867274267984	1729.1300092555296	1854.28554781011	1979.7033373216543	1722.8317750173403	1778.4963439616315	1840.9948736295173	1987.850632238443	2062.488196652739	2129.671912284327
120.59210526315788	1257.6109374135071	1337.726464470882	1472.005758891004	1779.2433284393962	1913.8628417918756	2045.0675989028082	1703.0425547575649	1771.4098206723854	1845.3916180343454	1998.8431398043786	2080.4306502196237	2151.8989437986397
124.30263157894734	1234.0306441097632	1358.9830622166687	1523.7718258985649	1836.0851918986623	1969.4004430973575	2106.382487526138	1696.4818139836805	1770.5680441453267	1856.9460833160836	2024.2530866824952	2105.248016729471	2185.8844883180573
128.01315789473685	1242.4575969828888	1402.6208136822481	1582.6817825123583	1896.224414576848	2021.6358439539374	2170.2525110116017	1699.518501027823	1786.0734675409271	1881.2824399380747	2052.1342169214895	2141.65901431449	2223.8443533152076
131.7236842105263	1292.178327649223	1461.5873428742773	1634.8971944176726	1951.541598290303	2085.1820233579288	2228.30930967919	1707.4499702932249	1811.7487319981828	1909.4728984013148	2086.5576491284096	2181.102610789038	2264.1079071094173
135.4342105263158	1350.7339761110572	1520.506020140669	1684.045849581499	2002.2296272124497	2136.524359977344	2279.307379064749	1722.8383535621863	1840.9801307733842	1944.3418687323694	2122.0676030558275	2218.803233779034	2305.2587108293733
139.14473684210526	1405.427047233173	1574.4632750473115	1731.9100786312895	2042.8430623313247	2183.4953290137964	2322.677656136753	1744.7426123664027	1875.369660330862	1977.09386668883	2160.2960299649653	2259.3498303235524	2346.1210760167464
142.8552631578947	1451.572867625911	1610.169269957873	1770.7155822394443	2079.391948522953	2217.1923811203064	2359.866934236284	1770.6672234820417	1908.380006049116	2011.3695729427138	2196.6697079153505	2297.8289497456053	2387.3269105840545
146.56578947368422	1492.6480845912633	1648.9761309551734	1801.7883066499733	2106.3402418586847	2247.9464229624728	2390.564127720561	1798.452249403776	1941.8521011284492	2046.5490720886298	2232.294105503709	2337.3776912638227	2429.086006927758
150.27631578947367	1528.1126309841495	1678.9178011015285	1828.2518178203522	2128.7474736987824	2272.831384993066	2413.6785937838417	1826.365860632249	1970.3905918809096	2078.452399006914	2267.5226384765783	2374.3136489785575	2467.974401715204
153.98684210526312	1555.8463200291203	1699.7021057382376	1848.109276638105	2143.880354561665	2291.1255247037802	2430.0634677990756	1853.3613003666892	1997.207474642646	2107.2866109666097	2297.187759816742	2409.501956074978	2503.4848959756646
157.69736842105263	1578.001954006816	1718.9515078590264	1862.7990747376437	2154.835137193122	2302.148006872624	2440.731028427461	1882.3898571149814	2022.8212370891756	2133.3771599610227	2322.6116420410362	2440.9028593897237	2535.2095351539774
161.40789473684208	1595.2383014986265	1732.9540836089434	1872.9155436001415	2161.8008354355115	2310.1586817856773	2446.803932726328	1908.1891079906034	2051.1438722529806	2158.339145796478	2347.7599786604455	2467.0407170221956	2562.820523797972
165.11842105263153	1608.234945954767	1742.8582027644522	1879.4532648348002	2166.1876782577942	2314.5553320805325	2449.458559067308	1930.3109714690122	2073.4445041340646	2176.6193191388875	2367.9580539064405	2489.1554315041367	2586.056398398697
168.82894736842104	1617.6255889027473	1749.5384784463995	1882.2974286146411	2168.182327803632	2315.7992673726817	2449.8584265311906	1948.4208364597148	2089.056077452435	2193.4449792064092	2382.80501329532	2505.876883327119	2604.7122136328735
172.5394736842105	1623.9516434496122	1752.9053133409595	1884.9007241232473	2168.3860615473527	2315.080184426481	2449.0788769382734	1963.7517302955316	2098.83857860265	2202.1459331152896	2395.9952951637615	2518.528711144363	2618.632722632074
176.25	1627.6270945813435	1754.849124443249	1886.1559787884194	2168.8710333711856	2314.14731379619	2448.02786288643	1975.01046468497	2104.6399885416868	2209.9904753500614	2404.6763305840545	2525.796457630551	2628.0472352724364
