# Supplementary material for: A broadband thermal emission spectrum of the ultra-hot Jupiter WASP-18b
Source: Nature. 2023 May 31;620(7973):292–8. doi: 10.1038/s41586-023-06230-1 (PMC10412449; doi:10.1038/s41586-023-06230-1)
Supplement: Supplementary file 6 — Source Data Extended Data Fig. 2 [file 41586_2023_6230_MOESM6_ESM.csv]

Eigenvalue 1	Eigenvalue 2	Eigenvalue 3
893.7088529900818	-45.39198606054678	151.9739670041679
1021.3726786512015	412.5705572615215	165.8258114133941
1010.9791531871341	325.53746940435997	55.62048214189833
943.4433545189381	240.28468365873712	-54.10109851672592
939.8004618500079	285.5525988021707	-69.18268244125385
729.3865217187235	-154.16857062716582	-144.32332206969053
794.0962009892154	-214.53851296466308	-255.10142774650407
726.816989384302	-374.17024198846565	-158.05293447052307
903.9286180089802	-82.0520083812868	-80.20377656810015
902.4677133470491	-45.112944000778946	-5.0155661362955595
681.7884615986848	-634.4919931167639	-48.91734642453415
809.2459461562627	-272.307101880381	-14.087194847572515
904.4246297664756	-96.72303676431174	91.47080354305042
730.1177016578318	-527.5793212745998	1.4322048390138051
794.9907659428058	-241.46634354052503	35.763181851052586
949.7737511346444	68.43733579325206	80.19432196678825
1052.401369523888	288.68210654173595	149.1064623883255
743.2614368942369	-344.43694981472817	33.30472406079106
780.0683138653493	-92.74579374526284	-13.856974634167452
823.4042226246758	-92.92507127392392	73.3317284976394
772.5373974168851	-241.16203909680354	-14.748778141796835
826.0469072084841	-49.44874330686806	7.573516715236723
932.5057558907077	149.89027123998056	38.5078447290548
874.1767023422009	-114.33264489852206	77.6332879557708
1066.8248081979802	234.4336401847272	0.6379614980503556
963.1547191704025	206.29014430038322	-12.579698034603346
959.0025682799479	112.30351551015666	-106.17978502362158
963.8147930767636	133.46499156340857	-131.22927363394055
1197.1013502297064	722.289872425874	-168.79175518510223
1093.5203525725503	564.4372238520666	-234.52759375627795
968.4546580969246	211.38340787580916	-225.14349981922717
991.3007417902287	234.556533816504	-155.10035645525878
963.6488676376817	83.94526920387075	-130.9446838697224
960.9930302410215	141.32167596664158	-103.29421907661258
975.6334984379769	130.1980943390697	-79.22781771263699
1102.3403841225074	487.7133536971298	-12.898198496048805
946.1864263865405	86.07331367054661	12.124023870377128
1054.1156890006803	438.66144912374523	124.23097681174087
892.0574880359965	-14.31563031600314	45.14888458062774
1062.2463420414838	433.9022388523387	149.98181544139982
890.71077674281	181.22414210338962	141.42917566233297
840.0063495288592	-27.70820995039332	152.02499183966006
868.3471256858694	-36.419832522807475	161.33983930532432
909.1455002580128	3.2471969019024214	150.03882214343577
752.1476195144446	-348.53967590440095	146.08240877262
762.027902020031	-271.0692459615198	241.94874082840403
927.4149865315001	21.841031906750406	279.07379502529375
663.2461911740411	-688.1449304367816	93.53706353370612
584.9783781712994	-704.9386798993816	0.47546997096797206
755.492955786919	-298.0434615478057	-25.292476596291674
970.3772572293689	-17.510568373319334	-43.8680763794155
858.5150720544791	-103.72594062546162	-108.6702701299347
1056.1916982313821	328.50286954610715	-109.99460462432948
921.0069222237004	192.96392034748015	-206.30860293348158
730.3761881389921	-344.13225597519397	-295.5209991244592
1166.7794432560681	675.7291742438065	-96.48674040285681
896.9279342940894	88.73343845752623	-122.88692755872782
761.4126628254846	-266.53037043378555	-99.31557449916454
1053.53935463522	366.9591722495046	-24.25776759446415
938.0540860524891	57.793168433204116	33.08790657065585
898.6277542366677	6.347494257758175	141.42701818762643
990.7838675202031	87.97224075133107	257.86618863918466
1411.2894792901282	1164.3034223346515	425.9993273845179
1077.6742950186147	589.3795111334479	290.44362916160514
761.7622692561548	-41.41144164221555	128.1795464955483
1055.7839286139795	572.2564105605103	164.4668873898895
1167.2911149087042	805.633702851955	115.81726121723187
884.3829171439513	198.64016925446876	129.169982160038
732.4430751391526	-64.71906018226464	41.057498991703504
1233.0819288916964	923.9657977075716	208.44962842103425
1043.1241592769654	435.4649853419996	57.23108200474843
821.2953074210122	-103.54409385450873	-32.462671674146996
891.8069969804709	149.84270939200533	-100.53465845823263
1068.5019012535188	488.3085909238472	-105.02858852483604
848.8124701950085	66.59131722441761	-199.00096369553341
981.0861882753464	487.15517800663474	-223.51480588275132
1019.8872818065196	502.71399519167164	-242.80371017208697
963.4117681749029	427.49077614862335	-316.1717360764257
987.0075969023347	451.8584977973252	-313.11061042404384
973.4862899969302	596.913588101422	-340.83828288082714
897.7473365384701	350.1476941889444	-293.4305490790271
915.5688427835473	218.80600367409764	-254.6433465232244
1032.8866476567375	258.89114276542006	-60.90228212061759
851.8246773342358	-69.32204638868272	26.89596481219477
737.1560598789331	-550.2535459578412	75.371006666353
747.7778352979187	-415.96516503443945	200.89655872279073
867.4297557039966	-346.51677569038014	333.4922767492735
772.390912529997	-557.9849565390087	342.42492078552476
767.6184684285303	-533.8252983088047	316.1659859086626
807.6517158376248	-233.61844372059045	332.5356485891871
798.8534459470925	-224.0759946312227	315.57124561106946
790.7659085539317	-330.7136301118889	319.1380624043424
920.9093453780343	10.37846480088892	273.24717875603847
944.3978637428999	121.19609366444655	148.9422111472456
643.5298009876497	-551.7726249636706	38.8046208305369
766.0800676088708	-229.54776577968616	-13.172676325238992
936.8988773089646	188.92357291116983	-61.78320812989405
839.3608375940229	-63.133301874028824	-128.83416186434334
921.9673447994593	184.56590913030476	-133.88008869255577
907.3075622626656	219.67787442526532	-213.03586597811278
765.3772609418228	-73.57535719896688	-326.31747033354924
845.8663711279418	107.43532470799389	-308.18516307052903
877.5959558012354	275.71985128072225	-343.92103707524274
864.8135014683509	161.9232396350603	-370.6087389002699
538.8439626789055	-558.7700013808719	-458.0404652929587
977.4740992261953	338.74460251471356	-171.73870158551512
933.1352697981879	154.9747367106286	22.248553805209887
667.1057379504133	-469.9746406090186	47.25528969445347
595.8652410387859	-622.5135431847123	119.68808846496022
884.4388426092639	-72.05521739691157	283.005172517183
878.8349645759766	-83.56370143577122	318.88302802625356
746.2717422141435	-291.2785298371656	320.398523129819
871.9831255068772	-121.90152097177594	348.2975221410366
965.4381711236472	300.6953818706997	308.78503116991067
674.0265838970148	-447.530825415492	188.22949489982864
767.5116175900724	-201.84142062593202	118.19417784017483
827.749357746381	-58.510130022970635	37.27301939558586
884.7688294908323	-2.383152297892672	-5.942472962140714
852.016394078835	-87.95814365201585	-91.52310382457907
922.8733983911485	220.66315609610731	-56.412011880497694
1022.8675240632609	363.9605634842876	-124.63109604166503
991.536386889051	265.1978813829491	-142.26353652808635
1124.6274372088067	593.671879128938	-189.2927697164914
1222.0110127869204	946.4401672659957	-194.94624960729146
958.0091004832735	431.56149112320765	-286.27718854864145
1073.9233036642836	629.4026163219794	-342.97985007651477
1074.1313862661063	641.2661020712857	-334.50391368938284
928.66891430891	278.8106303839035	-392.16333971644036
1012.9399129969831	626.5449522510196	-243.2633446309754
1059.929946531965	576.8959169158876	-161.62439380702432
823.5823436182455	-14.252332946102818	-146.25892641156057
753.1351555838262	-342.8803421349726	-19.26600870771143
823.0867598878037	-313.2090037543666	121.51615869699226
863.0278432277157	-162.3417602235758	259.9175297270466
725.530157988462	-586.9027517550871	250.38431148285082
768.9625660927763	-432.198045294601	367.96279942736896
897.9940705696558	-216.68774133904444	465.8517404931699
1045.6306647296503	55.27713087219026	549.4297353515606
806.8725548221909	-367.57455830457593	397.13493719587314
801.8539577978191	-384.2866604645493	225.58232463979792
993.4118928473517	231.5435669952797	158.2762220398752
704.8459473526866	-374.45908473515726	20.48629146207555
880.9973810550623	43.59613111266808	53.711947150002416
743.232639862502	-149.05068114126263	-42.449193070993566
785.0958082577738	-55.68632063043293	-114.974086752933
876.4668467883301	57.75636211509217	-156.5836296758819
1059.004138567975	588.1891884247576	-135.5149364480102
952.0022179785633	222.88478618276665	-231.76787595035523
1118.6817399128786	718.232933479903	-222.15505324787418
1175.3827794850563	920.0396099407001	-204.25221350705922
956.2533994035425	412.7977045104224	-269.4597858878686
997.8612926049	327.82536979552225	-142.0162712966116
1046.1601432324933	406.0900328171509	-92.0979002332694
1089.7123654816974	416.9872499774296	-56.49318068304409
797.9004874484737	-158.97149204356657	-43.12129518472969
766.2002927958317	-349.76239279220925	-49.94826857697928
1116.9956779866443	473.88606166889576	113.23472964941959
912.5711948115219	-44.123333569978946	211.55302729937185
878.797026366295	-179.1360739503678	212.25773562962448
881.91944771927	7.202264761630764	272.5002497207525
943.7836625754219	-29.58651460902668	332.17459379152126
764.3956398909155	-427.4754771737958	159.3636908269484
862.6471885360857	-164.79986916117704	208.11427524199783
1115.2035209267717	453.7525951228528	274.29599211253975
849.0944394133151	-237.21615268153957	74.58164142621408
851.7400639993826	-25.64913935379235	-36.973157123470436
947.721272712458	170.11119529237735	-84.49098872524783
714.0482514810955	-203.5236376569103	-178.4671950244772
750.8164191430394	-116.77770461400021	-209.6329985359154
707.471112562949	-210.45752946510623	-300.19671335700644
571.6179370540765	-615.9127030979615	-352.3596673506148
755.302493157988	-89.45235238755573	-368.3123787282239
901.2876768588984	275.1183278142142	-342.9357273659189
854.0998921397661	168.7269224476511	-352.45297627058255
793.9889986734171	-89.31751163174276	-257.5847240687234
838.9629943774959	127.71673108638167	-145.96399705159135
747.3251200118574	-179.04397599855653	-109.1729820271246
683.6706119152302	-405.14468809281794	-170.51017557634248
629.5802028911405	-371.7463208840799	-48.95076230125231
665.7603086737329	-357.4375743675087	-34.84274269447478
738.8740435127464	-318.9656554616369	-11.602640240232192
549.2391332198895	-775.5294382238811	39.28419186179187
889.4707231167598	-113.00581526831844	261.146305247889
873.5730671581563	-241.71798611456276	287.30012611580867
805.2728920477135	-437.18083669267116	213.84667890619704
835.2805413937749	-329.18667845043643	274.0274814905153
1055.3229820381803	99.86144504589703	272.101184231532
922.7575248003585	-260.54819273542483	240.25946561813282
1030.6314275029479	129.75183173208262	216.49057108175424
1064.4196243422793	184.93037293699126	138.3247884365427
905.2467125856125	-90.48170020296233	-6.382554396653382
1003.4104072576743	322.63348024843066	-37.3579115607817
947.193288315694	325.56409992994105	-70.2612357400824
952.8873621007843	220.29152028992738	-142.4241696687449
905.767389008718	146.51526634752742	-182.72581789684196
1076.9158250587552	571.7298401482541	-119.29514045887916
1277.5810314705625	977.3832817074444	20.769905664174882
1023.7965425620673	432.105451917862	-39.101509401805764
1180.2332454044583	864.5955854887745	70.97833880354499
1108.4423738964927	632.4330713590174	123.01816825061906
965.4931707007526	158.66377466920497	60.88845397442743
1002.7776669386759	243.81239790304926	139.24679989740878
1176.1605824348665	613.5573372390556	166.02105959033196
1269.8190104072708	901.9736956176223	202.76637680462983
987.8499059241207	361.9505952692491	97.30836900779468
1214.4255742938035	873.0431142221004	93.35931547665419
1097.6703553736809	555.8565834446194	5.4728475325487205
945.7896954684152	177.2169543844218	-54.78864005737002
1079.3945646608363	502.1549265573361	11.57468618315086
969.511199505215	331.80020800017263	-68.09930357803788
1098.0983145244256	582.4176020411461	61.2917171183907
1044.1149526119436	391.49273853354407	109.89652388247983
1144.4972967144938	629.2994553493488	76.5589552432884
1194.8519750575192	769.9033203371064	115.4292617793845
845.7225709205303	-93.39084777169184	-86.60201832686307
984.785048038976	457.38190659831565	-60.06508592713479
823.9641320467738	125.23668183732636	-146.84162733481548
838.2874299309814	-4.34624155355628	-243.0090160891742
843.1237845187426	8.901244078193862	-151.6596251896357
964.8920267599777	280.98297572118815	-77.51453662335182
872.907034829697	100.68531705485881	-42.42438837168178
927.3819792617991	116.90014060537901	-7.3380331934148915
849.3000446090941	-83.6407977073207	32.34509701261375
647.257807888482	-557.1226019141928	-3.403096466519238
681.4480399159805	-502.1080897896682	1.3993540625325258
736.9108912516033	-362.19516826018247	92.85182044517548
624.9152905764948	-739.4080011062264	26.17931852612565
599.2218157722774	-820.5662134275038	50.854716428709246
857.0284804315797	-249.13926694579615	55.71356572616716
580.3299339950826	-758.8421424282727	-21.848333197159143
551.7055119888171	-938.418278168912	-147.38521556429887
618.8659796922226	-666.6073701382378	-178.59298879685468
890.6829946429399	-19.442325647011526	-12.046049310864722
712.2976853675684	-414.9316960752364	-31.280101140957427
713.9054415259297	-519.9095675636296	-47.4121668554345
843.5132721962129	-116.59295295001598	8.693896941870765
925.8163722058447	64.31039815681756	62.237260989185145
847.4769038374172	-164.24633701720904	27.964520180071844
788.6001645884332	-194.49747264595555	64.74403839979696
1014.6779545525835	340.55615003425794	63.6011677971393
557.4378887707499	-670.5639322736826	-188.6690100616915
514.9229746492897	-844.1772765214005	-226.58535255078021
859.8387944683183	40.08134527740949	-64.45041090574234
784.5466465717132	-59.718655662352994	-50.958277750132694
777.4984459892185	-110.41689875600407	2.659822265367042
863.9811942314102	199.50105911714073	89.44058188225344
803.4384371911353	-181.36206011203117	90.42299672202316
903.9615259768018	147.16013554736847	133.41075199312434
1038.70422132509	347.6300579721994	193.611016103726
952.977837218599	49.69238674530028	169.6595942199998
867.8497092018133	-173.70466730688062	224.3196032167996
862.6360521525597	-163.28769727598353	129.30735548387702
864.486081381811	48.56913212939882	-5.010932529472805
782.1724825223425	-109.28910365238741	-141.73658140908805
914.6491373266166	190.65614573611637	-211.07671279032675
854.41617428519	197.33479089150583	-244.81437124293362
1014.7137117783841	402.62341527875066	-206.72699762329458
931.6517394008248	167.24863102850622	-122.94640072846133
1151.1908221174392	594.4561338545487	-68.761546552041
1095.1755005343418	401.36475288537895	5.723580773332898
844.7918823585682	-237.49704261262463	-80.43341410328726
902.313129721183	-93.188156933503	-27.38806308645254
959.4704340677206	43.90372284595538	-13.215969881592825
972.7474725493138	102.59783953235647	-28.524468332135218
515.1456774900597	-769.1931669179957	-249.04990803690296
632.9005043826213	-519.3682344097509	-218.1782488974817
572.9199498690216	-702.833311864314	-175.4848379351432
511.12709041530644	-828.2911838298074	-137.34360331319155
672.7281818218985	-400.8900476841153	-53.16057919075999
461.7145549634045	-937.7401426856561	-102.82866280314806
658.6967077446061	-466.45876193752144	2.941184732664976
878.7024117584891	-92.67698665544647	49.341045653720364
774.3839226518143	-147.64929431474656	121.36569597606558
761.014745092728	-344.64550419185446	61.74941241553746
942.6381408058971	148.7250230413892	167.0621921384003
986.517092958099	294.1130761352401	103.67415806652926
898.4793359341501	125.7687656698568	-47.300403215648444
818.9495040105209	-95.56465791980719	-109.48547429630216
1075.643384603132	663.5392210970002	-104.08970764812739
1136.8152097953835	703.6253324542446	-119.67511039624371
906.8760315614339	116.47213313541593	-214.10912769769735
1104.463065597446	617.811304829337	-21.776988593331374
1084.0405479302988	557.1699644152529	-7.216073104653789
1039.5696285809618	171.38579850626286	-47.50823306737956
1199.3337210205104	618.2593163914761	36.0597751913358
1170.2739114279962	625.0611124050047	67.76099713634446
964.1651449833213	85.14814838614281	8.698930129335595
1148.8344365391322	467.52784413703023	97.31257291748705
1307.0597965471998	955.8288909407947	208.98254906416304
893.8745113100006	-78.00562559489201	100.0045484274019
1092.9915015207303	395.94691737084315	227.2628361127973
1122.3783221171964	436.7852491641862	218.10250535516684
1112.1811558702439	403.6526026351022	205.19563879331176
1090.3917896950604	355.08272414037964	216.61848218436367
1157.3111088547284	545.848432077068	251.6780760257401
1286.690374369046	783.7424821309805	299.44510242736993
1115.159401539113	385.9480672667947	324.0444175276864
1084.775401202694	305.42281520681684	331.6724633193673
1284.6516880540942	924.7014360191249	237.6104129196634
980.204735620695	276.3728566931985	1.59216253080639
938.1444440728009	378.5704711933387	-125.7302561199365
1080.1543260574547	842.1262944332586	-149.1750121832768
865.1275608032797	211.35105142023622	-287.3391116935004
816.8730763852174	193.73356870402978	-380.5075581300571
770.2881628062225	-32.88305632842607	-410.5479107058656
756.0254975929203	-56.7734493434837	-418.5382197907325
636.9141821865265	-406.448096480022	-380.4730431334835
692.078942813474	-520.6165444741333	-274.21992632187886
675.9249283088939	-566.8708070624432	-323.4566212025148
629.8608692195428	-773.5638874276748	-257.6676917166284
339.8560623969405	-1111.5882946563172	-244.95664273651343
616.0695756706494	-626.9287946523477	-22.347110676381792
525.9272223382059	-816.0328998960434	55.514428121756445
481.106344533158	-973.125697273845	106.0289606755595
391.48298205500674	-1173.6230241416777	80.46733257684889
531.4298148038434	-816.2951364524484	59.62444554150795
490.58461881209445	-1020.7879325905195	81.55957619120203
664.1603486632459	-476.253457089327	163.398779195806
573.4691303874168	-754.7521059896454	140.39583075641693
520.3986303453001	-1008.2431492878485	116.59358247197288
782.8436412931912	-446.64774430120633	205.6663159411986
713.480867150434	-522.845258224572	74.97803630006517
702.8760752573866	-486.14882528330116	22.59811619840514
763.5516738175304	-262.0637377100594	-45.55366871016423
837.6934015672919	-28.85790509122324	-53.62846623546616
1045.4041336055852	396.213398335323	-69.96757456854417
912.2972513408814	-1.0176343093729479	-172.53959355856765
1069.8021329436071	484.2372044005876	-162.7714029163934
1174.9441782623574	706.705354763096	-186.08619075833886
1015.4969369671762	383.2775070538599	-284.2006632600795
1115.7712331878765	563.9681971330411	-297.6615509739341
1279.8308853918231	933.5629450252499	-175.93417900616438
1115.2132629075295	459.71191895167027	-131.18001283893315
1018.1874209102053	225.9636097995167	-104.71657359862738
1206.9969330836805	715.8284585250385	83.41509592159932
1227.324816452754	637.7387908944819	185.6335048631845
994.5571873162078	31.819393390376522	233.90420318294716
893.6653646349163	-155.26593759614616	261.5139858370191
1206.6128740330605	556.1124696489678	378.3198014846355
802.8057314999622	-258.3576619744812	260.4574830755189
1102.8441755183144	366.99090218480893	309.9523151003395
1276.9502151243846	778.9083000411081	347.70858838059115
1258.7167592892624	733.857253677722	346.2748150952121
959.4278606588099	46.86829147201727	308.0987068052778
1120.4372573776284	522.685467015556	277.3581909900741
1087.7127924801237	525.7140758743626	162.07066494402773
643.1477553753249	-330.54736360537004	-96.51921239397669
892.7164873244062	273.1663493065747	-188.31120717617264
931.9041130004746	304.3334871450318	-240.2862304872955
944.8490589274427	422.55572575565685	-304.25709365398274
1022.9255374407168	610.7777891314103	-372.13834184878215
846.3888607590236	242.66697838846733	-403.4786715935158
834.5092617688699	132.42863169388812	-376.2856891561518
1005.1267436901401	370.8297562275001	-403.883260380312
771.8736210205549	-134.3467801443319	-414.9427326487483
959.7413112627534	278.81920523939306	-252.6384507474171
853.9583214023394	-138.96376796058368	-237.55615922158015
869.3866683287072	-137.60946331980776	-97.03734243604448
1082.4145081365762	306.1088138732174	35.30430497613892
730.1701524296827	-628.0468066484958	74.29871766984579
892.7485973726165	-277.18886057397276	160.4922695707461
1056.3984304897303	206.0200016189514	327.8048995364879
711.4127880498413	-679.7226243512954	150.46665395090824
690.220183499422	-554.4950196076793	153.24098114403827
783.8141877003075	-466.6709597347307	178.48109614834127
761.1939481116265	-433.5538727078199	172.39839975090453
812.3684338043964	-247.30641951358606	156.29906461943332
998.5268197893529	278.1479167934522	286.36647823253276
931.9801978351688	69.4776089591861	197.28886579209248
784.3679072242296	-240.81451642197123	3.5738831972660914
892.0079032222925	42.63566543051817	4.54300935070863
1033.698763409538	397.4159023968131	-70.96176599841212
846.1229855760703	-106.08886411643778	-141.72587470892933
942.8129037724724	255.87473432217953	-162.89956773504724
1152.7682114789739	662.8404580094617	-170.2735792901916
1044.4953669488157	504.16013205905574	-230.52793550081068
983.3985119278831	409.5612642010323	-354.44665831497935
963.1999476245948	336.0086031990692	-354.09995510856277
719.0548638228065	-185.01585216864189	-433.52965923808466
849.3385372396641	-19.635833918450253	-323.095989755147
908.7353443090918	102.61373957829949	-246.02647799799905
1046.6736240820512	296.7481189465598	-73.24890296690596
820.0161908519713	-183.13434727649195	34.30233530301671
921.2520442633212	19.066702614789417	143.35184933820912
957.0464053231739	23.70611359507826	270.19291575248354
851.616437795393	-269.61996671326847	323.297432481172
976.9400070483172	-40.97684645301171	416.0299054274873
983.0028933782424	-2.050935698267648	343.3059552775245
942.7926534813084	-13.41896451748856	309.7190209368615
877.0319556876937	-166.77691328103586	353.48706401451955
861.6492305984588	-123.37836956180517	347.6646383920568
887.4352990545859	-69.93429953514983	324.168940923175
704.7968885544669	-563.4697371621145	118.33409928160256
694.332288645992	-548.1232282682672	-35.10720617821801
611.011405070034	-604.6011907529576	-139.5425256622197
585.7704233864303	-645.8173483595576	-249.78593374036788
643.7149715970282	-424.63953365570296	-307.82203924947265
622.123453586657	-397.3344669979055	-405.8790025301143
505.70313112853	-754.3577333407369	-500.37769114770447
763.3760357746412	-77.03209189440112	-441.4770264510046
967.8137529564165	360.6248930892395	-402.5953919633057
782.7079062150618	-91.37181564846493	-465.351842787911
723.3217091462657	-199.63585315289131	-535.8217660316378
783.0829234669671	-192.94207011801666	-531.7272684806986
995.0717204001064	335.43090093073346	-301.8764649048284
759.1807874824216	-304.0619404252316	-191.58811272692162
935.2376622851094	-25.130552704091798	-2.273404452009522
952.426811737318	137.11504264098014	90.6044956292755
1043.0904173323752	248.1038172398567	221.24510331809748
968.7357898253039	-17.86598050693864	284.53038436036434
1182.9530509261176	389.1849704998984	397.46695091824597
1035.3459770535128	67.75936229816519	412.60901350380135
1088.2818582366515	392.2560790925091	423.9492566665145
1143.9389336120491	499.4091043998254	367.8589174180565
1078.2748726436455	413.27969871856465	314.49685251974324
1178.5328618816316	683.057056992974	238.5244268699611
1253.811731276939	961.6970133388286	167.7605006052307
1362.2280680657996	1151.1449171141612	158.65975045101803
860.202168529667	32.5659103908195	-67.46597467549124
889.3339520158293	76.30119234540771	-90.5579051179105
1058.18848278776	549.5161318595444	-116.61420857918797
840.0395222855474	-35.374988675285756	-232.33476556317123
839.1521603809533	-119.40748658036402	-304.57402582042977
991.6774055168254	292.1603018433796	-266.4401041287956
865.1160653612899	3.301408720988851	-300.0701280115555
866.9783611191377	-6.976105746236947	-371.82292327867106
925.9167029995571	122.50767737213579	-374.9783331347169
1179.7793029780635	710.9921143152233	-191.1032236693662
1067.3966738882928	421.6663262669964	-161.12706300636393
843.606991999563	-191.147781041719	-143.15082324900513
1149.8275089472559	479.1030196014372	101.06732827093938
905.5532210530457	-190.7342407644437	137.23799710468722
1093.9122048305774	227.9124753104274	305.8364979021436
1025.7960417090535	27.55048838934775	345.6193371151206
1022.6197409086948	60.06145328707619	449.04563845198066
1096.6333110125804	170.5370608216562	510.59949169973413
1048.3140461970033	79.8212361868204	555.5419255538465
1233.3854297561322	518.2551803173056	559.3467638976895
702.1360005154827	-685.4002379374209	250.6232128268779
902.8919266944148	-110.97912040872853	210.8091442892922
988.1809341089843	153.02244883730407	87.04967068589542
568.9651621994343	-755.3510298405154	-109.41435232931887
695.6714724608546	-344.81911797767435	-199.52664287147562
772.77572470152	-99.0066529833978	-236.87349165908068
377.6495662109386	-871.785250185651	-378.82508106239305
596.9038385316717	-339.0052826533749	-478.2823073724091
622.5500303123607	-348.4712123215729	-514.6123245518044
765.6917279804677	-41.285443762045816	-458.59596519894626
903.1615617834158	246.2476719495018	-476.8257258911784
877.3044500907491	138.6920780343481	-434.7420556483002
908.7665521170338	290.33285070495236	-401.41884108010436
672.3528428640278	-306.7644157103231	-393.9051007333226
780.6947342347877	-130.1142426255944	-317.03349187598604
919.2691605065899	113.84177069784428	-220.72526058138317
619.3942316605933	-506.16985308494304	-238.72509145067434
793.2549555313819	-128.3886385069783	-75.90916718668974
822.4460033121185	-160.24767690467831	70.91270827470001
863.2880389604973	-324.84259180426534	187.36074385803818
894.9885395920337	-310.6990471779704	323.76865306151166
997.6930725232532	-1.0945512773710742	411.200015837271
1029.2450267306979	-2.168490831399597	452.7101809066104
896.6549282340853	-380.12032067360906	342.8320318460189
1109.6125176129221	242.29481592733976	396.8841393561267
1042.6481165465875	13.888679333718743	202.28464731943535
779.2077344876942	-438.3773161403788	41.66400230647484
931.2982214980697	-55.18263090086297	42.79667001582496
1023.8006143811098	232.16247364541312	27.35854157636717
902.80802422517	1.3739782013662998	-89.00725441612538
839.7853867635444	-115.73398113554028	-160.0796365587189
1019.8625413644911	224.3143341116061	-177.13237376537782
903.0992523925726	67.19604106281469	-308.02817586158204
755.0494362388353	-218.97861793875379	-327.44519005567395
855.30851368479	-98.595589335925	-357.65786353750974
1144.0457722633255	651.3843955276485	-165.99710077112147
953.8389495659346	205.82740351646274	-192.3997043450824
997.9542592474974	389.3194119226865	-137.2197183211996
914.2828470949046	137.6459825549869	-146.17816803107968
764.6298675269552	-219.51757665249298	-107.75165285190297
797.1471512680282	-6.543458760307531	-57.52209163605106
792.003092977036	-74.25247156387074	21.409659513036598
804.8753696925482	-207.72028160062345	104.30574669453068
964.6396127680188	82.68323129560007	246.40209678820324
927.7192501506916	-118.22971499318255	351.5353787373913
1056.103159601166	231.70317504687276	353.4576954258918
679.9917542149342	-628.604302638065	193.16027046186315
1067.1875114213453	141.54050693156807	325.8770810285185
912.0754011911242	-183.35767820376392	227.05232137312095
862.470482838767	-401.46249745233604	190.04665028940934
567.3144365036906	-778.6135586708454	47.240602464082656
590.4074177808566	-473.12293116622726	-129.18878802299594
438.09158498812474	-939.9446806809418	-251.75829660751324
428.2149456019254	-923.6254987516444	-397.85675612897035
483.62971131527894	-708.5054696110351	-415.98845939447693
519.5637040303288	-563.183735238061	-474.058783727696
691.0894692525011	-286.0415069082875	-411.4172260788632
720.8820149463342	-348.77558891720565	-391.11859640180086
1051.6353462400552	409.8336566398569	-210.71534239342407
638.6765566565308	-578.36263847866	-234.80971050435673
794.5916673953776	-45.91247076293928	-124.06958786301661
1063.6948070963617	492.09683984574434	-39.00510927763797
1044.2875169602603	440.7259590385807	-19.650635155725265
1019.9692306660452	277.7273264124092	5.988676141599582
1013.77004250403	248.87591918701324	33.67739705197396
857.5249452353905	-54.460837983895935	68.54049511664036
954.7592141311784	82.7352731590163	93.66471411848627
909.8005758184128	-12.295037552185628	31.837767362782497
868.5217312768679	-79.666394529363	75.82955824778621
824.6338989279014	-340.9844202277112	61.60702229451155
992.2761917879324	18.46783331553837	111.3717033443415
1116.2561512024279	366.8751692013151	191.67971562703582
836.6066027162522	-238.60439480352653	95.53461032987904
1055.0224363690834	77.8266081701683	96.30868797783656
932.8421874045628	6.414854480908199	91.13236371613196
1007.3036321122137	62.57654959423939	93.88047011150495
860.6411388763746	-160.13755645082153	-78.34656889313055
893.6606586811255	32.781641995278164	-158.92643268709196
752.7204803628463	-306.1915979834576	-216.96271422435336
834.3407849005137	15.526430157132184	-251.71921374058985
1225.886388415448	885.7246812563817	-115.82573984948854
1066.8655615392277	509.8879571803243	-90.48705081532167
894.5312187497804	223.02288605075367	-83.19763278669159
1112.898127358842	581.2699218152043	12.610885979772396
1012.105778530911	387.00608048983713	48.350210362017094
771.7301902969953	-228.44017195415677	3.5459366602634868
1006.7753702046085	220.58301314526048	70.4231231210656
909.4396397867803	-22.18984937712648	121.73554873480447
893.6010289769232	-60.998741957587846	87.77449045761834
689.9032048172403	-591.8865665912	127.0497845277251
797.0276913384515	-205.99676563805895	123.12670646352935
676.1958739035523	-626.8643145358229	30.59502026933662
534.3427802248086	-959.0203856616394	-108.18162121493516
807.2978501915076	-492.85295074919196	-4.027849650272266
903.7828746065783	-243.6854890980761	40.49431913946801
847.0663460868851	-311.6066426420934	82.21635721095396
906.2846248997812	-167.43457180407594	111.0876274838836
851.6017484058827	-353.63638864159935	-5.19581196922885
688.3868780690258	-564.8923554723676	-73.3475476011836
721.9657173322264	-508.86560214440533	-52.57383098658584
959.3961439549296	137.69947642536812	-103.23002790734151
670.4732305875679	-543.0298625272077	-298.84735391066613
859.2136572800226	104.747798601986	-372.03391300579074
849.0056135303533	138.7083006499228	-277.0120174058841
1028.3541245880747	506.7234827763069	-144.99364746768356
754.4121862303948	-235.0779433063532	-160.78861881869076
1000.8099612287001	358.4719882384545	-54.815916596455644
1001.9967836578197	296.4015234694758	41.555071669005706
964.0541650545459	94.03298788157035	-3.0391449863195112
1071.6556562758087	484.28271410213694	93.32018685885372
972.7988335995453	174.56985003065012	68.58293103010169
922.7377592036397	63.101298256747164	100.30233313539368
1040.8008551399598	326.0212680733884	187.52544512010667
1192.1836895240915	782.9836153641746	113.18815878364839
1046.679744690975	397.7518303089441	12.105044237483874
932.8816661973832	44.648808405506955	-124.7273807810782
978.6287868365143	195.11682067870544	-135.57273537681704
1071.443049059611	522.9876312786026	-151.6262643586815
792.1035759211283	-284.07807206709026	-189.4289820515071
1040.4678314512394	284.57429139782585	-40.27833399154823
1118.0402278329138	318.9454233436454	-39.20492044026832
1107.044982880064	335.3612996977971	-1.867283663241066
1095.795593419035	299.09629748770885	63.02940531091134
1047.3003298278943	277.03851172908475	16.647264929803164
863.0367829900802	-211.0819218166644	27.323026176279605
1033.7226808649941	181.37484798614915	2.3218253450418307
982.1687465438422	252.8034400259828	9.795400917891715
1042.1423214358897	278.4187421572275	74.46590803722034
1032.3314866044502	241.97496606041676	39.68028055480113
965.5024764722374	184.86771854522453	71.1607531213756
951.1000944722875	105.1064770336594	77.42888187248968
851.3238468982447	-279.7530582511043	96.36612891496866
867.793667104437	-76.77064018306736	164.3091726418313
952.5557611355609	-7.977483537185411	148.14683635217327
819.1098098770516	-326.53782645454703	149.52117311745587
783.4760384472895	-488.8004259281671	149.51439820667122
931.1392932179771	40.35113520824929	145.60646395890845
838.7570161692219	-299.24194428127254	3.630953247595452
660.7619609938976	-640.2767948540712	-147.70773020464355
940.8748877755045	-5.706424963610147	-88.74821341514885
829.703270282694	-281.7107765382113	-236.03519367907816
710.9606409072161	-485.2342955400406	-281.2742846681209
926.3344336867888	127.51687792990295	-164.68087708152353
1059.9034813323149	302.47987933210425	-55.55591436715514
627.738519668492	-676.4372085947342	-230.26124164934626
599.3398131986714	-664.8449119207063	-225.91531549697373
826.1329997549434	-70.82283919271646	-256.1180342770364
752.822167341139	-89.6947865171556	-225.50511457109232
792.8864818402592	13.621436650619462	-188.72572861879016
1049.617630301675	567.4223027861582	-98.91701016355758
905.1375379589085	41.59807943782303	-89.42388446462955
672.4048941630117	-338.02222042186463	-56.01327222500027
931.2204273972736	170.6748611836985	-39.99381869271525
810.5936130966898	-86.57211838842856	58.59734262123773
802.8967036981986	-240.487746667883	34.54662865089063
764.552506540572	-271.631657215917	50.54428609824848
725.4772603754211	-352.7003894438692	75.94736537198756
872.7320765873727	-57.5153687809521	103.46589691382233
645.162639659714	-707.4024734860482	81.29741142261494
968.7890304847393	77.26687752951256	144.26773986458747
889.0686972193988	-86.61288510774013	-18.079963570632664
923.5089500347572	-209.20115678334577	-100.41120908262914
1113.225916577171	480.51990079692627	-87.65972980362196
926.334350869882	-68.80482934121392	-192.18081500013412
883.3674260651105	-30.42120762578277	-252.21738027073053
973.5983220485585	266.73104848713945	-229.47223679235069
1109.9130430020211	479.3526855525622	-255.22227587989155
857.1258381787537	-57.11023199453855	-276.12907989914913
1125.7059534485672	622.8694011868032	-176.74667057978803
1301.2416296185283	890.8460072639488	-122.33921376664631
909.8111500686873	27.099568321829114	-138.2978396924549
778.146996165079	-402.7019182558443	-182.47815631867152
898.9640421713511	42.477714954269764	6.057905253715052
947.7357713116638	-19.629732383212957	129.87615261099336
752.9886434062802	-524.4203040603207	161.92198486110374
807.2175234494061	-379.58222901627136	152.5375280343483
639.7232812844103	-746.7143036224655	122.48322584518002
420.5094191553867	-1104.152700366057	71.33564235395534
600.7678329962642	-718.2926681406218	131.3393301175748
773.184219443472	-422.0150975446025	184.69475588472605
607.9172309299743	-585.924237455187	190.12962012865876
678.7266207799111	-492.435146683957	167.90365117020744
735.6973078863357	-397.15611809364026	92.50542427612267
667.1281821617226	-549.8104758219299	8.232991181029666
584.2269972622662	-832.5786221823963	-85.17991795462979
783.3737770575269	-277.29717625618895	-82.78683310147126
762.3223408437748	-398.5416743039189	-187.87824456821113
733.2761459429153	-437.37380146345953	-218.63910526036392
793.8738444662342	-138.10697101379517	-261.66355226310594
825.1283606355358	-46.817640727453465	-314.0270137108712
782.7885808709327	-201.65534391294563	-359.8690166073825
815.9279254736966	-24.822538559952488	-374.01265309082083
1097.2226724550278	587.4000711916917	-274.3205234821422
955.5515042814071	281.07413252546684	-299.5791535279805
937.5552071477454	215.9922279569876	-216.5261859555598
1352.468614531031	1043.672425794592	20.309177667446733
1327.4041127578732	980.1131418841061	37.46011284095806
1173.8564294936843	525.7152256844442	88.91534600519064
1097.8538261837525	347.75488571591865	154.2771798790566
1504.0466315166334	1210.1932047696607	386.6837365470597
1111.5454797898942	354.1405712622854	280.99199031505276
1026.452442036632	221.74544695434128	290.56148740023053
1083.9581548120489	342.96627116616907	242.53353178717575
995.7300545077459	120.6777396545494	249.33204670977955
990.4240327811342	1.5950239366338455	164.86567169190937
845.1695577305815	-177.13850100027346	65.63682093178038
807.7833370155632	-334.67452029512594	-48.573754574615954
905.9365258779557	-40.61008338324279	-81.09343985862836
1057.2487983741169	353.1420175650489	-99.68374455538742
1057.3839113720217	387.6344131666972	-180.48888674328256
774.7371608035403	-162.91284877041053	-277.08202828693345
880.1875119846502	105.53000690726672	-248.25946211374702
1050.366202994491	505.81823335007226	-312.95033303397156
846.0756131106713	227.1456537733449	-367.45157128260945
879.0205835672746	185.72356116261818	-400.72675239772184
704.7695790636674	-114.63443816925792	-498.9553782698886
742.4391230781035	-166.24657456219043	-420.08390960261903
853.0075295716362	48.66407419607706	-205.79550885787583
940.280565841401	82.78253600113142	-31.07416693226613
858.6222227948992	-133.43378232673228	85.75682698235168
576.0830288837466	-924.6347622909566	60.386256459700355
620.4273704446432	-776.2361397665157	203.54345504378122
936.7298516029472	-193.89312920306722	369.4406786424177
631.8241184396684	-853.692321683948	352.7604643828914
770.5903282579416	-448.06629496557713	307.09063509422936
674.8926758371493	-746.547843360526	282.3425119368036
856.15495500159	-322.9887708596822	315.0467237414427
842.1030379720034	-264.20025067023073	212.30215595982614
685.2680621854737	-704.1845805874709	67.6037123301994
680.7625469594846	-696.4156278146946	-27.402462247104598
601.7988797977749	-831.3586174226206	-109.42456757469353
627.7685339286455	-654.5800874065588	-109.15150080289047
776.0235137669362	-334.1242858256474	-215.73266673724572
577.493705336627	-731.1703521584182	-294.2750822999705
820.8788126311091	-85.0454177481785	-246.0497835778205
923.987585556945	227.86079510533506	-241.3779324341357
621.8213823180495	-647.5007712003335	-366.27660635715
735.1625978318868	-287.1209630276238	-348.44942199728246
1025.826235287884	471.1607258476911	-330.37840679201906
955.8895717324227	277.72512209268484	-319.8562046285098
818.563111018778	-120.98926514231557	-324.8990992917023
1011.713168692684	361.0676042148797	-137.38857964697218
1091.7199138434423	534.6110876171904	-46.494190052212545
791.0572571640397	-241.05333556272242	-46.50165300749829
750.0593838442678	-369.0329410630316	63.93378044843891
759.8531850875156	-324.6211420740154	105.92426417423118
1016.2167088627511	193.89133411883523	300.7998893101753
981.5914214469948	-20.851420525984906	390.580408410933
1138.4954928056206	364.18211512404	416.83295433362935
888.8694327527493	-153.62752758126345	318.0019039669403
909.542789450446	-69.11601545453473	190.5105120156329
1079.4537810160862	338.88762108797823	117.23939704509691
970.1302658739916	237.03350315534823	42.58380594310655
816.7611473800245	-69.55487211089401	-88.12004535473393
1263.2015848356887	869.3124651290532	-54.594624806134526
1118.0338733350295	665.1926578828305	-107.91203820619187
1023.1192335662811	473.97505161530825	-169.32468914742603
1019.1535102611115	399.56618513404686	-262.7893842242063
1040.6456559614123	572.258953600878	-200.76822607774588
858.7100239335997	65.22042806138614	-345.58929663284187
764.4263398017024	-149.72203068046102	-387.07394289687375
978.7668043960978	330.6863878838497	-384.2128202902415
724.068457280658	-352.41918557676456	-387.25303452796805
730.4405574759778	-258.05687230298395	-270.078616988653
830.2369796636145	-223.92925090208556	-169.3690198023406
748.0233877574351	-386.8738702958674	-229.62675836567854
809.7696325990571	-294.6769740115767	18.98065593252914
1031.7477280652645	97.97881954223385	102.41780631654149
652.5871999642623	-767.9262547612345	138.1838593535626
457.28508303884763	-1403.111670829623	161.52360021484296
827.3190146936432	-561.5798049428421	371.1076531378779
717.7442713741293	-710.3285008377014	428.4109531976122
613.1453368360053	-1025.4786087564378	399.883082972782
567.0220148426943	-1052.029925291198	279.1992601141889
719.5959936969473	-628.4323000875563	156.3508786492997
782.0873820321397	-439.4481817188045	61.474341634153184
836.4404044494262	-168.54376175511186	26.97454273141499
928.8920284514583	38.676927382888344	-67.52280647696657
976.193041832477	271.2468492066761	-97.47901041136525
1024.5675387795177	364.1032116282444	-138.3378875328734
1042.5812574241106	408.52791917187113	-186.21265501477072
1028.8671751104941	416.51903623273944	-213.25310715725305
905.8920719099139	162.54693036751564	-281.0557080059878
977.8560409692786	381.3007299894141	-383.07653312604424
802.6518719274771	212.1039401715197	-503.31360132179606
785.5871557984655	168.36653167980393	-438.8827378275511
875.5437695296586	421.1584784985848	-381.47348946284205
910.7107153053154	456.97583466251854	-250.98204937165323
612.6486414534183	-243.41034863987403	-366.12577841105474
684.0916337038492	-308.767000932095	-294.8917889070979
996.8260929086518	266.6269705965089	-33.33755607236833
1054.8734606021824	264.8653379388915	136.10074018462583
779.1330587901707	-420.0803873589706	162.52605696721216
924.9709588555521	-142.82712015346013	324.07486589065627
1079.9982106776336	102.8508019739858	407.6671613444811
806.7254283047984	-479.5767986405141	371.7202479772818
901.3007009226302	-361.98889818614373	352.231934181509
1008.6693506824599	-124.6863318847143	299.9788680271051
908.1624334865359	-239.96717076520477	113.18921530685006
1097.7625379537426	309.0987969723918	96.58613094881511
1079.8390696450517	382.2647145495223	-1.4890199683511918
1158.7600134421448	469.17480144984836	-106.13445589187472
875.8882615175285	46.72758910190866	-153.06891652252708
1014.2011690136762	369.2968291589536	-147.32677590601986
918.9381873796988	-17.615431162859593	-245.3192537554101
762.2069572974027	-245.0687971214457	-310.16138178936745
810.1685136603054	-163.3763304003643	-331.3264853567872
670.1805803729026	-304.02483551081156	-394.32434886256993
461.35697761302663	-814.1112407428385	-356.79035952700684
630.8191678298949	-466.4822651757212	-272.61979567494603
704.7383802015171	-379.22894732244515	-190.39222322834104
742.8147622809767	-333.2457536986048	-226.1201355866817
646.6004857772915	-458.7382957456003	-147.59291719547133
599.4752879703581	-637.3750497447805	-123.55287388427737
519.548074967168	-938.9879781195488	-91.30798115489473
629.161149259801	-796.9013165585255	38.02950657485654
763.8508335361897	-569.924460683422	173.89146496474893
576.2166232271971	-927.9029325437255	255.98653628213074
509.3840897587894	-1150.119670184766	242.65829824388567
581.5013882598856	-981.6319737052593	206.50521015685229
697.3111454440708	-688.2954149908824	198.0102037258961
581.8040724866117	-925.1654429749965	153.67713221688862
782.8848610654637	-327.58078999254565	154.16753410353488
882.0889937261722	-137.94276016692612	37.939400132057195
856.0471088317163	-6.329427361092924	-6.241086215638616
814.1998384374234	-121.72118497879401	-86.22575264797715
964.1783989386352	240.89769888621484	-86.89275109682293
1012.0350784855535	315.25676139389356	-148.8850350576474
879.419662205503	37.52215763315575	-189.07548033660552
989.7866814012071	132.43579447546486	-290.9136575043164
921.9605553445066	197.4667240763341	-282.59412766285186
713.02321717189	-319.8580169673332	-343.3228562133247
874.9123765046971	99.28492337439648	-270.19571678112084
916.64412664054	223.16864733532887	-284.9476107126071
864.9322390587284	4.253630045937132	-267.5346810686362
921.3697127070708	120.04437392018366	-242.0947372969836
1021.9267944240058	406.1478394800085	-193.51531025385268
994.9866480425405	393.4476114089751	-161.0361848248506
966.1381357302632	218.6707710165117	-65.5423098871432
1017.0832449276496	106.09536505165366	21.63265238468786
1264.398497732564	642.7672751686273	219.02739936418786
1097.3433924382916	202.2315317160876	293.27328746939315
1112.4485203978516	320.8785983025078	280.88042082451454
969.5092728394243	-72.1415293260213	226.3598384255643
962.8914617885371	-133.79224221170674	171.6985188152466
1037.7577759035578	201.99750811502918	252.85911649275684
1076.2445993206356	221.190790522754	217.70981188053068
868.8368830747562	-175.50823434975644	22.2585581482463
948.1206144007955	-19.38574736848206	-83.64341862249131
768.4556882302586	-258.6845780742201	-139.75064642440447
941.7727131907835	149.67944374918153	-158.2343502670973
704.7612278960247	-337.230269629965	-258.7660167007178
897.0291461732704	161.10186485394087	-280.963546667592
821.5002999529139	19.52575294219891	-312.549127266432
582.7057268876774	-552.8279612003189	-433.0968321765938
514.8837384793975	-727.045773942265	-381.21679828811847
589.13494687651	-601.7048193143216	-275.67408362749677
550.1053530950134	-679.1183899121327	-198.4202915664025
420.5145582158987	-1090.2781631828116	-242.46284894543456
587.9031313127748	-753.1517626565202	-137.9733422198148
718.2173724097211	-329.60723820807885	-62.687413930883295
584.2719037522751	-865.6098970248247	-79.79255548412482
581.6427355194836	-904.2008321010146	-50.930957738317495
665.7665317241173	-663.6009115628987	-3.8172966736085554
685.7374101831999	-574.995639137474	55.352582992973616
1052.975519238568	32.00766874264627	272.53290565390876
1091.9656372224363	83.79253174897765	279.4344202034306
800.3983321314876	-525.566648869783	197.0530484324797
837.9789124843138	-470.31339753177804	207.11080649823174
1019.8440768401797	-12.84268300100786	302.1703266656405
825.2249013759515	-391.99598547809416	212.39106188931737
819.3855181228146	-413.9747762736796	235.62044552839112
890.7152217878044	-232.45514011229693	157.7744195953752
826.78702348238	-264.09922474256757	62.37810166917805
554.8450919877197	-785.2578582481951	-57.471835565860104
992.9028026429814	107.99230355914972	-89.98361903329511
872.6990688877597	-72.7434230823983	-138.0593722783835
952.790966269801	-22.06077590829433	-196.56442199387274
749.8908035378394	-276.4265326079697	-255.8707769363689
914.985954780132	100.07212367727371	-183.93562314021446
859.2140710774395	71.21538005770424	-192.41076889664515
922.0905117522647	226.69397602524498	-200.71448649378942
1106.9781797559433	732.3149392507217	-89.04652875901826
1073.7807234072836	599.5493716233536	-77.4662687017314
1186.6723187677535	666.3089826703879	-2.8645111115465345
1286.1271687161416	902.4338611108606	79.06654387192795
1445.4629292403447	1280.0611829658378	169.23038450924582
1126.4360722865595	428.07213735359795	88.91380369807561
1274.9250812266666	969.3634374063565	198.08136600862775
1050.23948756693	507.69613611065887	38.02134635929118
926.1576307955088	15.507522036682284	59.50708849531421
1087.7386290468617	351.1353783796315	82.3245489970563
1017.724608157333	79.68585444326531	83.74268432927857
807.8737597079133	-352.45262379491845	40.66131852823046
680.6009346368185	-805.9460770912067	18.723787067746702
878.879011136397	-400.70575609127314	58.393238711390126
820.8960065227544	-437.4769550173771	112.5386572564115
783.3546579630872	-526.0726754116648	69.50193867052722
602.9525227118634	-904.3715970738479	-74.19033153644945
867.9134624389164	-214.09360202651192	-65.17694801155322
560.658965908527	-949.273217421964	-238.0052481929277
624.9556025032389	-650.8166135871897	-247.69881216585676
798.1306581341515	-314.2114984762222	-108.85425339054595
812.4750036816587	-157.68111961418438	-119.78204289385765
877.1220064741296	-160.33732923927224	4.34191258378539
860.5379563731868	-234.59432415679225	8.48424424146356
633.0723082658653	-677.6309139625082	-33.188467184372286
677.3088252703387	-692.8054247762813	51.81014441774146
1000.0598297154529	56.125085282427925	104.7541912990068
819.9858699739384	-223.39400338306615	85.54867908854685
863.1870343672159	-200.8842249082021	97.85703662098727
952.8488768687888	-26.030485907861244	147.66261916400643
1081.4328579657388	262.28869731170175	63.37283013849603
914.1400228304826	10.024287636896116	-4.770176334673659
1007.4877404078422	358.04483684306075	-42.17735468466092
1183.2907039214979	623.7740212645643	-60.52288068358026
1288.9649369830354	862.84173472948	46.46076852989424
1194.816482035179	549.5553828726395	83.6976409434886
1029.5635239586563	104.33332714927018	17.085466829045316
1020.632216039779	229.7938862427056	58.56448727151253
1073.5543328696615	260.22409068858747	94.30950423462171
961.0910224096385	50.28076305880322	92.86429606453476
1103.6206532287642	288.5074932897625	135.09035962411426
909.1261699706231	-37.65542775958197	36.4735490030833
771.5723247570571	-299.5032530518968	-8.44183961352369
1072.847218798757	396.34291654360703	86.62503429329345
808.8823016227883	-109.95876063766104	-23.544100800954947
949.6006080579343	230.76421032838496	-33.72352605353331
1041.628432952902	519.6044774665856	3.9288480286696665
1002.2295971390782	289.13609714978975	-35.17655065855891
756.9933742247689	-281.4897133367001	-17.425122439323598
858.984845715964	-136.31264845914396	-49.83916871268049
961.8329300631991	-4.126192512427431	75.31589609495988
787.5837912943714	-418.38440442064837	28.442643069858416
1015.116994297899	174.57345950953265	177.60315288084414
937.4389300041813	-119.84326446233622	85.81137778596494
793.264057158073	-463.0344518961776	-50.00053612002846
888.77457216797	-294.32532483954645	-117.24162682214394
974.1087380850839	81.26366554901962	-166.06782148634093
697.6129660677568	-504.03606039854606	-298.67014583548354
755.0662900355409	-381.2150427542332	-279.77502416768
849.2213631053206	-107.38659976468992	-191.8828065554869
856.3495215402024	-290.1299372776482	-161.42207381799838
736.7373811640325	-609.6624338679451	-179.83566669149184
790.0535212932272	-383.3361902546179	-84.54413863049814
563.9450714742684	-924.9443314179788	-150.1423483806691
543.7571177057656	-1087.4296065434387	-84.0577285037098
682.6838068778422	-628.8580766801541	-33.83368044467949
763.1514761786767	-476.05571831761984	10.253358337542867
624.8513165850733	-744.0865192228551	-25.891071207794493
950.1154124701594	-16.037727220209767	75.77637549500545
724.6737166245833	-552.4991084005933	88.58580252062237
732.4138059461474	-464.22467805778774	51.60694649367052
918.3308917764389	3.975250072915765	130.47785192431954
839.4118158652172	-66.38918335244625	112.61822840326688
883.9436000624651	-60.23465767179232	198.90560672708193
768.498980013652	-355.70259418350656	158.29277972834802
849.7692859844075	-197.78470497203486	170.34495764683678
996.586083042687	55.52419790818794	146.1213116955259
814.5580892396825	-227.0755831266785	32.01478438245128
1058.991552776971	251.82748909825762	72.62635688765411
1120.3673042768123	512.5584023851937	19.844398376191602
1070.5391184395571	257.552681264298	-67.31894430305087
1139.6852626766831	503.25127489783625	-130.41507209697315
994.9361242986643	242.17511366375314	-135.91942840976404
705.800213053724	-489.7763913781858	-245.5544353696975
1026.2454322767226	200.37521202049726	-118.76672325420931
1164.6827453551275	384.065330780911	-38.902960567104486
964.2343746208351	-151.29284689650586	-53.3873681152605
866.851078487738	-325.0660125044982	-43.69226731638206
1031.8976459922328	-114.84783333765338	13.444401637753515
1056.008087236589	41.89623872285891	103.32369096931352
819.8076473052744	-531.5392807299387	150.0794853394162
858.6622599307093	-339.108740971356	131.86967749894802
839.2833538808478	-288.03789710833354	95.71441672645528
854.0399348474529	-138.51633213702803	45.169674357289175
721.0305765108545	-312.19488193403356	-12.259698134535219
879.90785791314	84.36234652603167	66.50685485202978
765.5009961723031	-203.89344067300723	7.071308883793292
871.1963045219896	-19.5344007241145	83.76111429127569
1122.5443678341105	505.88509539372717	189.79618187083736
898.566038837839	-119.36941353974876	118.2143543456819
599.5268946935194	-815.3043678027337	-54.90941819374165
785.1629795104724	-210.09938285047593	-40.56859653965122
754.4056062346085	-362.5319142457004	-160.8534558362744
516.234532927508	-893.4333812361517	-283.0328502892327
605.9156541841055	-693.5311053257091	-298.4818386342169
663.0893347372933	-500.24369685559816	-312.67991525802967
558.877529809448	-708.2035003628785	-391.5213346414981
538.4046254825954	-708.3499075435478	-384.0983882605301
629.6826792233275	-558.9197960893862	-351.82865221113155
567.3944593981338	-842.8777271684859	-310.8300713305721
735.3223934388577	-587.3155298978934	-261.9087784887354
648.1967530744687	-776.7269193650803	-212.33212295088998
657.2081670177837	-664.2373770069335	-52.3374726863454
693.8214446216575	-792.3683688172538	59.14734723738028
1010.5466639766826	86.91851349935435	235.95988983953794
968.7104560857804	-157.05813460997507	279.11850437181147
803.9038388522778	-483.41573181932074	252.88107192719787
789.132865813415	-368.51864703315493	271.01428957581777
972.5901687990417	-105.0193237762943	279.0605142271031
922.0768153879482	-182.62312765949446	242.42729228486172
900.4706453823912	-154.22953615573468	267.42901349305873
1029.470273397214	75.10167261641384	307.7604233152492
1010.2737569242101	-32.96271847304073	296.1427807434981
885.5911569719307	-339.12540496886754	153.00322990078988
987.5413380557649	2.2340615285017167	104.84510046659801
977.7189050211019	-36.26245342169201	10.087451088640837
745.4513086162224	-538.6873414116302	-73.23529080250552
1146.0585988126766	443.41953100941384	-57.89387601875011
1069.850029449614	313.5834302137412	-95.83210928295443
702.6541816670264	-589.3575582619991	-268.92915950404904
1045.5911773295645	341.18931165958054	-203.2005624729953
1025.3883123554692	232.75239658711823	-268.8258239869474
1073.0761328091708	386.5690800017869	-266.82330318563027
1256.871825256698	701.991358703727	-156.27261604780074
1192.9526533347848	586.3428597776658	-113.99299328970348
1041.8272996028352	128.6558387486607	-24.928062803202597
1034.983875967899	110.20476144385884	59.52854890539061
1022.84020519693	184.8783071776428	233.01938714297196
839.607109061271	-284.04910273351163	160.95037744924494
824.3303964030745	-201.17016084401942	196.63076046899795
1012.7621919743574	301.7554538626516	307.0951595830059
770.6826933468006	-266.6531249725893	187.92833816091408
610.4737741529397	-638.0472027450085	69.31152410996174
562.6483863503199	-653.1301602809154	73.02839666221418
807.5371705633579	-146.02610762882748	142.54012777916572
874.8254538948995	-164.1049063256687	155.67311226933492
690.2423952542739	-560.2028638859503	32.348715063214804
813.4664549174686	-383.3251412877923	-9.22968509117559
621.4879098047682	-798.6095925822475	-154.6133682880857
610.5474478560385	-800.7353777194613	-202.8087876636236
699.2549330050298	-535.8414535352736	-198.46117888450445
632.6853580531148	-680.7871560276926	-222.8239688131682
573.8808095805641	-748.2767744281709	-289.85379219913915
641.7698975005994	-711.7403916790511	-381.6793169311983
681.5918053873203	-638.3340743472502	-401.1087875816878
618.9260460956356	-763.013294991535	-420.0323122658408
651.9857375816171	-671.6717649014664	-437.7920142403461
696.6558662274651	-392.14558117352516	-452.59468035655976
630.0261181074873	-658.5234937436801	-335.80151773950365
889.538199601614	-108.06199563532995	-119.69132278472422
795.8383065377809	-383.7760020599127	-14.350372411558592
724.4732244608069	-792.4161150100016	29.5457722648409
747.067322817872	-573.4629821729311	135.92513188029739
909.0627255056016	-261.32174543749653	324.13467416718663
1017.2359123985636	-213.6301605551998	405.3672849898611
839.144207013284	-529.337413869327	452.6336554009594
969.777311375576	-258.98217198035803	447.28047762187913
860.4927058012521	-410.7564315003936	410.8500948598352
929.8827538959466	-161.6451358488894	356.65334435990457
936.949931779446	-150.00324342114973	226.5076628621872
876.0228702457562	-262.1146686863467	142.56797597246134
987.9678124735011	140.4664713757886	68.12885333097707
1069.9670570006813	374.80095240484775	37.99565265847707
1074.1867768824613	292.4630280728851	-11.140787804907546
765.809024794245	-411.5862245579035	-168.95706120610913
959.4114953430673	84.85621507310879	-134.6434616871405
824.6344429546626	-195.7349180551702	-223.15467092041774
983.6067312321898	267.83425418442164	-228.59649389607793
779.2513467424917	-266.2780926586328	-278.0895922902552
997.8704250068746	255.17053676597294	-272.9535074739777
994.380207513945	396.6115190444298	-313.774483793774
684.9516191765991	-255.41559594483462	-395.06755479543716
968.9363402185656	349.2514981689964	-332.0768176630325
925.7307874362045	160.46527377039314	-285.237515052859
860.5094055021415	-29.08486169230304	-184.91093186486157
1126.1781901436177	521.2139321512255	32.629464813787074
894.2465611262213	3.9322140038733737	21.75763465171824
766.267610963139	-595.7229807716428	90.96247106668511
940.8851888944486	-206.81877901168008	254.59165982419987
954.4742522198339	-238.01884643810098	333.66721130612433
856.6731612176484	-571.0249898638117	384.233907267245
1018.0630570226582	-216.48346183884047	425.48945784080473
587.1343052286726	-1098.6984764691356	244.3543575485009
596.2892363859002	-982.5591562769409	95.46556744998466
538.0002465121997	-1125.8951287959865	-42.435761204264395
667.1117511646204	-759.8911512535327	-41.20044087140648
715.4708254263053	-594.3632463410754	-118.96492892824674
609.3163748797516	-842.0951698340813	-245.86639793179776
661.6239588957484	-629.9784498129329	-265.7825909134529
798.772953976926	-347.63651217225436	-267.1470423124931
762.9007938092305	-351.94098477824195	-295.7988869657961
871.1926912732453	-54.97040004055481	-328.5125295442468
902.9185613304269	119.55393485302558	-365.42233191438703
802.8952422558148	-77.81652856586611	-430.5074649817851
859.7933613531311	0.23140005991334997	-295.64938859102847
907.4614612096698	69.05651744180032	-245.99252221910376
621.8022719977743	-572.3603935120027	-214.05958896291787
491.7646154931011	-874.4230777334735	-239.71958287386067
485.90286825155226	-910.2230094458988	-134.87500460583928
760.650919703074	-488.48220659689423	0.4964773770623454
816.8934127077614	-445.4610597799069	152.26701182036575
777.518267670468	-542.198951551157	306.3292362896217
1070.7135309376406	-34.40717953815007	376.57955350875255
916.8982095665625	-415.33107508329016	449.3358766801589
1011.4817107964552	-147.59877435372871	433.911761692481
1046.8717968002536	-79.76767656957965	423.3532214307587
1071.9280145919522	-2.780296856727894	328.97377189000406
1115.3502312868502	145.57106372425915	194.1356818608255
1074.5370900601545	212.91434002723418	153.01286245429458
858.0934772953213	-278.9339646838199	-39.34258162123405
1018.1167467970465	29.914536553150647	-25.878895200891296
1053.0840922277575	100.10005166315204	-50.44555574337642
1043.547058176146	117.89703262888591	-137.10484075192437
1028.3188644228578	114.95323990731823	-191.04484742962416
1012.2157482368171	146.99406219491084	-209.1357772008443
1177.268968001046	619.9590577974242	-246.92952650976773
765.6683571195111	-248.82261030917724	-286.241058458982
1016.2920874825076	229.41615945461618	-218.57729262041482
959.2118564227186	125.17141379561265	-85.63749555743628
810.2897369621678	-191.82122149715553	-159.60794001361822
573.8148376993842	-733.8538891896519	-215.71578450733676
547.2274957023199	-690.9504704348726	-264.0844815604598
500.56224845601054	-938.2429469276025	-260.00410031819416
633.9560215492163	-654.0057695890413	-119.63109407788329
850.65823601922	-182.669971101108	54.099827498596326
722.5016981961074	-620.4562134710062	79.71361029101381
698.7647633299086	-814.2397939409892	355.1994123660106
822.853725746501	-551.04599896371	287.44015170687965
648.8244453660624	-990.7006427235917	158.32952694342822
529.8336309231635	-1178.0121107810428	101.54875563037456
716.6452373064773	-655.0544176966225	148.40112371632833
603.4787666742465	-788.7053620968102	-8.901762096586905
692.3037741219118	-568.5439942141543	-61.87563553369871
653.7907190933446	-598.0450609441283	-146.72624196746173
859.8300717081598	-77.16840101713494	-128.4870557683387
703.6614503259249	-406.4192049272838	-232.30064223424148
700.0351279231799	-409.3357730045517	-277.06179037008
916.1301130117683	105.6898819767152	-276.6391664954812
837.7627054936916	-67.93648649293935	-288.22279386798283
977.0202262547633	146.085089292072	-245.9319754501936
1066.1152724123287	306.4318522000757	-158.03468547666898
933.6992434744033	165.28442325379194	-97.96579498575333
1008.6192252891182	189.95005766225066	-38.00158704659054
1099.3788226693712	368.9959580302908	-0.6283269059960497
1155.5212185118262	387.56211408641127	64.2852996914279
1011.1221577924283	82.16205519246552	32.36140964503087
1057.0565959303447	57.96111604481615	78.09558181261608
1140.8155228659002	312.8574331304164	131.54460151408597
1045.255732870605	21.11081849685166	305.69526148881954
1269.7696032496813	351.37950326768515	388.1997184352218
1332.9977925147634	520.2900189170707	380.1387072358059
1116.2303168511644	106.8999468276782	355.292778043072
1017.7131842605545	-159.4432462352052	267.8815199011778
1230.5797385208841	335.45407661885395	350.53472150460703
1122.4065716814366	140.9219078435623	307.54434857380386
1129.6458340954903	37.12483486947842	229.61642424945072
895.9349917461171	-199.09695675086448	103.97739114918264
883.0153712698016	-112.39980636138151	-12.958927068142676
786.3498462318627	-247.3954594521104	-111.88219986284795
794.5929068712949	-270.82381850449605	-145.14385449875115
953.5058473223896	97.95202277856276	-115.67791632213579
808.0515542787382	-300.20311654330834	-238.93701711105857
754.430599320472	-246.89461898939112	-256.3753563282519
852.9095825388234	-52.90247716814102	-195.44867475395475
1046.7991316279376	465.10141204172265	-19.28463831053873
549.0200930939668	-670.278726079929	-211.39506355724413
688.2550163103102	-457.14125492412626	-144.79401103675738
663.7121073053337	-475.72093827147205	-104.72768100280503
475.0042980469745	-849.2634047201662	-176.5575504057677
463.7769479388523	-798.2135759187161	-137.29566789944712
592.0296554904869	-648.9136574594079	-84.73396969698723
599.6757204287666	-696.1505791564758	-16.147958233824692
917.3317502218457	-104.59589824633451	122.53386990439958
751.2533840057399	-580.4019663744399	41.6119874515879
830.0299011921574	-351.64639609108417	121.50727391171104
725.582790025977	-645.183484231598	110.41492015711528
884.0212465487656	-305.25542023062025	159.30157691781008
925.6723128949046	-195.6906012561548	164.2052270176143
962.2744995519425	-205.23602680110622	175.13751551234566
977.0870434618813	-153.30313137831916	191.45635651137638
843.4056625189091	-411.80666030502704	159.68455568664083
1096.2738068257452	213.07721264686882	184.90388246353243
910.5985721816129	-171.99326469556843	33.171443855580264
889.820173240869	-64.37322659106276	-34.93517582873443
667.1479258988231	-647.5555460397876	-174.19588173342729
831.2867505860874	-214.3426700202353	-157.69652143976305
906.9811289167226	41.11381870707263	-103.93456534693975
812.6769614588655	-246.93059995316702	-28.365045545041635
838.1098442227363	-229.4155623297775	-49.3159089471398
1038.0178853263074	287.2943944839712	34.32105291755537
1001.7590325733308	126.28141495283812	39.02742016002732
965.0587980965141	93.29395745540292	127.0301009241902
939.8354445670984	56.98377012157142	186.94747893756698
984.1131767560017	147.6419106135734	166.33779674367472
715.0063637236165	-540.6823861589653	126.36925905414019
919.9750636961933	-30.02496687715039	190.61144792692411
915.1357207401278	-96.65946299004794	174.63626938677058
858.5323835414847	-194.2423687144997	67.36929412750486
838.2339315772315	-259.16212430151023	87.52794937310966
1097.5033337364814	220.30665337521512	195.44015266010007
790.1028620032396	-397.3795261526049	105.64969780438221
844.0820482558435	-242.36619166225407	169.36950948174575
970.4323024733586	-11.633535801946046	180.93601222195545
815.2564941714568	-267.3294094089386	171.54913401826016
943.8381639145633	1.756919826975713	213.45377987831532
1051.0886579624125	207.52223522049837	216.97688306126255
954.6214113017504	205.06273425478537	125.70064373165683
699.2101661154073	-377.2013032222098	19.899162910236914
918.9013094288573	239.2671491283678	-74.22557551183591
768.6907161273081	-99.34929741741199	-114.64750766668206
694.7059158061223	-259.67014296343	-90.72091474163398
626.0483612889055	-500.474110034527	-105.6303645814894
689.4914854759886	-283.93571518984015	-100.84080669815471
511.5664764577865	-745.4017022303705	-150.75292982306527
430.55279687833803	-1013.6108177887868	-97.17714389348319
644.1880477304039	-623.678060428732	26.649620580566577
636.3745907188088	-669.72780510743	87.56334837908777
574.4773038126115	-881.5963278639283	85.1714621062758
507.77500753911545	-992.5854124340849	91.56187543173859
517.1714997136298	-987.6305622212998	-12.776032181060321
324.19027602189914	-1444.7187550692227	-112.2595917950656
600.4057075831873	-715.9852303288359	-131.2856980584215
739.9747728418423	-397.4804197105925	-172.34061612792667
543.2168006966226	-750.7149838557036	-243.38447034247852
785.1663220892782	-262.82882291671604	-91.55156063509227
1068.1579191298695	337.0714078335724	-40.22547630059441
892.8509892633781	6.398150646258334	-32.22989337034742
712.395307467102	-400.5571278958164	-31.599408502875555
979.508784136614	235.59917011447382	56.15091655265188
994.2940082272771	201.8744372804703	25.894660619944496
923.639431695794	-65.78452711164731	76.41979363204715
1020.8099811108141	190.52275004628072	88.5992726254133
742.7245162705349	-281.2619187115442	62.78144155168601
650.3647726243682	-492.6219191995334	45.63045009022409
923.4274592977056	105.77416412377342	108.94779348925142
640.3505923489505	-502.34372031467797	80.23581782408591
793.8705761499446	-95.25980043872715	157.90749286170438
988.3979525796959	224.99382781278024	228.55671293520487
1126.3966108118582	600.0974190444617	345.3227665507489
996.1459607226633	289.5547727901331	272.8355120408744
985.1353650551422	181.2529392247406	268.9643796002541
1081.6480102286987	387.4835018149057	298.02151227627184
1227.756024921044	700.5955929475645	300.4046042044321
988.6548406233516	94.7366024138192	135.13550915170495
1017.5945407295736	221.67785159320772	63.43029628175664
1086.3892690051648	460.0060600946844	7.260369371154175
1004.8638606480721	347.6226005878188	-7.258813850802994
1270.230989927783	921.3985045206425	-1.385848736137042
1197.1336538835362	707.9000285428033	-97.96321261447304
833.020873375526	-181.23727204178823	-138.5935924528761
1065.6531755761234	218.86520265048298	-51.29917517568611
885.1518762077609	-183.1723320291085	-1.1134721010176152
720.8516501011391	-545.6403266423378	-45.972519649253954
777.6537929636307	-490.0929680568535	12.320859930613702
816.464912559711	-509.7879937018915	56.597775508172376
815.1746134204842	-322.09922879262814	148.5417298422855
550.9936808903196	-974.3648715829088	166.0248696088598
602.8386444543759	-584.8331010647116	136.32293317852216
384.8563207263097	-1035.159899935639	25.00593151551331
385.70840407036167	-1117.514594227631	10.545460011486034
512.4107138286251	-730.3013213211566	12.713142875517482
527.4160763785713	-586.2306231040384	33.17249023019568
486.2998961513672	-847.0313856630765	39.598837977342164
717.6039923250817	-434.85960871107267	149.04556919190497
825.7588541266031	-241.85822594381582	202.0771633041124
385.31779545107264	-1158.1745578097298	13.750855099539288
562.9600701724876	-716.044257757383	-33.26411590636769
754.2016673249173	-204.2105327767284	-45.76099151555576
737.3615990360474	-178.80536755174475	-119.7145039300637
671.2377875663324	-280.92412300468254	-171.97336807908326
786.8096025638343	85.96051238465088	-199.1151077381212
744.0341738650662	51.49348702692589	-231.83172397930198
574.4603270514979	-418.56940984052255	-324.8660648658933
731.7471756143307	-28.5704098431521	-324.644512399751
855.0820549106395	42.66921495601985	-254.47131027940765
880.0722349722372	23.380077294384762	-182.72125351055783
792.6844898172171	-162.32300828441842	-163.51813998700732
1022.405465781147	354.65827328597607	12.270449785548307
896.6955604527379	-109.0036318338604	104.01793566326536
833.9974858858056	-291.22043420837076	183.04500958418555
937.705457247594	8.44826476835032	312.6731071958025
1033.7758515745697	232.01244390150197	382.7828641811638
908.9984254554494	-122.40948980514462	281.83813719627244
974.3038505508854	90.92409757835382	332.37252374301823
988.7105782887306	60.0644238468296	291.43638140360804
1032.380023390418	128.49165272495821	316.13599453882574
984.5111941534972	179.5607352985195	361.546249278232
1106.5640973261527	257.45433549634515	292.14214474641125
987.4265657865812	124.3423481883503	216.56753477712564
688.4009550004253	-412.5762722224328	68.63072196470961
860.6288673882359	-151.4657171891209	25.372462486997204
772.7178330859538	-298.83441017547057	-68.1884384703226
651.1483678983789	-488.4392090629786	-106.80031255727424
842.6099106670227	-71.78913095418393	-162.12700555182428
833.7776695704389	-79.06476080012952	-208.99691136100043
774.3267310965465	-152.08674140059733	-234.80137813778265
694.7413141374956	-230.78071432613908	-265.8274887859053
576.8394231270504	-459.23574298903344	-319.03699787315213
780.0685546927317	-108.0346218415288	-198.86744702807187
611.1518463689017	-502.06564701116594	-168.9678631871001
654.2484500504654	-548.8261914837701	-121.66756974852517
717.6905920754716	-520.1895609860976	61.26519304886344
513.6880474757077	-953.8367251993772	97.96686472018035
516.5652223216056	-928.3926424923735	163.21464353680224
578.717113578717	-668.4161108954954	233.21588234110126
594.3899751534733	-661.0240505940108	209.04849059839233
555.3891343006549	-682.7936921192163	120.3872380681954
616.54276549987	-386.76580790337783	157.9988292168065
647.5929265211297	-343.05311265428514	120.43025217063936
451.41412795928585	-543.834942197821	296.3116720159866
987.3985497657911	176.29361485115572	251.196668509502
608.7384080262724	-629.5902095486201	81.74480858792454
725.352315764762	-390.5157368514423	27.129178293083097
697.5660692250481	-420.79442725845803	-3.425800253567255
931.3716718512534	215.06270545721023	-13.85029439515279
616.1804966999068	-398.83338086065254	-123.01071521448885
878.0741399223804	53.6149353319822	-125.33348150665189
816.5789114837727	-102.0068775012265	-201.37545191586074
640.4581503724908	-567.8293806255368	-275.5965604115195
761.5873875907721	-259.72420689494277	-254.71679044467118
762.8924221627244	-86.51093664184005	-322.7452451248049
844.3716934166607	50.89778412792306	-350.4661749738511
781.9169342744873	-109.35536709376287	-389.3323464053883
695.1734578995331	-305.6103851282342	-342.2915629716987
1098.7313221565348	551.7579966737251	-35.25417779103773
659.4502544838988	-577.042690698058	-32.54892503310153
1029.153328291474	258.36128378920176	226.46922650944194
975.2367416033634	134.2006689468098	321.15717589513685
921.4533991848735	-145.1830397129313	326.52200855643497
964.6797841046986	-45.01678954960431	396.6226911792251
1134.5082830364418	343.1092588190672	567.9031638823692
899.771116033722	-260.9059842197477	481.0751933574419
827.4618991803936	-346.63720320859335	414.17236762752975
793.8013666485679	-342.0314771892436	418.9724877038504
858.230133097966	-115.36892324189091	312.1802650869503
727.3056800894099	-429.3109669895335	212.58545673458505
788.2118456249688	-186.0288829261222	116.0311259119702
843.1514525377928	-11.180118413756373	99.30156084832353
715.8984688105724	-321.4475329608487	9.443741928080808
849.7285632986269	76.39885181129026	-5.92930710211392
828.780438289196	54.59126744139374	-125.35307545675578
762.7117134634406	-195.7898720768354	-127.76931711408845
605.0269514802751	-384.1381490835486	-226.12838770943446
747.6687008855083	-240.00462862474882	-219.5862503153322
704.7446668058564	-349.73343148578965	-313.3439498942799
750.6277305749686	-162.62842830855308	-270.96992891261203
738.2348604462513	-149.46263009845873	-304.04934533069644
629.6582612274345	-498.74683663191917	-289.8434268680449
681.1835828209836	-490.5430463819692	-206.07235354239515
725.3266966162108	-401.5218755661565	7.106799770127974
520.4613260230042	-1034.7812635359728	35.90236271541048
544.5133767956689	-962.7723426734179	91.67057623939944
815.0791589902544	-393.06966141466137	203.18819744974223
862.9446707162209	-196.82106125614894	324.5159035374375
746.2986050019581	-435.88465782725393	306.84591834240354
788.3314949791085	-394.84866972512407	371.1956344992742
1099.7758655540038	409.7321334449892	482.391108727885
788.6130773508354	-427.40395953115984	330.7625068549699
735.5049601418475	-307.89629713535084	209.85089904259127
764.4826860943095	-25.167549746740754	154.85309666723788
839.2175582092322	123.9349906779201	106.68804157639208
1019.6667906206043	566.7170688632337	63.12611467029747
1095.221443583752	823.0492323994787	36.600741691484636
612.6687573099442	-192.89941580865778	-137.3263961380455
782.3918133844213	128.34259555960688	-140.4374503256672
725.7715798034982	38.21930570691605	-216.49979853003614
603.3516552783453	-242.0106951559306	-284.69013886605103
736.3054258791396	83.21431671985574	-289.14451354344015
647.3194677259404	-6.717609934616403	-315.5947987712771
881.5429666469075	393.6226126980797	-279.2632978107163
585.8435305211214	-219.84548321473298	-338.87925060377097
618.2207014176342	-75.5445115624314	-253.99979342784428
753.1229746639449	186.40186783453075	-88.89169702540254
571.9243867006842	-286.64195168449356	-125.90916754351578
876.6997006915219	345.58829595896924	108.32326114744743
902.2381244126858	251.2009358689149	235.5041861327465
537.1086855196833	-627.7478441892165	224.12583502461393
618.3870653209685	-442.6767981857628	292.49330477428265
858.6816008604435	39.44818277681493	502.83031686655454
789.1100723240792	-114.13189939751811	584.8379236143953
795.2384979089776	-56.50951990232832	511.1232677496214
882.078867088807	-10.800151471474276	436.4678775284547
667.8017634844255	-230.942584813892	279.2005752709867
551.6139330522332	-437.80239038893734	144.4752955702707
686.4845091862733	-177.4007675626144	115.68986351045993
665.4735201621229	-298.1435329891821	43.26960591725672
664.593327232163	-272.6887268171313	-46.64472546800555
595.3156243635162	-406.8423907888862	-130.7104658956355
608.9177364688334	-422.908265592073	-164.2293110858293
373.55059729463494	-830.5135299242536	-276.35748927527095
492.6682755901034	-542.3312882895115	-184.74511393579593
586.5350982807149	-354.60526219695777	-257.40146756483915
450.68047243558914	-683.1242877967371	-304.97232868279315
442.2736272976513	-626.7690890975297	-246.88366522172683
746.9848251946429	0.12096335384463479	-132.72976955791466
548.0559170243291	-463.34578665441103	-88.83478406300259
552.9873742952108	-495.1343180781006	-75.02350508111857
300.06962288251714	-967.390566460064	-158.33899826224993
623.4038418954195	-308.3311067303365	13.595225654257042
738.2914668451415	-127.94338248265764	161.67570012304066
479.6511030271923	-513.9384313757303	171.40983798572304
719.9761870217195	-91.5688124632321	301.27555649380804
-76.43241102758675	-995.3141993163956	222.28062038571483
-508.7782083354918	-389.3773877653394	264.79757558853925
-242.80435981062664	200.88721618500745	321.6372861620859
-439.753554524398	-217.98332028997254	200.13323879641524
-711.0060586527466	-718.8694493012447	15.676002776218729
-448.2268318110077	8.283047023340036	33.944699746230654
-412.252896681013	75.63121928135364	-46.763825558416826
-546.7127711662013	-238.14022786258028	-174.52636519734406
-417.5790207587361	40.28858040996859	-141.2033938609798
-367.94862983177484	167.93967783745634	-190.91936633923845
-389.4634169892371	191.06706302549193	-215.8443375654802
-476.79917283815513	-5.136366649042519	-301.44178757069585
-278.69311732804806	385.37254672597066	-308.11667293403997
-211.2213002928875	671.7727413437666	-232.54162465309537
-230.16440276874994	484.4681894420404	-181.12020001378474
-275.25098523230076	402.04572540321755	-72.81088784470002
-255.12250795709275	284.1754468862716	-15.640368125422954
-153.35478146308515	472.35174277818254	10.061485370720368
-112.63064127311442	546.3253094628622	6.040980979768451
-280.3791481855676	166.58900637370454	25.588614584304185
-565.5922866059475	-443.90044035668893	3.2757447108354643
-430.16350269324346	-283.40171253213674	189.3849760062994
-438.41436565424544	188.91881423364228	338.5512922374803
-977.0385036348572	-325.48147274915203	326.84090210184206
-968.9606942109971	-392.59648825303225	293.28065971297656
-957.8572864137782	-295.8952052147536	276.46983752937234
-1030.3002808622664	-409.02598056896824	201.81431386423262
-1083.6248922755458	-525.2137325212739	227.85904995267865
-916.414458424662	-76.74430836517661	248.97235045374595
-965.5705132951498	-239.8696151835164	110.3995170102765
-1259.1891598400412	-705.185607704855	-61.0062506168568
-1059.8661501565944	-222.1397124798558	-90.82312692551285
-810.9605413758758	363.286676164421	-62.934541791585474
-1237.6827208792943	-638.5171723678113	-262.95280972692507
-828.068260888046	240.00746498617048	-156.0223018980232
-873.113196009399	326.3103978971398	-220.55160215801834
-1098.0610808946374	-250.83647984321274	-225.46027493395675
-1058.049120770292	-150.55724252450185	-146.52420089977076
-1111.381158723185	-342.3028509875116	-103.09942067961376
-1105.554400458148	-269.5712089729278	-95.41537787870116
-1123.35462279301	-465.2678182019278	-26.416213621158693
-880.7583682995353	411.2541169349673	101.76955525861409
-882.9428904139504	327.49918495292076	25.854312740076384
-972.0663087246644	141.58071963723233	4.775431880104315
-614.2262496757844	940.3822474599959	44.56816012697576
-882.1638057309037	386.45554046922103	-10.739080362474391
-837.453399782777	394.8707769339196	41.894369561836236
-721.2686336247311	583.2533289824199	38.698223684887076
-769.0736186565836	345.4619706732557	86.47926960775554
-669.2417800062756	587.4052845670631	157.1512435634674
-783.6406584117499	278.3458780824136	149.99773411459478
-613.5115936945965	652.666368689127	158.71201904880098
-628.3300601582719	590.2747655731888	224.19460898660483
-803.2021223310334	149.89504145772358	144.3392782030424
-959.1687969751995	-196.68476553064406	2.2148964650467695
-681.1990860738044	527.7473208563142	-38.134598567612876
-929.8438865593171	32.914105576980305	-155.22133669267643
-760.8677386464251	419.4717057449265	-140.62099654788486
-805.3179507976163	195.60727307876627	-247.06080927535925
-1141.2571769794404	-366.7833624793409	-350.71956915523367
-796.7780605185689	501.7900117286296	-88.7401835920738
-802.3558019652652	373.79191493395683	-80.21458794724771
-834.5973308286796	369.98333118951155	-42.62011429288145
-965.796467803715	19.4393957837705	-35.103060101777345
-1115.6557117742893	-318.277672362351	-58.93036845380511
-839.1389543423766	308.59497456131595	37.33750729297546
-1198.60113589644	-632.3782977108897	-55.11040071962749
-1067.3552634377882	-316.1402451348067	82.05668034799375
-900.0939401141038	30.185304868508656	136.82446852092266
-894.5141758859186	24.41205383610487	93.52556648148017
-1106.7733565401986	-433.79196229944284	39.3304411132448
-872.9397312686532	51.366295779745876	142.57944766807594
-1135.8154898756243	-584.2145687357247	9.369338169494027
-1293.0887827422446	-916.2960120217602	36.940359605737
-1212.237014382336	-774.63211253349	69.10549824019428
-1410.386880790382	-1237.8318494560606	43.034891898098095
-1303.4619547860054	-1016.8777835037639	13.728577813843268
-1262.3842574938699	-863.0908584585568	79.84836928500802
-1090.9091263095297	-439.93996104696004	-21.685662395846634
-1378.157364081358	-1074.9764111372358	-185.29151067143326
-1256.2374433810733	-856.6114694710147	-217.4787260192691
-1069.811533653486	-258.87069275527665	-158.2758491528139
-1041.8842595467247	-255.9001566335866	-107.43446021853899
-961.5238378044988	-12.113600198086228	-13.9624476980703
-712.4831424388948	510.61815750302884	59.648383806024874
-852.6301787006455	101.61892683587656	50.63071897839108
-926.7073459269185	35.668551155686494	69.74595771670465
-659.8445940722079	517.4626641285605	144.853546176985
-1018.995800013981	-221.59001135167944	121.96940488851254
-1027.9851218304148	-186.68297527374654	51.07620453651106
-1009.3709722337148	-112.13158735507812	70.06185197115137
-963.102155833986	39.07124524052474	46.137685012462065
-1069.646873001879	-207.76696293780685	-44.74243186765125
-837.6086204277071	374.410748601056	-124.87302810033502
-760.0660105505449	646.228673318309	-165.93199587345273
-812.7267736339427	462.80194391266394	-193.34693767895263
-704.6224893777354	463.7120802705908	-68.59986655811754
-663.423302623906	493.8155905172037	-43.59495425949839
-913.2151119556506	-7.352056028893342	-99.17629877852495
-995.347503389656	-178.77924659152885	-36.51557674075692
-864.7187563665944	-22.769628376467185	-2.6024363995873903
-861.445264207477	150.14123054881173	-25.60816183739399
-806.7465129771759	169.3220150073709	56.42234908747257
-603.6675082781593	718.2067794893284	47.50399933871657
-956.5480092527689	-19.768036214814586	-97.10759463698781
-805.9801036081735	321.0359784908211	-41.324393180954246
-707.0483965290229	714.0104982456862	30.178789955885442
-676.0693021270604	740.4393114153543	56.269127082455185
-922.2133198548287	365.2422136502039	73.0574651979206
-762.5348086868227	579.2331051529964	107.43927699523915
-630.6468444948007	660.7153310826154	139.6219946671177
-787.2657615748017	345.02862187026403	142.49552548399487
-855.0167011511301	156.927132815651	146.01491184711008
-796.6663494540801	367.91207425938205	224.63268273814555
-912.0054684332014	-26.26773807011591	205.19487865267868
-961.9123898608096	-78.33409365638934	88.10316988445976
-1039.3431426093775	-159.67718859189986	12.257260157134448
-809.0339124950488	206.76224273201944	-36.40188378673704
-1062.4775486479102	-329.2747280824511	-141.3152572221745
-842.5950694140007	197.1507086146232	-147.17059958963907
-1030.1600791009735	-340.11123984161645	-232.40541939412415
-890.4772850491937	-110.75698940706359	-128.10969262970352
-757.8146202595527	290.6885585565129	-3.2113118798551916
-789.961216423202	184.06513074384802	38.346920620212714
-900.9601612544354	-113.93795434651621	-38.53545453532426
-865.0698804429946	-145.7190545062518	-30.890415057157586
-770.3660387482847	82.28350234068941	33.67001189894318
-700.8328821037031	399.4733605524257	175.30268173455366
-837.0478239910109	22.737345045849164	226.00278993468703
-1055.5861407542407	-336.1091130582494	139.39096229953785
-933.2143677879811	-97.0519522610817	135.94628989304312
-1120.7846036259573	-466.90084657120997	146.41456343383445
-1019.3848710130336	-177.35072754878271	213.98070518180884
-963.7119797156975	-127.05739016851165	227.5353082750122
-922.6828998267982	-116.80924990809588	240.16216708446572
-1075.9387403389692	-201.37020554016277	173.853690497305
-1148.340325509012	-396.3964598964443	107.3041106616957
-1112.4025415150359	-187.6791392892003	9.627478156227465
-1122.1965920235948	-133.88685870872828	-101.56078666893579
-987.6388049181146	44.94913861075857	-182.7822262107819
-1064.0396861436284	9.183676082047413	-275.55339905859455
-1120.6566791020898	-267.20071489744083	-310.6876728616144
-1109.0214954856158	-194.1823243171761	-317.10075361113667
-616.0357706856423	961.1464778271942	-249.01235103023214
-931.0612529089383	204.0435722753871	-327.1997667595288
-794.2892968617003	586.3253135232607	-332.0821122144796
-728.0849317800986	608.2479012788946	-230.32905104709818
-806.8560525588944	407.99558590245994	-218.40146724875135
-774.7083590570818	474.72542558247966	-126.03232889166956
-740.3474998763708	469.1285572698045	-111.98856265234913
-882.4413418404584	181.130387163243	0.10407901914450797
-703.2226704511932	491.0359621950022	180.4634272015056
-843.2956589837065	-34.93170601221129	210.43212514367548
-792.5258924639478	210.0751196857162	265.4425843512209
-1171.6583812976853	-775.9958091544044	169.79144085995242
-1011.3681145927638	-270.56555680907394	179.30378492448446
-868.924085209769	-68.96186349396079	234.81173646297688
-1193.7501796979611	-778.709722861787	164.57361582798046
-1077.0575824841203	-463.285002056507	230.15362010344288
-1012.1100829858027	-337.28317789806147	221.14693862591065
-931.623418113053	-181.82566511784051	225.37491991977424
-975.2383966163688	-269.9455656525221	101.67509056345207
-1007.4617324161878	-353.22931947552905	27.54909105510754
-1084.3634988598017	-462.9556506036849	-101.18667677284424
-1014.4199150168565	-321.11907415816256	-129.73004718484154
-1072.3009767368726	-318.9883285015108	-187.68497301075493
-1083.3948227336675	-325.1722078498849	-213.057712481575
-1059.504404809634	-263.1400352857482	-249.10608679458912
-1111.6655021593594	-432.4211911556123	-284.127474624206
-938.5625350069098	108.54264052622851	-299.3170979174873
-1111.217237664145	-381.6945558107977	-296.4064343858511
-862.9804506851476	175.207172225509	-145.602146663758
-769.1806767790116	379.4675862726485	-165.35016013531495
-1151.366921523107	-519.6333934797245	-129.67442071635395
-845.4768299515372	210.08155030522062	94.19419805877953
-621.6258376624954	669.0085491155971	255.64283884115505
-720.8700378135743	481.130727382726	317.73283068320126
-813.387522021558	244.141713639883	382.2467819139263
-736.9897554619417	472.6422711817785	382.9250569790606
-800.3707311411498	218.9175557689536	287.76502199814405
-822.0185086795909	174.87310340277605	328.0373015327506
-724.4330167188032	405.65873548769093	365.0817965327855
-794.9328354440487	230.59624702808023	338.1741207268228
-873.1228627135421	34.38320060662332	273.6945945060639
-911.3081604142951	53.44923749122304	155.3019220619419
-841.0344822342781	298.01034816910175	26.54728160546798
-855.9126942607055	341.1201465065119	-53.61888794171724
-777.5340821876688	556.4656965938736	-102.9743344503412
-679.8712599309861	754.9869484971949	-184.7581741116592
-637.6680001304086	784.4840238285302	-194.3873779042179
-592.9151288251443	938.902399248189	-157.28707812967144
-625.6791287611343	693.3321421577417	-224.98076242817933
-615.4355839649833	743.6340792753325	-293.4841252969648
-625.7245609927819	814.7512593602341	-341.29930032246244
-693.8316777636973	816.5425706630962	-318.25433480902495
-504.9762890109835	1032.903779393526	-249.13293643107696
-658.3453691770578	629.5731127329523	-223.8721338336694
-699.1373949960446	534.2003291857769	-56.26180116704268
-473.4976341998431	1047.8920905674954	189.03494917698862
-628.2914626669988	533.3427829612542	219.01698849664965
-854.6598305240869	-76.05911777116603	255.82135277016434
-965.2955557731641	-259.3740997325332	292.46317602170285
-885.0127115024912	-22.12309862651474	353.43013142429663
-1245.524321512203	-797.4857710411295	213.30419610961695
-1093.3622532180593	-525.727489211768	218.13372146422242
-1230.994434274833	-790.9860311180014	231.48678214546538
-1313.1087829206006	-928.8421159917194	196.6201719883462
-1085.81930260322	-475.77703524725956	124.12745689421732
-1270.3201647901956	-923.5605186385698	31.813992683026754
-1430.9801392338582	-1091.2903102434293	-70.12410244888068
-1253.5839686640363	-755.2772611820669	-91.66333589141267
-1115.0097743397653	-434.8198236509674	-165.53614196070137
-1150.3160591293881	-415.1224902691182	-211.16866760630435
-1286.0821784701182	-672.4182795228216	-246.76585696211035
-1149.3268710294365	-363.8002165365253	-280.7637641074121
-1179.695569048394	-341.8435060195646	-265.9207191340854
-1310.853072899636	-721.0206873634859	-380.2440351019917
-945.601795420318	102.74914950286276	-312.16231313392956
-983.3338564719343	-10.072678206454198	-379.2565461371571
-918.6368527947947	202.31045834065432	-227.94358584279263
-694.9845153579199	569.1879428965493	-3.4081272632106536
-693.1694326503766	499.76405410473654	127.36632553289037
-821.1060739578246	193.06975022521914	181.80776334305068
-799.6822881302543	32.4956349968015	319.76910574576164
-690.1217478210746	277.04222619468993	359.76422950510704
-700.7566421871686	317.0434617422873	474.39275752915773
-754.3803831306546	60.09130767051987	446.64253954693606
-694.6515252771334	276.51276412973476	449.6337109619277
-685.0949606020827	344.91585873946406	472.8906616752128
-859.5243435545112	-55.41562836370527	372.9953021442746
-668.7237078085171	355.63371781850236	301.84380731106864
-868.9348429827551	28.534427601825264	204.38112135097802
-893.7374197112172	114.70491588126193	27.31456912014279
-759.6910610484706	386.59299550477164	-37.29185182842821
-784.2305564278921	444.49494104258406	-169.2271858428813
-1019.4452578504433	0.9981628918261425	-242.96840031221987
-896.2910046328765	356.2969382562635	-341.948229442346
-612.8151828282727	1019.4833994152136	-346.4043725003247
-602.6414951844807	1098.2149142935375	-313.1669686547818
-717.9130407684909	773.4009342995895	-400.7001425144284
-937.1857785544503	233.0972508622684	-407.6693014718247
-775.0579545136605	769.9766869567353	-342.8133817573215
-1059.4895003761262	-114.90253393391616	-524.6524205406184
-933.3464798998202	198.96514060189568	-324.0376548937142
-785.2524422202948	411.1839979605071	-122.28758287498704
-798.3973779473133	269.9010428741251	38.80143297979548
-904.1097460571594	19.181119530890836	108.73279509682867
-976.6350965182521	-150.60988344021047	217.0316763847695
-1094.922232016436	-576.0556407509229	258.49503194095195
-1047.4216167018576	-303.7646350437409	363.54160839856945
-887.3048538050804	-147.60104113706595	472.54261976002437
-986.4752415432087	-325.4053048331553	462.4894146617581
-1199.87794405111	-839.9609149203504	326.86482154259073
-1026.0959357917454	-398.8138943134673	330.6077669405213
-889.043325150578	3.9144817989334855	243.70261839433667
-1133.0739718332795	-535.2751214757973	79.06546199998816
-976.2643663803605	-132.73466438372978	28.253516298336443
-754.3490933231544	343.10510705004896	17.959780123303755
-908.4047183766234	18.156870748535628	-42.35306913669367
-676.3180878904511	500.49886606167036	-95.0428444759739
-643.4205053570557	684.0180012454587	-113.28285019512835
-849.8413655759673	292.0864808215709	-198.8192077319648
-623.1947767374085	818.3924789611399	-181.42256828688858
-586.0537189096086	922.0952722537921	-173.3215329406093
-752.230824733675	564.9555778592669	-250.18452228925443
-783.8369927119371	567.4231130090708	-323.21261780871976
-704.631170669374	774.6525049608077	-253.13519155372813
-592.2045598750715	946.3043775656207	-200.33126720084712
-997.2785630786753	-175.78499637967514	-139.40685068195
-676.2302629071248	399.3576008984231	35.359875058536495
-601.9500059532837	634.524629357444	230.37867935526475
-709.6821836462377	322.0930794722	306.1004150945213
-802.3667832767683	-22.435146815187714	289.2174975650143
-848.0860712252555	-25.649675607111927	403.93574644854743
-834.1577157021173	-124.94973948727838	515.4659442535125
-709.7419706161805	199.07535278953782	590.5683998577405
-531.0098829718667	691.4044465630141	562.4780693136596
-927.2992849114814	-63.26677019391363	319.48769517985835
-962.4769119311421	26.381273377790126	138.35343111849895
-1049.3337716335736	-140.87100389038935	-46.53862453260149
-813.4663446833714	537.3260268259787	-42.811372078461886
-1057.7080614923668	40.36119922921569	-180.8805312528217
-1076.2520949767268	-74.62659170822529	-272.9672780623594
-830.673338992915	521.406896618087	-286.30405565029764
-668.1087000164324	824.3389101929482	-198.39207036324535
-837.5851118376852	359.34639278998316	-295.33348739137375
-818.1835491074839	445.69146764170927	-256.81425418104106
-1141.069451781419	-241.60878028749022	-375.6709509753271
-971.2793421794355	-3.3907365099487206	-448.3549177382316
-1016.8163497692285	-24.126392753461456	-397.271553034636
-913.5851389828474	126.34763882631304	-218.9187775018806
-1009.5412533103708	-128.6455721586491	-205.3993397922198
-887.5150902114511	99.8406049469723	-149.5032103389016
-1005.1428745832345	-146.66153439863135	-102.49596659632344
-1295.4536726437389	-960.580534370478	-81.04662935688299
-1011.0110695828575	-437.245008644884	103.06588340290753
-970.0540307659775	-406.61397569390743	232.87577495530627
-1111.6206662044324	-682.6801007983388	306.3399214121263
-1159.565334351682	-924.1843317913844	352.63401299132624
-980.4287281559472	-507.58522398364744	381.9398491164402
-1243.4868195258962	-1086.5362773396694	324.3715828460108
-1167.8530187877266	-844.7299125386318	296.8156011818685
-1123.696927977391	-575.4467159319234	169.44996348938275
-1182.2292690114493	-702.4313747264831	52.178427208876634
-1064.7212056471149	-255.891593385712	31.40723210956709
-933.4616474545161	92.39891892857923	-12.217577009634146
-933.1186151939772	65.87792234531706	-80.41372973732213
-1038.6451975646773	-246.95068130768334	-186.23608922757467
-865.888321088865	170.32197299258962	-135.97376277939316
-663.0124349011585	755.6843201852201	-174.39369358335037
-666.2910059155141	748.6293991225604	-232.12260784553936
-893.8955943635743	232.78225944042734	-316.31064614671743
-774.4418682965538	591.5585760172975	-197.56641177261045
-817.1616310333441	414.13290623168996	-144.56937498782256
-1091.7464351291717	-319.6212202320867	-132.1213852764139
-1016.8411236819799	-108.76406927909207	-59.02666312586998
-964.8164850863916	-95.00190445095879	-33.45882734027202
-985.153764388043	-210.63736826263735	-54.35821387149332
-952.0720634812702	-37.211593256661565	70.86575315583396
-814.8551819400758	199.9172956685695	171.5981902380957
-1052.2163961752015	-315.7692993851893	225.3424501505246
-936.7406309580858	-280.3273220798687	376.43162338229513
-656.7440197862497	201.5519521930337	391.26209952905685
-751.9947218952157	191.08557707913363	332.93043453326294
-754.2800253812118	279.05941940108585	246.5689085956967
-492.5733965822157	862.6438972296546	240.1629575566677
-484.900118930739	948.1345542179595	234.46355940331853
-643.8163731374759	628.9218311337349	58.18642573309498
-582.8830748973027	938.7879597239058	-54.870843855419984
-539.7908404023534	983.6078250549593	-67.19822168667133
-520.2146679248765	964.7352673895342	-144.973506019399
-585.2669563550813	856.288486462915	-174.6593309879615
-604.5390426897887	841.6292875351305	-176.8852829250301
-904.591507766378	15.693106574079874	-325.0239822033844
-936.2639223707617	118.11754713056759	-323.7202629139958
-756.090115464353	486.3264162193936	-172.9083718824437
-842.1995077327583	245.2698499317934	-157.51713460582982
-938.3756951341988	57.339686444422945	-112.22775585388888
-979.0553920728354	-94.31289656974481	-102.82606360330115
-1027.4368455910862	-101.42128741223247	-85.15748977824431
-1114.7824678260831	-479.7153608992004	-87.9653536765796
-1136.029644530471	-459.2832698365434	-24.479266786486388
-1173.9870822829816	-590.6245189870741	-49.49779090528464
-1113.3543750906654	-414.51805339594557	7.286061893183137
-1140.4282612593888	-618.3083049494845	137.63003702045245
-908.0491615288735	-134.28927776445065	212.6266779923389
-1259.2533344624217	-945.5646791271206	130.07477328716774
-1213.6135938371533	-716.3099177386765	115.76353060970463
-952.9608780890118	-120.40071634375983	168.5399048017705
-901.3552060961272	-83.30197749312362	184.51658766531227
-839.3924527250932	134.98275684067247	219.2153221174731
-642.180982606049	718.2010618785722	211.85203569370762
-945.6285183713607	-113.70454028316865	17.194036898337377
-1080.2735466736046	-297.4795650663276	-80.00867444880338
-938.7656815185771	91.48165810770642	-87.67312250796661
-993.7867146598782	-67.14905541073276	-128.76216732036062
-1002.9592916979259	-14.18367532368844	-183.98710376277484
-947.3902949564549	35.02197568969221	-251.9736891385456
-847.3224467580148	242.11676150460914	-178.07067933873236
-953.9710145970203	14.398776546140205	-85.87634890784908
-716.7377400207403	458.6915042391687	21.042756994605167
-600.9068102163949	586.1054650320123	70.35914245620893
-826.2316333674827	144.58192627086885	23.867035790939507
-807.8041249551801	218.089120334735	86.74289554907004
-798.6554906934914	152.58477463069278	75.47805254208592
-673.0578971478333	550.3255792387184	133.2367131705831
-953.6121745000883	-137.30744908112763	102.4394117486065
-896.4010682472032	-138.54280831629632	150.32245616077861
-645.5141967641143	532.9915489482394	256.0063705652329
-608.5913255794288	569.7700731751279	262.60092873892347
-694.7048529225588	342.6123090439419	233.27836885201285
-599.8512374754866	555.0748523557539	278.10677106692407
-1049.7558254223607	-359.2526382165821	63.53677968048645
-894.7358851622396	-23.79481256688731	51.95513602045931
-802.2090365519884	274.4257261890689	81.8870448917229
-834.7037719383546	260.0641655514042	19.371300422523667
-956.8492262558337	92.80292727523485	-117.3963094390913
-956.4656052496799	123.88305022883883	-243.5343734834867
-894.2888720759514	259.2810994241724	-279.783574085591
-1031.8418939247058	-58.832253459791495	-342.3013717992391
-1165.2133670146895	-395.1395799645783	-344.1835475126055
-1026.7084148568895	-35.01361366173607	-276.08985717643094
-1088.4018546335299	-252.159968747417	-172.8567704442794
-1217.1294932934356	-543.014883428331	-154.52236379535475
-1078.0561401838918	-184.08093077039888	-60.20110043582072
-1181.2354166966327	-584.8655292086073	-67.36686668763008
-1195.9559425914576	-664.6815702066235	-37.8405224494511
-964.2219057384199	-100.26593805346977	55.62485622256072
-995.7894202986274	-131.8157656403426	49.524416145153054
-1013.6837005955646	-349.4250979274766	59.43177807998501
-824.0862240028463	169.172866492327	147.7469152892311
-868.03060415615	114.74401151404786	124.11622797536029
-1171.345253590032	-603.7397557282178	-34.98906209712262
-1080.23241224168	-393.0317695942692	-93.05458002196433
-964.4534729225654	-222.03988412743456	-33.76647810000626
-688.9306969764716	361.49043928133676	86.97683028125498
-666.9582657576655	421.18411769103557	103.04729058865459
-468.12769883539505	795.3228645062688	149.5182728016551
-589.6203379445371	627.0325049308199	164.53291913253003
-649.6515228124006	429.8246424085538	153.02997990024852
-369.7838935952779	1065.826311799271	199.58064768927753
-409.9065432574296	1026.8826014243393	218.41263822472982
-798.551207496387	188.08953732398643	5.326766342192873
-669.4698921576887	652.8554441901587	-31.409888041201953
-558.5896494294851	799.7930397606951	-54.52219137368862
-810.9730080822118	202.95145049468942	-60.75766157685987
-749.7445266958786	422.55644033838206	45.60664561823114
-839.5845721919192	222.41026826319688	45.200404654982904
-917.5385079927195	23.67553070612763	60.244754278000535
-812.0180137862789	182.16008308435877	114.39275476424115
-725.4471737459457	334.95527042471633	140.92148850998828
-803.3862815201848	195.53580588847305	142.3322014256323
-798.2380601139356	197.7844613273259	165.41774454633332
-673.1670684132613	529.5271407702351	183.83022634612743
-703.5555492193481	418.38331027405087	256.89980903328325
-1015.324527751204	-98.61005433248171	72.32704273940512
-895.8163047693711	191.86345760941904	-17.387831876478714
-1005.2786306918396	19.618871032775964	-168.0208411041048
-1255.4715031032972	-667.4132711052587	-329.93762970510124
-923.7299200546119	154.08328973613456	-171.32435072152185
-984.8480146134062	-12.123246540107703	-212.20200426231975
-1006.4421453017856	-146.98273154263308	-212.40770807393093
-936.9321913554879	-143.79593105065956	-113.24993346912406
-958.9285996732608	-111.45776603144334	-54.034293950108925
-942.5143359023244	-201.11383325546078	-98.27345305565396
-1177.82253272241	-749.3909739535217	-89.1076131246788
-978.2313357388483	-305.30103126191966	-24.542437303874465
-950.8845302080343	-275.51939360890765	-138.192319872821
-1307.107908790376	-886.4930266096715	-180.19167002625727
-1039.0277952808021	-200.28567498446165	-65.45569628709266
-937.9785812407739	-104.88609887692165	11.920432142955905
-1321.9951795460606	-1032.9544571496028	-58.560713328129864
-978.7915175520668	-201.8569399111221	85.8280571400732
-1102.4725263598405	-501.57712350455625	80.15281558118012
-1171.0940955381325	-596.4976021203665	77.11088945602317
-878.6694299251212	-70.21790165621533	126.27960483047646
-1055.5255422016655	-316.3350681797188	121.48521084126068
-937.5928014186318	-104.67983737587521	165.0873680771374
-851.920645726183	158.04139129479893	213.06092384752
-830.2729142199406	229.48813255522444	74.74297325823696
-749.3382991504625	409.4197388359553	28.130688307293564
-718.6674991926747	459.92581591028306	-47.00567949514522
-719.207653220496	563.0461722631625	-97.88917292682703
-478.7894097441086	1019.761555756492	-101.22114048186353
-836.7547663521085	262.53355482237043	-138.1103518839223
-823.3324091989535	228.53442011929755	-66.13101640799192
-803.4847225305664	295.9318094729126	-63.39323465776093
-886.728382313602	-5.9315930061283435	-3.2380324160368654
-893.6200067381459	46.24679299703109	14.30282956202722
-920.6806452410834	-91.77599118249717	-5.749486858683284
-1105.7277714107945	-425.07766397319705	-3.423781692022794
-999.0561627733953	-270.0284345616298	39.24181478444665
-985.8118629302228	-191.95769508860144	39.73968500844634
-962.167170865043	-154.60388720856818	50.18024134972605
-1145.0643419779465	-468.61032445129865	87.78924741729446
-1046.6006164567702	-245.15742900158747	99.14811497405495
-745.9404952757055	425.73837202762996	250.44283918034418
-1006.8153986941576	-270.0452017040368	180.80585893062286
-877.7634915052607	139.95149034478789	228.44869384476215
-929.7925780523299	13.170079680921793	235.73924723060392
-914.6167446699185	-18.92163786023582	233.58898287599516
-744.208642068082	320.1084511472265	275.46207752687195
-668.3573950811447	479.29321239991935	230.20563583930476
-650.7312817018129	678.3909473395962	95.3585616055599
-654.8178614459696	701.803387831301	1.8067498388397605
-587.3929652022456	846.0191297111558	-123.5686322333532
-623.6813822055958	905.3662099564608	-175.12392507204126
-815.7167101171498	625.7107349183865	-287.269994031014
-787.4915704008804	573.4491497793632	-275.20569896645463
-652.4690756447167	775.964049548892	-197.44761690408288
-787.3783254452032	276.55328402225206	-151.47195976223122
-987.7949756181267	-212.33108207265937	-159.78311625363878
-783.4838417700707	202.0960191743809	-54.49360733029814
-941.5135322665275	-61.99720158910989	-106.74924928691185
-990.9810098867317	-159.73879140536621	-64.5013303450351
-876.627248794285	81.16277211126007	66.90951786627784
-939.3675022094976	-114.05804624196449	32.07503116495276
-1021.3363879700698	-123.27898424198229	33.63911050656765
-683.3666154864072	589.380549765195	73.73466843225115
-796.4104876835145	471.12828132211837	143.23866276362892
-772.8607131175523	405.9284011296739	120.92012582398772
-725.4461515094946	622.4605034885924	186.39863027978836
-630.3547553176473	852.941424145712	258.7157699189253
-978.3118540341487	85.32413983658797	157.46848289216547
-854.0947871340713	277.56209126134235	222.470356960374
-737.1292600351114	547.7322853463005	246.6267278448546
-841.8232227477482	180.06194052354064	125.77434946849189
-864.8017949835366	97.25174841357396	-0.41553197941531966
-811.4278769761257	320.4779770702934	3.6966374516022595
-601.3006132723564	815.2574955581268	7.251747070895684
-758.344795487681	493.40545356299987	-95.1097037563451
-553.142148452673	961.6404542432439	-78.24533313946368
-744.2676801546894	498.98527254180397	-128.55872432086562
-513.2362376577267	796.6620791747042	-32.71784576883957
-579.12601950087	568.7092203770843	-26.743919411096886
-693.4410241226605	369.3046055411352	6.130051721241816
-787.4552428212163	63.41066146365886	-7.928932758888318
-691.2738187369906	361.9118507988296	53.112942090051234
-525.9670382008271	758.4272762836547	220.869245111078
-623.8852776861291	512.7369133567561	271.906267023645
-736.5734375338095	225.81976571423155	255.999926939877
-921.0785136048819	-13.441890968392487	229.41229109265677
-745.723295710464	356.1268564737446	273.8106293417333
-893.9065733419864	26.79765252077739	209.36310376871197
-730.5917913375724	463.44096990328745	285.59310074659743
-825.7691908784227	268.5480268746188	262.32547471970435
-1153.6791708180922	-577.093205725115	198.16117332283298
-1119.9473555334241	-549.7232173618538	238.72455557577493
-933.125807489627	-53.65776289487618	266.68608263174394
-1029.5398737180817	-307.2085761562404	125.75322660603956
-1061.0750594579363	-272.7328726832077	24.453845688451175
-1109.9814099314283	-343.30339568366145	-169.6794172426869
-1340.5187280994396	-804.0078249397758	-283.7891913700245
-1208.4141558348042	-367.6202043930449	-364.8897410305502
-1147.5997121260555	-137.99337066824697	-385.8011758246583
-1211.5083812160824	-296.2790745356432	-438.09119996327405
-1442.5800258885454	-812.4695947797821	-580.5887902268001
-1028.1943512942428	-107.93947979452284	-491.841461875218
-850.9297975034962	356.5080395204148	-288.44873513052994
-1038.8416490802597	-125.57995370464762	-267.9519293780844
-905.8649694196862	9.208822310599606	-174.90242083850845
-1129.2524460570273	-523.4635403094219	-208.94547458931984
-1125.9299972166134	-458.74016584439903	-19.6307493667343
-1138.7029598620388	-463.7575193660768	89.96048070988056
-953.7759271327039	-199.60164524742717	230.73847310907772
-1006.9792170807809	-223.95678726049388	221.32520460870384
-1102.8785801152321	-435.4143776625263	156.77696840122005
-1002.1506109994666	-184.55691950236223	212.83428916692444
-875.9354857331177	10.326026241486977	229.05853737016392
-831.3890784604008	77.62449081999956	268.0011178593032
-685.0547406214732	454.69908214086774	284.6883274960084
-804.9271174775045	108.98803686990544	280.0146492420438
-829.119903677086	24.415773125603966	208.94174412026467
-635.0442821730172	592.8356985903001	182.90617328557155
-639.0824130493511	596.2782717136757	100.0951360196615
-915.2880380690333	-76.92025856410909	-39.47766649007887
-841.9729457836274	163.13648002500466	-99.30269052794917
-541.0940749011116	1018.5204147035184	-79.46572568216914
-603.8373865874204	839.9853402739474	-103.99610233677768
-670.3460260501597	696.2314043805757	-145.05470607229165
-736.2591310921374	627.4579996891009	-248.73355927817198
-568.0671906539179	940.9257056706836	-225.1677953587325
-546.6644489452934	853.5416562140526	-163.06130769695935
-408.20065540270383	1161.7079113242937	-89.55240326712247
-521.2522508467516	944.5387585882423	-23.156807293129916
-633.7088760289579	651.8996500678104	103.89616071179594
-722.7171436238949	472.2952561878579	179.83968318043586
-878.7612894916257	99.19482392691668	272.14046381377835
-1096.1050535207137	-457.566026669189	320.516580552872
-569.9774036493346	755.1077073085025	434.53702771868154
-869.045776786346	69.04108672173058	347.81734849961873
-170.59347544394706	1898.5900729103225	863.1896767498696
-496.8139559585602	997.5683776960417	425.9271223515045
-957.330556458967	-104.3214185134331	300.24119699821694
-859.4139152895524	114.55401803821462	345.8270210540738
-1181.1764376285225	-647.6232392524691	221.0279106085019
-1111.239012945947	-449.49927073922237	127.48493571556399
-844.3148905865934	157.02909439228551	52.032144818254366
-1197.3382335863262	-583.4217367808641	-91.42730622570588
-1121.465228829674	-286.6195327018246	-148.2126673615469
-985.3940701130258	-12.864363915971468	-230.76134069267746
-1176.3575394509758	-412.16265110804073	-385.03213048563543
-1036.1455527192954	-130.14433671168513	-404.41840181650895
-1158.898733023959	-338.2209654539158	-493.0437142874642
-985.2594533848056	64.69175521684508	-455.6455580119149
-1167.2441512609162	-446.84917574234953	-519.3399688462817
-1067.8582410723618	-206.5976140250249	-497.5747550654552
-1028.7889976944314	-38.22244614530619	-370.8669021486525
-912.6986490192154	80.57656697912797	-119.9549956688995
-946.5098142180656	9.179776162780731	-32.96584027019649
-795.9023692615543	264.0685044749161	144.8028575111787
-976.800481458098	-205.06409783682315	178.70385041871077
-1175.2021956363894	-666.7572167549805	243.03235777202948
-840.9124007647252	8.305968901268468	382.88104068108976
-973.0851163959583	-354.4727101515985	452.08884836991484
-1185.3680066228612	-820.8719956345103	278.4964390137965
-1135.4339458185214	-615.6656474012387	301.2642456223803
-939.133025001991	-110.06118040719447	326.8458214367377
-872.2963027301317	-16.418318988458708	249.5430537760178
-899.7271322252323	-30.493301664380517	127.35505431499152
-672.1586989489019	599.63758705705	115.21304259733995
-844.8142478009091	246.52039355764373	21.052381300681777
-748.091147876071	440.92736338302757	-40.554171440293096
-839.337877814814	270.10402526129315	-97.62459957405736
-840.246477482048	334.19208437517074	-106.55154768643051
-863.9822474615585	274.20951198354055	-167.55032239351925
-841.3878556452456	275.31577425845387	-201.50538362604314
-930.9441524302978	79.90322245649524	-276.50600283368607
-843.611425643707	311.29445581191686	-293.3776159972549
-694.2768480598296	796.4314736338163	-265.1023457129133
-968.7251001632665	173.10823048587338	-347.995264366627
-932.5925831204402	97.10739036239265	-293.28921342509847
-942.5737712684511	172.0817790307563	-144.85673719483182
-607.3699782933227	764.9849394103384	53.85217123574588
-971.4038617175336	-360.91715592283293	96.47174040690281
-933.4160197960576	-237.2292163269711	242.64665532626222
-857.8442085243718	-239.62223656252706	356.1810930963803
-1055.9393797172293	-623.7049747864298	362.0658827482786
-1006.1805768045938	-604.8543886684624	448.1385442835699
-1026.6697935308368	-645.5256893147033	501.7032267806589
-1039.748070689754	-567.8519200471708	512.4259126152027
-1020.9028165483618	-448.1682512321691	459.2155872389187
-895.6455090175696	-192.89845733122166	329.09642813743733
-1122.2735747196004	-637.3755019922725	130.42690760512045
-1091.7016507696837	-544.1463639205668	111.8570506993726
-1078.9737182574233	-296.43347768632754	-29.20938001178293
-1080.7609539631171	-282.50234204255213	-159.55027595458077
-1274.7155038216972	-614.3603954124522	-280.24867150341146
-1069.6538857375103	-281.47155738795476	-330.25829041985526
-978.0253827881182	118.76961959482107	-363.27343801363645
-988.3872938072901	345.18053172646387	-379.64805406192266
-941.9776453102536	194.06819573346647	-423.4909411621027
-869.1266768121027	401.79995792635043	-382.69704740907673
-892.7537379585865	284.29031725279043	-389.9521581813046
-828.6708498263366	471.0739325572901	-382.4065570061151
-478.7731061340528	1234.6479237819522	-215.30894420332598
-751.0971845137783	715.6291625910579	-163.87809325498645
-783.5297115625211	464.90705100501845	-81.73394505848924
-526.5286913773712	940.5953110613259	117.48064719761864
-645.2324373377847	658.7529477976324	216.3002364489854
-670.1736496744687	455.7650606644924	314.615870243512
-567.5920848785258	555.05412362109	384.74460749411304
-663.1938541693654	441.5855557965472	459.2166408114327
-810.1860129230444	-118.4160253821206	480.09571097364864
-638.0700508551017	256.66829301654343	523.9523334889439
-620.1325654362275	490.22915199878986	451.9103800121805
-1093.8930593623995	-585.7399425131446	205.89611459344925
-889.5453878437879	-128.78938006116988	152.4692938672146
-865.9391867575314	-46.74334511679242	103.83229921414784
-720.1840065143225	284.69213536050586	59.86692288838353
-704.5165783030862	416.9253701847466	-22.904923425499067
-623.7634652846326	655.5188589496179	-26.412488867581857
-887.8124457741937	115.23294316280003	-132.53485337208295
-668.7125104492088	557.2435838109615	-172.7748185293353
-624.0890554969204	753.3451349210012	-185.40574460685573
-550.8394966815715	970.5019049333794	-151.36653784187158
-644.2310132838192	635.1305724783041	-202.52987463454005
-921.5107021867256	194.77020227526322	-302.3820153383274
-589.8723571242554	858.6154150837979	-103.03764759603958
-819.7601911805153	240.7768679249401	-123.37516091731322
-958.6376617503706	-75.78756074446744	-124.64810299125139
-822.3585289627089	252.60405529333445	-23.770229539112133
-979.3471523008658	-332.206432248862	-19.919996984335718
-947.0310595937467	-234.6132608856124	88.87280401907685
-773.8147884136409	62.193012747246485	263.56560801737993
-1009.6952834671076	-546.7673609361344	314.8095448351152
-1139.2181886497528	-836.4280547858715	350.6883227979597
-1136.5677346502061	-966.0476544847294	403.43168220123005
-1102.8664400593786	-809.2745904577065	448.5756168846693
-1000.9175791909087	-710.2312588566153	389.547610400732
-881.2609457633408	-251.84479163644434	386.3363752408713
-892.1745603949562	-175.10960754606558	260.23066824351594
-1018.9725229441175	-206.9886355733597	153.2500411369355
-1021.3335172267499	-334.7925152131674	-90.1574049089002
-733.4988088456014	447.7277691951947	-101.50915070178492
-836.0218627916078	486.12298634016867	-129.29315923390465
-874.8251339911047	266.91802237133203	-266.1541841487993
-1009.7768780775439	-2.214684312380803	-366.08716129944446
-770.6344502558136	527.2675579713913	-290.9330147165695
-1001.7699143123248	-96.24489935538155	-390.95529777880705
-964.3585206410696	-110.6665200097155	-362.90718715599263
-786.4414834836915	223.83497464734376	-194.08732105176904
-850.2131529967326	-14.145470138496613	-211.01914975645204
-1039.2638045220522	-362.15358901843564	-141.25128964296016
-812.4288180014308	61.81808613185429	-75.18688777981735
-810.4309317771651	143.25116551088453	-42.17468109661322
-974.4468459182087	-296.2973288439825	-21.698146844887376
[truncated: 721 more rows]
