# Supplementary material for: A broadband thermal emission spectrum of the ultra-hot Jupiter WASP-18b
Source: Nature. 2023 May 31;620(7973):292–8. doi: 10.1038/s41586-023-06230-1 (PMC10412449; doi:10.1038/s41586-023-06230-1)
Supplement: Supplementary file 7 — Source Data Extended Data Fig. 3 [file 41586_2023_6230_MOESM7_ESM.csv]

wavelength [um]	NAMELESS bright temp [K]	NAMELESS -1 sigma err [K]	NAMELESS +1 sigma err [K]	Sup-SPOON bright temp [K]	Sup-SPOON -1 sigma err [K]	Sup-SPOON +1 sigma err [K]	nirHiss bright temp [K]	nirHiss -1 sigma err [K]	nirHiss +1 sigma err [K]
0.8616187830163452	3035.07923956019	41.569303458336435	39.64214903247375	3070.4252193901084	38.54742029733234	36.93024079558654	3114.8554536335846	147.01785996422404	126.49909299681485
0.8786989896721659	3089.696223946009	38.70182924427445	37.14115161676864	3120.313770934616	39.12029385851292	37.56387006818022	3099.36502756942	42.59064824823099	40.72208307781557
0.8958694952533833	2999.767563255108	35.44131132257735	34.0701383151968	3030.632059443943	35.283596294038034	33.95756947878726	2993.316373223883	40.28986427128348	38.517819027763835
0.9126701817248608	2988.188616552077	42.25045309793677	40.3494120872092	2993.258111410779	35.935208958957446	34.55660976244235	2965.328526378478	45.048115005844465	42.853226878453825
0.92977672598893	2943.0414636069413	35.23425405142325	33.88940011411432	2964.8379889780467	37.91310347857598	36.38781733214773	2951.1106556872364	35.11731920802367	33.790045841731626
0.9491105955236355	2963.0346114651984	33.815319919996	32.63134958093997	2976.9304170584846	32.2762297373456	31.2082025989057	2952.0411276707314	35.618234836760166	34.29510632336087
0.9684234310849671	2996.162297313147	29.581817786507145	28.722625576372593	3000.8037037491263	29.075314125801015	28.248061612316633	2993.4315269718427	30.117973034185525	29.225804986018375
0.9878243214705615	3015.8116363217223	27.950599656628583	27.21701963945179	2983.9543560319025	28.86662267070824	28.063917022349415	2767.0132423878076	100.37572382126791	89.54832479535025
1.0071957810061716	2982.684999578479	25.12759257668813	24.534335268182076	2990.8269581672257	25.68396756681841	25.068675642161907	3052.2950789779843	36.49245984063282	35.32309928918903
1.0266474505862782	2951.990381391897	27.962119902027098	27.231797492275746	2970.779661440055	28.036438228853513	27.313839865017144	2885.506038019716	64.28392754847164	60.33551715671001
1.0483555876316433	2991.0325389694303	21.99534835195027	21.56975278638447	2993.321278376671	21.355692190957598	20.9550458471017	2978.5886109839103	39.716338096372056	38.335248283926376
1.0701985834895635	2894.8201718978958	26.565973732727798	25.915499658224235	2918.3185679925978	25.935335979152114	25.32752677009603	2905.1600939672926	27.548653703657692	26.85602221746649
1.0919918908599555	2944.1117377123473	21.05093040117754	20.669809738359163	2961.2007208233563	20.185747294931843	19.840194957817403	2973.7194763804287	20.9027904468021	20.53644141700761
1.113865284640748	2952.0303325464106	21.569660022193602	21.184621142997003	2948.9943001735774	23.092191028275465	22.65026159942181	2970.6353803345996	24.454788359479608	23.96887843106515
1.1355848645518056	2923.612375221493	21.99237428328479	21.59451437731832	2924.31107055078	22.44858625264669	22.034455149180303	2848.440722391915	94.1699660802592	86.81938218414098
1.159712207196393	2946.270826080576	20.41163460061216	20.0862910251999	2958.8029913376236	19.869205929845975	19.564160549018652	2976.809264298175	45.996211875419704	44.4175271913432
1.1818394365883083	2941.7769698517063	23.609257182844885	23.186318799050696	2944.8947263402565	22.339542363880355	21.96155129234785	2903.724748940043	43.06136277112046	41.62760949848462
1.2032766906661774	2938.0294496704128	20.272255647380916	19.967565156804994	2937.554212677547	20.88944070768366	20.565924883595017	2939.03864088783	21.741864410941616	21.39208375619637
1.2279156434266703	2936.7786139596774	20.421200864399452	20.12170387504375	2927.6295156350507	20.514622157744725	20.20992804041134	2956.9332736242413	21.407624175715227	21.084543637778097
1.2541585517722125	2893.8917822327207	19.774985563582504	19.49287914776278	2889.3558717214555	21.88352013899339	21.537147137711145	2896.8112401930257	55.56493814713531	53.397622272256285
1.2813395210855636	2886.120316581405	19.947432893378846	19.668334535172107	2867.8833999379285	18.21002221087383	17.973238743849834	2576.282428991624	68.22810691560016	64.02929099333414
1.3054273283632947	2892.4620325442593	22.188094451790676	21.855596535298446	2894.251698207269	21.925537675414034	21.601333671252632	2922.96337598585	20.517573263919985	20.24070378814713
1.3294753973397975	2891.9187053182313	22.445338750186238	22.115066787165688	2899.8772335218814	21.43272876491801	21.133567566919282	2873.4709756698066	61.74105034130207	59.262216468474435
1.355989472988558	2952.3419482928734	20.033777331953388	19.792389890111735	2949.3061912363723	20.43997397136991	20.188070145017264	2979.31677475682	20.83711712519471	20.582354748104535
1.384979631987143	2968.5992569565337	19.872661305127167	19.646753029864158	2952.0237019883352	21.643930680872018	21.372188247704344	2940.2021618206486	47.602362743040885	46.29310893776437
1.4116095613266404	2967.4624872034506	22.80887393107787	22.52087435276053	2965.2126727067894	20.47544964493136	20.242594500168252	2979.373526120156	20.994716561175665	20.75307967505705
1.4382904707371271	3001.984012613973	21.267439724205815	21.032131109530383	3007.904581397262	20.8460009955038	20.62107579975691	2999.5292672983633	21.518072253221362	21.27668386332789
1.467447692455458	2986.6638109310725	21.876600266351943	21.632749256229545	2989.889085181403	22.476920399890787	22.22032911137012	2983.0820782587175	36.0697324687153	35.40934476563689
1.496653791118541	2973.4941869343043	22.21373195293063	21.96778628555603	2961.215518140748	22.24707453242854	21.99761491899153	2985.2616263921827	23.646208817757724	23.370677164984954
1.5283438714052533	2964.8312121264707	21.016040819472437	20.801898120906117	2970.758877893822	22.864540293208393	22.612662763590833	2948.730769140585	25.689092822849943	25.365091549124372
1.5600786251830545	2958.7258813833973	23.770999517962082	23.505460523198053	2978.149201845279	22.607127544728883	22.371072545356583	2966.9079943856855	40.86116552717522	40.0884071234791
1.5909463755212079	2928.4318794695882	23.62862303887823	23.36779626605494	2921.3716121144703	25.83015863916262	25.516723608755	2940.004138292491	23.724272629882762	23.464153636011815
1.6226860624240846	2889.946237248014	26.97012983018749	26.630239804556822	2914.212799540629	25.727527296618064	25.42503827549217	2909.711793109161	25.02763372573736	24.740078575613097
1.654527002496535	2936.5186701851485	24.87190014553289	24.60417183250047	2936.125656465869	25.758939345239924	25.47177596884967	2928.9154689494317	26.835104571090596	26.52148210442465
1.6879351531182734	2900.3965166002276	27.589830755253388	27.261131625726193	2913.432761637493	26.030671781569254	25.741462935252457	2912.638785305189	26.440289231456518	26.1417343702974
1.7222088299395029	2926.7388584558125	27.27060422777822	26.96818781280126	2915.0053515007744	29.06156465114327	28.71455173705135	2926.127914024385	27.90459035527192	27.58784671892363
1.7559420331572166	2975.3701374625575	26.167242944793543	25.91006844367621	2972.2955414745493	27.93610052852273	27.64233184624618	2974.9811649385965	34.61117115782508	34.16245785672936
1.7899722899771215	2959.3158448625823	27.956992850343795	27.66919926625451	2953.167712747169	30.14080103138849	29.8046203582453	2945.3287326862155	27.319970418963294	27.041446412730238
1.8262708193351798	2937.1852312728074	28.4077042332342	28.11502530104235	2903.2008707754976	33.04736232632922	32.63896525139353	2956.9790982856275	38.817778528698	38.28330010895297
1.862703067844723	3003.550689699243	30.79010590239932	30.478494342129125	3006.6104256127774	31.321941764395888	31.000441127578142	3010.3938926610476	28.640181223137006	28.372091317100512
1.8988975147356746	2950.187971198025	29.299895505661425	29.01320689289605	2961.2117767709556	31.863528516301358	31.5282628183013	2942.3756014731453	30.419102797306095	30.10791233666032
1.9379244680492738	2981.2156619534785	30.41010193610782	30.121092230217073	2958.2819991797364	34.5697048492857	34.18855062772127	2983.12761892848	40.002810769514326	39.505037123268266
1.9763404372950593	3058.808230478389	31.228387116622343	30.95482738437522	3018.167104147479	34.919570528710665	34.564771348125305	3044.2675873400476	37.19859931226347	36.80584289370972
2.015434604803062	2996.96743741542	33.234302209001726	32.917824581460536	2995.308934779459	37.38516018905466	36.98452489764804	3021.6969507644567	31.68817901959892	31.40692343203
2.0564356001683723	2961.5973231632793	32.208432410585374	31.91208978010718	2937.5621106500253	38.34550993764742	37.91646797163685	2968.517524658746	34.29780951081011	33.96416352910683
2.0976836968920765	2912.7582564179434	37.30349671268186	36.90231686090556	2900.760690281806	38.79467135097457	38.35589346415145	2922.519251953032	37.662029785718005	37.25697144246078
2.139056932902041	2905.9788282187355	37.001212528560245	36.61779509374128	2875.061652791174	41.82930608088145	41.32498205364209	2921.071407144444	45.30107927228528	44.73591773177532
2.1823948662519155	2864.1892502174246	39.427189139490565	38.99031909890573	2854.4932787006105	42.813857181448384	42.29424048144347	2914.416687397515	39.27457273998516	38.86180645270542
2.2261231250968323	2909.3950073127758	40.2300251898032	39.810482792638595	2929.8799281634074	44.644999837662	44.13901316461079	2958.5782794714155	38.982465169260195	38.606689461757924
2.2699185701041444	2956.260619409725	41.10596947660679	40.70219842758024	2950.7976268368334	46.80843663335554	46.282789035189126	2935.459783766292	40.86174618994619	40.454661151932214
2.315751495598197	2897.832538780008	41.66041301802261	41.23746899259959	2866.9898272703713	51.70089262280635	51.03102672993191	2915.394285701425	40.445030240721735	40.05307487632854
2.364224274132243	2917.543521751012	43.21387568513046	42.78442056961876	2884.641125848568	50.35503762193048	49.75376292936835	2990.2190475041793	49.79392115966175	49.26301571522754
2.410322518895346	2971.5918514487976	48.047161822191356	47.56155270435693	2928.3784410101744	54.10054749033452	53.4594050673245	2956.2115594476168	48.14632975569157	47.65145452600791
2.456373147500008	3048.3711866011868	46.97444157541531	46.557820600115065	2993.621335242486	55.1153366293056	54.51216024652922	3049.0897632794986	46.678394405929794	46.26726459291058
2.507226792807471	2996.0815469841323	48.29801351766946	47.852734472714474	2920.1733916576336	62.618466837757296	61.81513018141095	3029.3938256011775	47.38678132457608	46.971451576996515
2.5581925758009993	2950.5376997160465	54.13022327615272	53.568021575983494	2934.7843232122864	63.35816107789833	62.57731904720913	3025.0677680941817	53.03863655893201	52.53603062572438
2.6090876974813875	3022.533399983245	53.92616849189017	53.42435758384818	3015.9948431152447	71.30595704468169	70.42547399860314	3055.1844557114	56.69510581975783	56.15753685186246
2.662255865868931	3019.9081135754413	57.25753395333277	56.711817535262526	3014.09729132106	72.4646777271978	71.58772264182835	3070.37153470772	58.29216933598673	57.75298049606954
2.715649795079265	2993.5151020060007	63.23660995319233	62.579616274401815	2922.163878593363	80.94471381675521	79.794136497836	2983.521547138315	69.75490292950462	68.94853260357513
2.768982135373341	3112.248200699641	71.06276137580926	70.34858252084041	3001.3971036766206	88.90805658159888	87.66993510317434	3115.5767581874316	73.9913076941466	73.21971441798132
2.8125554660373413	3031.2482364017155	96.96289100517697	95.57445395210334	2939.9388034591307	122.91719845135731	120.48943583170058	2877.452480142393	103.35507656826758	101.52521741427563
