# Supplementary material for: A broadband thermal emission spectrum of the ultra-hot Jupiter WASP-18b
Source: Nature. 2023 May 31;620(7973):292–8. doi: 10.1038/s41586-023-06230-1 (PMC10412449; doi:10.1038/s41586-023-06230-1)
Supplement: Supplementary file 8 — Source Data Extended Data Fig. 5 [file 41586_2023_6230_MOESM8_ESM.csv]

free chem + diss H2O	free chem + diss CO	free chem + diss CO2	free chem + diss HCN	free chem + diss H-	free chem + diss OH	free chem + diss FeH	free chem + diss TiO	free chem + diss VO	free chem H2O	free chem CO	free chem CO2	free chem HCN	free chem H-	free chem OH	free chem FeH	free chem TiO	free chem VO
-3.435784650046857	-6.1470336171271125	-8.674637282129861	-10.046381400387247	-3.824456751752793	-5.046472140460959	-8.996592369291328	-6.747929709486715	-5.8972996188695115	1.1438479178583885	0.3099872288939215	0.16452752967561413	-5.661123576939673	-0.5915304555709922	0.5987908649415696	2956.6537310915355	-1.7988891056923002	-6.707802294969766
-2.462885453094625	-8.484501830230666	-11.634581958945942	-7.655669783870946	-3.6643018011043633	-11.28879524002489	-7.726222869798046	-6.259074059900072	-5.235787480432893	1.1124110865158567	1.6050386953271016	0.15949144047376854	-4.873057108516659	-1.0256205772256184	1.7304171057133835	3002.290110150838	-1.4514039867198267	-1.6282253403171527
-2.9003258864060033	-11.201178727973339	-9.008880730846858	-4.57689032098232	-6.728709394276685	-11.468497310288456	-8.655478566860559	-6.640557632861981	-4.643084541281419	1.125707209126005	0.5778445360012117	0.16246535233803786	-5.004035937797619	-1.440753879445662	-0.023626653007833065	2978.3150941086187	-1.1593502363673025	-9.450467015522413
-3.4134790310665046	-5.227063514070869	-5.754318896390046	-9.743090339009193	-4.608915873806488	-5.001718069323087	-10.684423132137708	-6.573255111269327	-9.820070153413958	1.160324328767193	1.9111097255768763	0.17082636623301467	-5.688069279993923	-1.2111937895586147	-0.06623953485809508	2924.9702569069077	-1.4460556023637459	-6.832607842374233
-3.5464523303903093	-10.60718173677359	-6.626765516563225	-10.072835109910413	-10.203106175770722	-5.1541864711560486	-11.201524640182443	-7.037751995418907	-5.620976221998564	1.141616594789082	1.2051409782618538	0.14987130164366325	-4.410710396586572	-0.36904948615897304	1.667771163579785	3026.989558845292	-2.4112143677831224	-7.532044219998417
-3.049338797976601	-9.51327034288908	-8.249819836784242	-4.423088602177507	-7.404770835052155	-3.6843874105126027	-8.833390817717222	-6.2986781218193135	-4.753812529899015	1.151682610186035	0.2624655895562759	0.1960948065344899	-4.491289786855546	-0.9055099550758889	-0.19762028870357695	2961.444581697663	-1.400990350587838	-1.9698346047394821
-1.1021396613383914	-8.973668260369	-8.324176112995586	-7.0415747112239675	-2.422923456337516	-8.107088410707817	-10.940105382668083	-4.232061651890278	-5.493589306997236	1.2083134061918688	1.9648928440199698	0.24709669056191844	-3.1131082866536075	-0.20043575073863806	0.2518493355439322	2935.810370033448	-2.369286946012327	-7.80100576350478
-2.974338852453684	-8.44052340980673	-9.22180480515301	-8.292991013568832	-2.4177811419923465	-8.666061669552976	-9.011249670414246	-5.435229584662474	-9.761649827217528	1.1379811772712556	1.0097838969597557	0.14486766263164505	-4.15879207915484	-1.656811701530808	0.46204869755782285	2968.909608164716	-1.2894855330048483	-8.910266065631797
-2.209184889636685	-6.288205796699879	-5.105136794952104	-8.93409800386879	-1.572051221198027	-7.899447806315179	-8.672426765529494	-4.299285771599297	-11.394612927529426	1.131159109135114	0.9254489057397451	0.13065812826115672	-5.892983653273495	-1.8534601917753344	-1.4517447908219205	2970.3932593367244	-1.428218265991319	-5.976183049361988
-2.873011924030674	-2.8448270291903555	-10.81898433428552	-9.890155332194766	-6.351597498083673	-11.312939309046355	-11.59504586523941	-5.666681607428388	-7.674911122641909	1.1301973790587043	1.6617815561808107	0.18528201410971346	-5.089019103633262	-1.1332022345285386	0.7404273703280952	2991.25874132793	-1.3817705499239938	-1.8809670800089755
-3.334462168229839	-10.230199327006362	-11.354931115635443	-11.054168982200217	-4.279214717847001	-3.63288957842404	-10.172184758919936	-6.74083291161535	-5.829228031360232	1.1777848935955124	0.9497053647439148	0.20705618474039508	-4.783714330337067	0.49711678920490154	1.3124754453406862	2948.6894911431714	-2.2132699778426144	-6.771700718134056
-3.391354414921418	-5.3313709262826325	-9.269494733575932	-6.917554366284242	-1.9426977425464074	-5.376354774439111	-8.735325786702298	-6.7265611227467055	-7.753758309191422	1.1374797406616393	0.5222641673399615	0.16870942198884933	-4.024700799324474	-0.4186849065059759	0.6435845091554029	2997.0162438243105	-2.006087583864087	-10.569024809640208
-3.077979273394675	-8.857747401039859	-11.801302609162693	-10.181243769607184	-2.295467946405026	-4.017389779901428	-9.99564133593428	-6.54116406977911	-6.170958494252955	1.1168702923725855	0.5568318474607619	0.12359644028953953	-3.853629146047123	-1.7032946284794077	-0.7129916855017617	3012.6328272219225	-1.5498946789602606	-7.160287797142887
-3.207956126872139	-7.611621044315731	-5.384076449743811	-11.03663195558934	-1.1108384426138223	-8.306458426697338	-8.347662599614537	-6.470313348208189	-10.469869212559667	1.1219805680906376	1.044581300677221	0.17146234067989985	-5.415144915645564	-0.5818700499700213	1.1614222570879602	3046.998619106801	-2.130302911781868	-8.347353614157855
-2.8316516303727646	-5.222890124512766	-4.103104192062646	-6.85505215155033	-10.292466617848055	-8.15000289972306	-8.797528853088371	-5.776932956810224	-11.797022953031059	1.1234367530406049	0.2056162913308876	0.14871696015648747	-5.587163188426878	-1.0386154733549988	-0.6735383543086777	3046.5080083506896	-2.1543178930602735	-8.086047041963722
-2.9189167239709857	-7.1407218288807055	-8.169103540603247	-11.221858542688178	-6.273851757645721	-7.586581089433769	-8.976939362358006	-6.767953750062963	-10.817602860456555	1.09823815936118	1.1298894774847117	0.10015906091598624	-3.7049229298933755	-1.3109622851077702	-0.5406360505994927	3084.3472447351965	-2.286136350350633	-5.831573342882885
-3.4978302543162343	-8.132561384908513	-7.596022938346785	-8.636449159983837	-10.691393234422902	-4.273082523278139	-8.693337828225978	-8.328923631650987	-5.267585436958538	1.1399367262670366	1.428837679601719	0.12630958109246923	-4.159594689321238	-1.6287898596246526	-1.2201206298338927	2987.748904641742	-1.8646643560314349	-11.817929109289215
-3.100116932584733	-11.061196411105104	-11.32810563965094	-6.663849722366561	-4.240304548702124	-8.303858032196192	-10.060535920194646	-6.276296502764954	-5.230776098788855	1.1517856221913034	0.2084851690907104	0.14338640884115592	-4.314374408196163	-0.5291079875315798	1.569327548698935	3028.7307185319123	-2.640695200046313	-8.794072899678062
-3.3048953903777267	-7.3687034205824675	-5.543691316325341	-6.780775698991266	-7.336145486299957	-7.692404326801681	-9.696306194835675	-7.833703596016832	-4.957699717248625	1.1581871650096616	1.7388952423856048	0.12541801509336764	-4.460671228005225	-1.9780306749390206	0.5113179364207321	2939.4674576486723	-1.4800741128997839	-5.187169090397097
-3.3728500233761114	-5.102494549151127	-6.611647518661971	-6.879111239130639	-5.419314936630121	-6.421309754755631	-8.571521122011678	-7.08768545683103	-6.0831532938470865	1.1161020336343803	0.8770987203876567	0.17654105227369316	-5.549525705957987	-1.2209988257032443	-0.11744297070645415	3005.777738133531	-1.3651550043378773	-7.825848833628427
-2.505789012645671	-9.850628165187867	-6.026273186083421	-9.618002086178379	-11.225219162839707	-9.482697585890211	-8.866217134881008	-5.261050651492105	-6.294554544423967	1.1578562304740752	1.4729709012006509	0.25171494736754185	-5.201357977645648	0.4146797573878711	1.4069336240109749	2976.89939781045	-1.803241111735577	-7.95788279627801
-3.1490228859811733	-10.702005190185396	-4.707181679368939	-10.768438346091315	-7.989654756154307	-10.553448149180308	-10.271150079497957	-6.798593432016704	-5.74298298923048	1.1136092984463617	1.7043151392918217	0.10690425506276027	-4.327723099524247	-2.0411891865319545	0.392511412974454	2995.7403237978597	-1.283238565645437	-2.1752673385541303
-3.7737489994967106	-11.150966256166395	-7.832132730530452	-7.507501325526208	-10.235072575347921	-7.45970974621637	-8.484086300204522	-11.633820172608214	-4.8740830605485135	1.1307479013587647	0.4210273043960708	0.1561974634902493	-5.755138424997489	-1.1804332654682108	0.6363793304530523	2971.7124211586456	-1.528255936268332	-4.42503112025771
-2.7762129036732475	-9.944560545965615	-6.937491317687647	-6.237167086877524	-7.932365938024294	-3.9632932512051706	-8.415864250645221	-5.629640958930309	-8.56707303810287	1.1287457585676823	0.151863611608511	0.14739280454671838	-5.588148315256179	-1.3674569369966685	0.4374899361406852	3002.8870707944434	-1.7735991529025465	-2.054133342956977
-3.6348645721478157	-6.780345014688033	-11.108620336398445	-10.337001005133596	-10.508047116296126	-4.459061056243631	-8.445153893493858	-7.1661725794926125	-5.069413860654095	1.1154235650421989	1.3796208213164043	0.14205794702131877	-5.283104280011053	-1.5464670623499535	0.2156765350465646	2994.7535538386574	-1.395813802234688	-5.275785426957429
-2.0261479851387154	-8.33789758893854	-10.447479584009304	-8.630022845853892	-2.539890961899964	-9.303172563564225	-10.12361060427806	-4.289936116569768	-11.619367293212116	1.1408325724712334	0.9379329029267418	0.12533161027737846	-4.556103833557053	-0.8998420433472871	0.6765413823308122	3055.7213830572764	-2.6784792249439864	-4.811615282904442
-3.4058994642615623	-5.236092948088254	-5.183299316468057	-9.591841901509321	-7.420981046777097	-10.862472428899956	-9.582458483109292	-6.600332492900384	-4.2384243472727485	1.1354462477512695	0.5200984766947433	0.18545796420331676	-5.025285648180433	-0.46959792530088507	0.6927035938484027	3006.0295479329598	-1.9877346256106225	-9.669768801915207
-3.7676200368302695	-5.921270163198815	-11.433698485949021	-5.932223529871807	-9.716366118011203	-5.2509071639100355	-11.16246429821009	-10.125828195736885	-4.5399935742226845	1.114364564548797	0.6171754644431825	0.14591118220621926	-5.314445090982535	-1.6398619245220196	-0.11364494377433854	2986.8733551716696	-1.1093024279866572	-2.4335247347794944
-3.5199466488446784	-11.377898274477225	-8.288518076606305	-4.686278842349694	-5.6646838534614234	-3.171992938783612	-8.586989047019285	-7.3878272853522	-6.089398383038476	1.1662939338074079	1.013793401807305	0.18054972230147395	-5.47267479425766	-1.4005236951160045	0.7908221585356334	2941.33235800334	-1.3515362542094724	-7.549316751526844
-2.9832052256932524	-10.703631287976794	-6.185123628886256	-8.737707607505879	-3.532584942760705	-6.524558687991223	-7.097300013960599	-6.411324722860587	-9.769242660181902	1.1118574043870433	0.6745995088492284	0.12525665454493154	-4.869549224531311	-1.8983865871998091	0.8337564736569925	3009.2941299604017	-1.3321388853913376	-3.3084850897043
-3.1545565889283207	-6.337610590607573	-4.737853189608781	-10.576810813895584	-5.936668848721113	-6.829090132114425	-8.889613888335811	-6.7837080433364	-4.428982062630066	1.133682382939642	1.4842647233573756	0.1067951144321938	-5.322848191752284	-2.2084967294439073	-1.689265808284004	2972.3975661182644	-1.3862226031062033	-9.185452647119618
-3.507436988322631	-8.188687801631566	-9.178214726135185	-11.559620807503425	-6.215086945327004	-4.829163956960822	-7.882055465886604	-8.418315699991131	-6.590318938724945	1.117486182419866	1.3774279727807839	0.12173421972761982	-4.701963511555091	-1.652475401109438	0.7591229386860641	3006.06606172623	-1.683519878056451	-9.091524128591926
-3.4597362121857067	-7.634178702043835	-9.533590614429468	-7.375115582269725	-1.8566146642403716	-8.420585899125607	-10.2986371880577	-7.046705345709287	-6.260406688361166	1.1378761354666282	1.1867694708931549	0.2141100084152776	-5.044683731130768	-0.6351733406820586	1.1011717473701674	2988.2233255918263	-1.4993421467881323	-5.588102181414293
-3.004255348097649	-9.770397291564022	-6.058897569140446	-9.14279108332606	-8.130409734291515	-8.98417687903054	-9.868672045241205	-7.491687102385643	-6.36690503261227	1.1395334334689435	0.3523667320208902	0.15778107348153445	-5.468988130769828	-1.3723731637326448	0.9386682413731764	2974.7449890302178	-1.5689059735557507	-4.892607981851687
-3.1510946103258526	-4.6833276345002375	-11.767249881949736	-8.150135255819857	-1.7558209270587408	-10.426888131072115	-9.457075926887974	-6.888164945547604	-6.4266353290059754	1.1292782532792451	0.8703118586086552	0.14784592178016928	-5.425059895074963	-1.6619032069065849	1.2306861585501334	2974.526202452584	-1.2265552117824132	-6.080406253123433
-2.9021439272512204	-5.259653356135435	-5.900901162253047	-4.880205020482675	-2.716494979387983	-9.172994731793668	-7.5149786608905496	-8.285473500948834	-4.072758373719669	1.1490519142638447	1.2035469255837103	0.2091968089723372	-5.186846549872116	-0.43709246644584887	0.6991086329226031	2989.709396636537	-1.833959380177662	-1.904322832461398
-3.3108161516146026	-6.407090496235935	-5.058107787194261	-10.507600205284808	-5.243972381646142	-3.6986262375347128	-10.11729766592055	-7.044089143019595	-6.362272837160573	1.1249939630540566	1.72132163659703	0.12463514055477634	-5.330095524720386	-1.340034281532831	0.10237995966217683	2997.5458471644333	-1.9627756033561994	-5.584065655818225
-2.8503818023051064	-7.761710525124788	-8.3644644849651	-5.935156760107486	-9.138822654722553	-3.25770686209588	-10.460030815370649	-5.180676500276837	-11.981912607490596	1.1789765474752227	0.59081790603402	0.2459266613254156	-5.428799490954156	-0.5979343399963728	1.9428322915280059	2934.99871426355	-1.461402840085567	-4.644276270662065
-3.233086520145438	-10.872386239139889	-10.778803034780235	-10.248411331174637	-5.677407376517114	-4.5605877509437684	-10.959704246377413	-7.911468370487312	-5.332680461745069	1.1450589703196705	1.7042972875721634	0.2597249121370206	-4.363632891957572	-0.40841641624862035	0.17880400517294737	2998.349499672847	-1.720324959277928	-7.975727761043001
-3.4798256745317335	-6.676949229443284	-5.726432725900129	-11.36466776032536	-1.593328455398499	-6.76083656131375	-9.02518836985984	-7.098014312616711	-4.874159665002	1.1308103091170834	0.4206183180384591	0.2061852013970052	-5.6752877308003775	-0.6749411878740394	0.7383390038368116	2989.959278788504	-1.4797853800821237	-6.66152152884944
-3.1922831641322844	-10.753693959312109	-9.88628160445456	-11.666763610594552	-4.029336171689141	-8.919957486115193	-8.298208824800575	-6.173475296486788	-5.8536408566948	1.1429583238935686	0.24320449832629196	0.17758055859062427	-4.373991476123136	-0.19370239291932378	1.2164796588792068	2992.276595588507	-1.9902953049594139	-3.7349714082842276
-3.447075574427018	-9.156807031310596	-8.38835435917035	-5.44312239870702	-3.2546593751235218	-3.833044698301011	-9.914568821432413	-6.0949209531310995	-5.9889176041669465	1.1548530475310743	1.4503148611872418	0.1454892742203501	-5.713414098966908	-1.4083881176569024	-0.2048942526138764	2955.9527993045176	-1.8273180930076922	-6.212925771210781
-3.3344310138158626	-3.2710776865250217	-10.04929233054649	-8.361308020428059	-7.345198945615225	-3.2416964681859195	-10.532937499231469	-9.492031155152688	-4.871566999519864	1.1214778082396908	0.8412703010430572	0.16263231659278235	-4.430407455826378	-0.5807643923506918	0.36375963429806246	2993.428864578116	-1.7294586627814148	-3.5659950101301447
-3.163004217811668	-4.475858053064756	-8.34257889510061	-4.429497523693637	-7.463435496729694	-2.9774420112667226	-9.155608196102063	-6.0458681569891795	-8.112039921464694	1.1437755580264497	1.8922173664867952	0.19390042489583273	-5.32285537081934	-0.37562766273124204	0.9729964398260549	3002.9403924081994	-2.029031153700565	-5.80290375043719
-2.5818033736834796	-5.858795704129236	-8.177992231341737	-8.67491827267264	-3.2445144167414064	-6.343385402499415	-9.356105206682386	-5.184892810127533	-11.434885188302294	1.152553024926277	1.5627513706212262	0.14531872929743297	-5.501352603342716	-1.4990459769094588	0.7399427501623062	2931.4592215431894	-1.5320653961221744	-11.216844005840358
-3.314605587386911	-6.441461325492315	-10.059685960797305	-7.894001110933757	-6.518637693037772	-6.458143396036106	-11.75347771475829	-6.97970286415577	-9.213877431029728	1.1417734765972516	0.6675348682000148	0.24396141057635773	-4.9429119508101	0.17392667072287082	0.5540791030390042	2959.112787856443	-1.2170791258709581	-6.58356526687038
-3.693119227542068	-4.584150121254424	-6.515449471207908	-6.71822453707752	-8.740641750407525	-3.547393669088871	-8.116049819316656	-8.612654936449042	-4.904644642711899	1.1326686789900555	1.753804237047729	0.18216968532528874	-4.056461730218965	-0.047944020965778655	1.033970669026449	2978.3378435414716	-1.7218663812746744	-11.22888148067494
-3.5484592622135853	-9.198419716161627	-5.076482960708808	-10.257419129084568	-8.030723346345026	-10.624011465685742	-10.535745876979092	-9.969155934076813	-5.637213963162953	1.170675561131469	1.2846071458003048	0.22724469013299123	-5.252265990108368	-0.6946525475764851	0.3486436531380068	2935.314228315958	-1.410802909118912	-9.182834961071304
-3.6844959790621417	-7.177595289454652	-10.05239482524972	-8.170470601388544	-11.589941361490602	-7.588978124139765	-8.306198158805051	-10.128818795105136	-4.756073161404715	1.1341574640773193	1.1096620351864455	0.1264726527913775	-4.666329657936073	-1.4786877362899213	0.8419332078411923	2969.134010274484	-1.7257222178913523	-2.235250355609775
-2.49705544742217	-5.027517259953844	-6.440991396582048	-9.512492487199317	-9.202195756770697	-4.000615815989064	-8.143333452912646	-5.654379168260005	-5.3213383932899685	1.1532560637469278	0.3734811814706111	0.16573805543685613	-4.381169783746844	-0.3209519609917191	1.3534640665061795	2989.0947209730516	-2.2459873812835642	-7.875790918734639
-3.2021697956924573	-6.71894972446592	-7.831215840827264	-11.067719941335744	-2.6595625786584165	-3.824305567666192	-8.427206428710317	-7.45701889111095	-5.084909259807915	1.1371491724807175	1.6716564136250938	0.158952079083225	-4.49597921579291	-0.4565853535098583	0.10295682632617176	3046.348349707456	-2.3999130747379986	-7.90177037059747
-2.9114490091413607	-4.591134687102531	-6.200912383987765	-8.679362632515502	-3.9670923499545125	-2.905823652429449	-8.850286927920989	-5.838355173657277	-5.34533370765243	1.159486917538125	0.9342513021711593	0.23619374758876657	-5.546770842355467	0.027641368242468545	0.15510394663229476	2963.223299888808	-1.831171421665772	-4.579497672974062
-1.7749963853270678	-4.088451840078841	-4.36522955913729	-5.12735295396931	-10.347122387697436	-3.6321841259497933	-11.01650255911927	-4.2098869052308325	-5.197732221794713	1.1347783732752676	1.31882017088329	0.23063589560903	-4.581965507513429	-0.10495054719756602	1.6235607729575356	2989.6130768266685	-1.3884286411573115	-9.150073622466415
-3.25271770479603	-5.34674300261219	-7.608159237142511	-5.8970106626335745	-5.253529139955475	-3.597625683647369	-8.578101515878034	-7.5557947265794025	-4.541871901876249	1.1026559248310615	1.123635521268266	0.09922308166877795	-3.879933773546559	-1.0699345468385593	-0.6071911757823547	3086.268094345242	-2.487677871542161	-4.1709914810587865
-3.265865245838093	-5.87347489991952	-8.64255027668762	-7.887811767923376	-5.572365957768578	-5.70336435905927	-9.68647472371638	-6.478834722007779	-5.033642244118358	1.1372141491956722	0.9954568941068325	0.15255451337891737	-4.927196812354246	-0.18159995897733605	0.11659620451024333	3007.4430598814724	-2.2597735097388263	-4.978397706281687
-3.186405421129919	-4.35191764779966	-5.122272665335518	-5.822677247987935	-6.273444407653859	-9.153618412543556	-7.748188669332537	-7.652462107763313	-5.185243579064647	1.157009859815048	1.8072695762707105	0.19004978355596214	-4.669024721679756	-0.15598341457238885	0.3198899866839695	2981.5632668379303	-2.0977133770829255	-8.040077173739917
-3.600496816869706	-5.801809526946784	-7.5578626805980065	-9.737410110524019	-8.450551096785533	-8.67417640808982	-10.012234300206988	-9.362612996480934	-4.479152152610986	1.1393667766300413	0.8747076353513189	0.16704133574272018	-4.57830483763571	-1.0953031970363547	1.3565160993535859	3014.787884158489	-1.9920157441354789	-2.2544299096551086
-3.5551744338396833	-4.7104984874964675	-8.139839613455827	-11.379687873831346	-2.516489696410895	-3.3222872272319677	-9.244780902684406	-10.816708489190422	-5.440464487105174	1.1263651713414562	0.9796119001739484	0.11283346487579042	-4.488871727717817	-1.808707557047148	-0.4792884860570912	2992.064451896722	-1.7673213600286193	-5.444840381425915
-2.993368562770522	-2.6110019878819895	-5.442134513183249	-6.50674080758496	-8.91472551341672	-4.0132641631818124	-11.014661619162572	-5.814177690197597	-11.20925164207218	1.179059697053813	1.1426290515542803	0.221245168787239	-4.847795676934544	-0.7184485664885116	1.4492650848420143	2932.400383913522	-1.6584045172377984	-1.5293919996933933
-2.422124527363687	-9.410923875487713	-4.186879468147797	-8.490044771661236	-9.7334787305522	-5.8760940931624095	-10.023184781203772	-5.585269007177408	-6.8936380966296245	1.1244785254708665	1.755363341248664	0.1709082962132065	-5.370429356783122	-1.113373564830364	0.6994440498461518	3035.403723067624	-1.9350235095178139	-4.355268846001249
-3.016862733753097	-5.711294859223834	-5.447586143387227	-5.673404264196659	-5.101826632612762	-3.939993370348038	-8.37035132177241	-7.016205346013449	-6.953621394936701	1.1507889630685346	1.0386791149708123	0.1373220519391283	-5.477683365348788	-2.109808800027894	-1.7793088968991886	2966.5087248740656	-1.4166495099753984	-3.8894780311300714
-3.0485135193815136	-9.928858514308759	-7.689207159481587	-7.702964211862007	-1.1359887150604493	-10.164389844369003	-9.186147202254416	-6.562291945436632	-5.372288886340938	1.1451691911429178	1.1492316169654013	0.2019259105122673	-5.290809832971047	0.1833475971327081	0.7771136399445955	3017.238110899787	-2.19239406597792	-5.967221915705434
-3.094741038327241	-11.606777659976272	-5.836067575549324	-10.929779201974677	-1.8081708085473416	-4.769484432164706	-8.770177698793091	-6.86672810219172	-4.460618555150745	1.1134445485902962	0.24118330926473536	0.174935971496854	-4.2880703233058295	-0.18295612155433716	0.5636218844219654	3035.1727552748553	-1.947803507460872	-2.073085600121237
-3.8645307419103077	-11.271127306895668	-7.476886840743003	-7.776231851987245	-9.215297246691048	-7.80080401756719	-9.6374284985931	-7.908861844736117	-4.632775959346896	1.1553407458121645	1.282296664627128	0.23382022724645052	-4.7605062109699885	-0.29775917909441674	1.2682249051584593	2978.1965285320252	-1.6493593697811342	-9.83951981456691
-3.342341659360404	-10.263052989404638	-9.390248564927886	-5.7904712473082665	-3.8905296804168668	-10.097289138810577	-8.25038409741342	-7.761329734197074	-4.665317940195799	1.1505217863531019	0.9621902726872722	0.22063497439962967	-4.698597541996515	-0.5373892718474096	0.589474347624023	2963.738010511538	-1.4580649435889068	-9.015717070466266
-3.1099397092434167	-4.189745119185987	-11.043993612113553	-11.935227959383287	-6.784102644963581	-8.867534098611998	-10.812114062574054	-6.382753833767774	-4.930961049600732	1.1693724537860732	0.8164475512324307	0.17796511678345733	-3.7310772360227604	-0.21530669890068932	1.9486955658469887	2974.4520458480188	-2.277959892152664	-3.9611747517476275
-2.3917550582352956	-6.902091316326929	-6.349659086437172	-10.913801307834046	-4.590848445141466	-8.013364225598199	-11.050922300396959	-4.630745732223207	-4.480502871261286	1.1361721274714418	1.598686638513255	0.12303686800538723	-5.430079877757008	-1.9499054152264819	0.11568835299827862	2969.107093355004	-1.4317806331360377	-7.638218979879951
-3.2207509668434806	-11.211847571841362	-4.959875508322182	-6.902565650758793	-3.2214829753634664	-8.225834083570245	-11.71108715890718	-6.7137774162733805	-6.230191248132244	1.1558011204829453	1.455174296362863	0.20673107533298785	-5.599560560658067	-0.5253713171786885	1.5919674044839756	2943.986929267623	-1.520400866966824	-6.225837215696497
-3.1069221430302942	-10.201321412606566	-4.474496860705387	-8.423402940898036	-5.225508165565908	-7.224545749939207	-11.55509871534351	-7.622847860314869	-4.895194109992479	1.1443607537761145	0.1597024697477994	0.19159736912672895	-5.5530333646889485	-0.6606167473546014	1.2805705693842429	2926.8022248531934	-1.230961944780491	-4.319408486147234
-2.590282210318902	-5.751651297544907	-3.9183449924554097	-9.60935282647164	-2.10163492679024	-4.709075946389341	-11.66165480469566	-5.330694411263886	-4.892481195201315	1.147275666226134	0.9031077866310341	0.16531751485005527	-4.6379187067601615	-1.557434831280906	-1.1740469962429507	2969.2526773386544	-1.443253939634939	-5.711497159041158
-3.3923567437019457	-9.634736966936813	-5.311455383807728	-6.658202559413243	-6.671448144450355	-3.903173201905595	-9.980690408844485	-7.874441308535104	-5.266248422267461	1.1234223082008243	1.2244571695164568	0.12131248110752949	-4.465095299991446	-1.3887786780294782	0.5719906751168851	3015.3059324688284	-2.0115035265239136	-2.181226205025194
-3.2434710906555804	-4.174269541130327	-6.600793724339802	-4.119338656237236	-4.582626040960471	-7.552264805151519	-9.090571021471673	-6.504417874294273	-5.359858775114434	1.1484177293415314	0.9116612352894866	0.12118040887890778	-3.4281246222703907	-0.9173394668031012	0.5166602325909215	3021.25346876543	-2.5220129182255278	-6.513632305131312
-3.9546897166619246	-4.159428886901821	-8.106698403464351	-6.245113993443952	-9.430652017306745	-8.38572429820858	-11.07725237645226	-8.999770902592585	-5.599196806511851	1.1693162933726957	0.5220180981243457	0.17015733355397908	-4.587090277212489	-0.9725357596520121	-0.3714963461303682	2962.23012101279	-2.185718301367899	-4.1104730645006455
-3.3435504888453593	-6.676376761208512	-6.4695052604544845	-7.433239497990915	-3.5052881824412445	-4.5973411618238815	-7.485164004541466	-7.057608783797026	-9.533623381063872	1.138375446569519	1.7249237197568337	0.18361688165687015	-4.345545873451282	-0.698697763718398	0.09096044043761431	2999.233494159005	-1.8650403661990644	-5.90357793320767
-3.8372361303381037	-9.766678682748097	-9.814082173648995	-11.725529064193394	-10.524585825547826	-4.201054712919688	-8.321681315965142	-8.085776872846488	-6.266003990559977	1.1231496796384222	1.1629718407489078	0.13646566846675467	-4.856078005415548	-0.9110029022975743	0.26366592345868334	3068.6333626285095	-2.407584864585278	-4.446266591409134
-2.3984943358524102	-5.976097697956091	-4.618017422315762	-7.465046554405893	-3.7307809570452086	-3.8016866091599137	-8.655119900742992	-4.485213368565053	-4.637660125488512	1.1119325987662325	0.6252398495956155	0.14377149509717677	-4.711365482842996	-1.1342852983428964	1.7684122456700053	3007.0623559665664	-1.6681038317447818	-9.391043196710147
-2.9013791561286872	-8.209729764180757	-7.301278758319815	-11.669820040605295	-4.049207835710321	-4.107441203604151	-8.879544014011376	-6.19271327981676	-5.439431208586151	1.1252510303290553	0.7497822860099523	0.14863496053619385	-3.4776006356239386	-0.4454271761607247	0.441407096518625	3012.2186393902557	-1.9896915612076675	-5.649446194271823
-3.534860739783607	-6.598935559634551	-8.31431909036181	-5.316543320576999	-8.591187431977755	-9.09602176331846	-8.16790335200347	-6.891076127005378	-5.752324003483093	1.179491323693234	0.2909722830816111	0.2276318422587004	-4.539617031325834	-0.18947087433848786	0.054393721335164624	2947.999089119742	-1.9446341644199077	-9.342240975813471
-3.404088728224213	-6.835775159811449	-4.859009060633133	-7.6877107732389485	-7.459688940751401	-7.615142828850872	-11.461099568098678	-7.796531845752919	-6.099798790545499	1.1867171622782577	1.1171366215054424	0.24138912558087391	-5.696235158067925	-0.8112044942322063	-0.4713269299152185	2926.8673735799057	-1.7283547953919278	-7.4555653553104415
-1.5008036360202421	-6.612429941436864	-8.321010332210605	-4.9707260795201895	-7.67298422768474	-10.37659217657583	-9.078170166380474	-4.545083694504949	-4.113120591439806	1.1553419319532314	1.3507334765586927	0.20594893007920748	-5.223943268955444	-0.6986562642387675	-0.3993377176977546	2950.5859315316916	-1.423627345037552	-9.72853834600917
-3.251408269573634	-10.27741679636927	-8.19731084816523	-5.278461346318352	-4.947570638421064	-5.141388729466089	-8.463373538405584	-11.394148865793413	-4.015000040672337	1.1288587450373793	0.44817975314618025	0.17033194948770358	-4.47356580862369	-0.9702970349129227	0.2205385708784462	3033.7175566851474	-1.9766830265025686	-8.82829127223523
-3.1012473317502476	-6.393991239164068	-5.723169121156557	-8.125859905316656	-6.565328337937602	-9.434022464675442	-11.814272951321831	-6.197228057207971	-10.902616747970226	1.137364367291915	1.2901076712112978	0.12577104303723363	-5.181989416115837	-2.0236252229981684	0.5495527346501552	2953.1416180028054	-1.1604539933402247	-3.9462274071776573
-3.5655902768015277	-6.591910182794334	-9.066043482082925	-11.965787639692264	-8.18220954066825	-5.710421942954434	-9.713706478545031	-7.769752154967943	-4.478669898982989	1.1777535088784694	0.9073466972935923	0.2582005107738567	-3.9760280998680644	0.20222672024522037	1.5610275967019644	2947.936145444413	-1.9817298495406117	-10.284125419483898
-2.8369526052213168	-9.781866292223206	-7.519031004328011	-6.039201806429846	-2.110710390159994	-8.427599257240136	-8.810836962837152	-5.648229220203307	-11.907538852825066	1.1719595135645573	0.30318851321645185	0.3488297582741391	-3.979982090418738	1.0443805810711062	1.920925130258738	2944.854035650219	-1.428142523108896	-6.4053757870385875
-3.65071752132933	-2.7530591443282155	-6.002789686459423	-7.68817176671312	-8.418685965020144	-6.4419161445268935	-9.704361304709984	-10.937049655188382	-5.185641770146015	1.145986149820914	1.6281117907608427	0.20260519176923805	-4.957593059157537	-0.2975451421637967	1.3730575246820558	2997.9724816107228	-1.9794102635564776	-6.476569442345549
-1.8483809591722142	-8.038878784203312	-11.962633675031636	-10.991821082278536	-4.112913456218242	-5.863080290391213	-10.432668387425236	-4.199434066935019	-9.007259668115951	1.1687915734912873	0.637092390887999	0.23108229099192923	-5.231152297190754	-0.4804270563494377	-0.3193190131027741	2913.0056258897257	-1.2738582450764326	-10.816942360904571
-3.347327884095767	-4.819860631742337	-11.731312313449266	-7.721549408466909	-6.806074276136257	-4.210177079439007	-11.519528428067874	-10.168695417544635	-4.836832139304874	1.171361897301823	0.9149581998426212	0.24870087097595833	-4.566377216571629	0.6384482456037617	1.2564203309129045	2976.442746215579	-2.193922191645358	-4.892313290604542
-2.9269634552837864	-10.149283030405183	-5.793833534057596	-10.635152730779458	-5.628543165834636	-6.719223769655328	-9.360299691399186	-6.341752749929729	-7.901915638028982	1.1332082609554535	1.0188436817237505	0.21493300465469045	-4.851899045814497	-0.7996709736064229	-0.6525975014407372	3026.5886285636516	-1.8210344644386662	-7.437145306393693
-3.4960439479957763	-6.027334179568679	-6.771931528591036	-10.224124890584111	-9.240789232589368	-5.045534840623852	-9.273771125950852	-6.828055092957232	-4.494036344380744	1.1375499897444756	0.9380122515832624	0.18243710718176176	-3.4057947576659084	-0.35968107700067087	1.5532984354723345	3041.3878804826677	-2.2856159359487247	-3.0654872265771917
-3.2804283598925235	-4.1371466928025615	-6.602197220729954	-7.883214962941409	-9.352409600460655	-2.5812127462891485	-10.87180965256563	-6.2441946012893705	-4.359985734000492	1.1188535094058123	0.11422952192387227	0.2046466720218494	-4.524296656821473	-0.14876403459766863	0.15431808945429903	3015.711563977393	-1.710699318917932	-4.039466280464706
-2.3137627744718934	-7.1997252188797916	-10.396560566006109	-10.038136611018379	-11.594110526987933	-5.759239122943362	-7.223827212244603	-5.266710000140688	-10.33583546134595	1.1591596803255548	1.4044756110911947	0.20132370659923873	-5.170778042086429	0.2538584132221384	1.9333040785752313	2984.614478347691	-2.1635528116249088	-8.514421021517755
-3.5732890614900157	-11.278479210680272	-5.889123952031111	-7.545967564212119	-7.9432912793582435	-3.5031768569468316	-11.895202314808113	-7.081232040123466	-5.85095669946921	1.137495037919779	0.47513649157188353	0.1737623095507232	-5.014763988191991	-1.2183329174069284	0.20187240928135353	2997.7281315363534	-1.849363297508729	-7.72571912164437
-3.358007389003266	-7.877159800932944	-10.571469534603697	-11.680077799109423	-5.473732516099929	-7.766029015963367	-10.558287655156741	-7.070773896756273	-6.983390535783382	1.1104761143992692	1.542351582388849	0.13167650270268702	-5.673376322277696	-1.7669951259713157	0.9342106383631932	2993.890070871342	-1.2183171388809289	-6.980209766238094
-3.313727704666899	-3.1331105239371375	-7.240186559008612	-10.592619579113975	-6.84810277738137	-4.497428384530998	-9.804642810915404	-6.4503604904308025	-4.820053997409037	1.167185387169778	1.5943958036164365	0.23564535480013316	-5.596805023326639	-0.04592783862531036	-0.009730110863898966	2955.9301854700097	-1.833265762573614	-7.288762592463981
-3.519096641438555	-10.72162544494729	-6.622030302748444	-6.631990350353224	-9.00872789686855	-3.8613282358055656	-10.188494758804373	-6.327962107077108	-4.88884285550129	1.153311977211394	1.518364760715375	0.17462738816325066	-4.39486764266494	-0.5691133382891458	1.4353605345139169	2936.7360021647437	-1.6540365611665564	-4.641020368214464
-3.416932146540317	-3.0614355494430505	-11.278137116220492	-4.3853826512234715	-6.43877569808482	-5.8487542964225545	-10.301162394977686	-10.488721167603682	-5.2468737393684926	1.1328050696618963	1.6569322254305627	0.14380872809074224	-3.600008965065341	-0.748204629293606	-0.12662687479801704	3017.161873050863	-2.093896611628427	-2.22241018131988
-3.375450237264914	-4.18377737591893	-6.3590588827293715	-7.285344401350511	-2.253316639285689	-5.826604028681087	-10.796818695407744	-7.588299497115069	-6.6441944070454415	1.1821577387309616	0.9086943761611078	0.20326298955969466	-3.810773581730872	-0.1391602260824243	1.0800907062886984	2954.0263943890395	-2.2759165855273213	-2.7581510199613266
-3.403614070916955	-3.1895050175957795	-10.017937312692816	-11.224916943993636	-2.206016444975095	-10.16942334621504	-9.425413791054133	-7.473371174798948	-4.235480763822749	1.125729492360416	0.8863951246806583	0.15104358801856504	-5.871990352355253	-1.8576362510883326	0.18963041484389453	2978.2784267905563	-1.0539562977913057	-11.07347014265593
-1.9127551040812918	-10.65717508942103	-6.710201490090942	-10.09172753142008	-8.785660162024264	-2.9142336663846518	-11.142352609640977	-4.881421024538637	-7.396822344398198	1.162597018579264	1.3445415057477967	0.21814994660404824	-5.511666078919468	-0.49573399928691053	1.8349380082725233	2982.0364447983434	-2.0001737489787565	-9.723092269285605
-3.613273415032614	-9.120343209087173	-9.343210663781042	-9.453908866094658	-3.506080888521746	-11.805280815332393	-8.488390510026235	-6.940463667657929	-6.147588814105774	1.1441891487565081	1.0836062571819458	0.22605174295278468	-5.3373532649271755	-0.015849985418824986	1.384914153769944	2981.616815055589	-1.6363628626620041	-11.189310857247639
-3.1774774788243807	-3.6841594341567703	-10.52270861827206	-7.863745311985097	-2.068766146685082	-3.068755455485393	-9.184813940697554	-7.3618530229136745	-6.4566070283495165	1.1423885237942497	0.9251651065794863	0.13685466184408104	-5.398432987263317	-1.8882824520353374	1.8154217489844866	2970.8787062143547	-1.3984040008796104	-5.435553343102899
-2.7056109944731794	-2.685687898699804	-8.390673609756986	-11.927768977256864	-3.8210762269053955	-7.075779197956508	-7.840293606747444	-4.911441873539184	-6.509200067649391	1.1283635468250766	1.199881188572326	0.1503114063201666	-4.216719981316092	-0.9221222895951371	0.8408405800581846	3042.2505045097946	-2.301517582211412	-2.297479930352022
-3.1624145545501285	-6.569065904255184	-6.280996973016773	-6.207343423540177	-7.468522388758867	-9.849895119864286	-7.612564946292135	-6.274428876933618	-4.027405788358038	1.1478220163891901	0.9535159966960625	0.13202483055275369	-4.738435902198651	-1.921249429050838	-1.0510514184514816	2948.30810961773	-1.232314175596315	-2.4778606676394954
-2.703110743611564	-3.213844543196222	-5.6741700546360185	-8.646190917394756	-4.47010342271259	-11.45606626792871	-9.709616310981522	-5.993667046479855	-8.284277982821491	1.1239227324701313	1.8619667461339446	0.16662743463815127	-5.659170667208408	-0.6895415521654433	1.6564278428742156	2990.9060204677826	-1.6934677287416982	-6.2271903750847155
-3.553336094168845	-5.043722529847487	-11.68321609723963	-5.3944678715285415	-6.309255776606629	-9.065088697763098	-10.893074434549414	-7.056206385779442	-5.479435234858044	1.1275418437200244	1.054838310115132	0.12337722945470897	-4.455353556294866	-1.6587523503910724	1.3911406403335462	3004.5808786895805	-1.817575699908021	-9.051737577168078
-2.159792678272316	-2.5239401131813732	-11.196647674301298	-4.4530271406188975	-6.613722294461318	-8.32069492099051	-10.10812314882742	-4.273633636652527	-7.468625059113389	1.1086271327357466	1.7876329233826	0.14340137751316673	-3.5991801781767636	-0.8265994391952285	-0.1487824260891084	3061.754005043342	-2.0343464313714676	-6.625084915288342
-3.1605089447955734	-4.529727861683322	-6.499934796615822	-10.990381310370067	-3.159440940981595	-4.057822343503806	-8.21468917199467	-6.462498159410765	-7.482722568777227	1.1341382844697585	0.7725164149149948	0.16957927901171763	-4.54171964180708	-1.1659520126665566	0.8041138225092883	2997.1650310511577	-1.5548262740199785	-3.6674163750772824
-3.2963250909487165	-7.683648584433407	-7.763401320388527	-8.87540095804302	-5.646604544438464	-9.481189171367975	-11.720570345607005	-7.842838099241646	-4.744328146392445	1.1335660929644793	1.1595464175469943	0.16767257667051644	-5.453553971420743	-1.2121831200092812	1.2317851677295901	2993.8115535069123	-1.5937613220744922	-1.7508878078510755
-3.2649086431191314	-11.369538231585823	-9.23063591090758	-6.567271376689464	-4.09992872087674	-3.2256911029175157	-9.512328320718417	-7.030207464136733	-8.801523928298934	1.1164333839743203	0.978615173469552	0.11267951040350521	-4.284089286601553	-1.5491866809069954	1.1656837862490055	3009.7079250292077	-1.761373050588034	-1.300258581999401
-3.4180997857530926	-5.1039563574679745	-9.090121411397337	-8.37872284047803	-2.335093475239697	-3.5945340748070596	-11.92172699045534	-6.953608777403762	-5.405641165899231	1.1921067878098088	0.18376222240284712	0.1890729234360592	-4.959116748830687	-0.8055278693091221	1.435438450185762	2963.203633068223	-2.5735445299303876	-6.580907854477013
-2.739056539741	-7.230263736308128	-8.630147200194024	-8.913680104207508	-1.574962409135475	-8.306111072486578	-8.925201415483082	-5.792352254638712	-9.99114847785209	1.1679443217923713	1.796790171743612	0.2337542262498731	-4.67613983942332	0.5334357295525693	0.9697941476493663	2990.487034030583	-2.3838390782660106	-6.665596220854887
-2.7466738961581125	-6.153756564096816	-10.82444191350868	-11.462807625712312	-4.065412155062385	-6.591799515817359	-9.002109180363423	-6.058712516177833	-6.83529142940498	1.1367575574125488	1.3896918708608825	0.1470499916187892	-5.285492379979685	-1.3330148044513894	0.25280939405477465	2946.1217826820302	-1.4112685646537901	-11.087671991562974
-3.1334037109857444	-3.5106221914226836	-6.928062989059034	-5.5451968443821755	-8.385878381202728	-3.4581892034438138	-10.4832619881145	-5.4661451332591415	-5.740977192509022	1.1453586532306692	0.290099585382902	0.23333109599642257	-5.781960432656552	-1.2676576806833424	0.9003574524884961	2984.2191144574554	-1.2513105555672634	-1.9080878400912695
-3.661399496868585	-3.997536630065735	-10.369109316127982	-5.328482050060255	-8.257000757700617	-3.2321461175033956	-11.3218362197064	-6.809777763684863	-8.354572257972867	1.146507099304814	0.591973132216335	0.13828003680313775	-4.558284602929943	-1.9590501552829487	0.04634760490009082	2956.138987202281	-1.2051316743549396	-5.893711289838857
-3.4163666327056834	-2.498501923918923	-10.586218841178464	-9.008720571665702	-6.987945146155472	-5.057817972111517	-9.177076623507322	-9.248846664997657	-6.4928325218731375	1.176875055485706	1.884924727140553	0.18538121663991722	-5.693927155055634	-0.6415310223379569	-0.07881362317472873	2992.0267448040913	-2.649938622944209	-8.69506103055742
-3.290354598681443	-11.647991028005835	-7.310908551087121	-11.963497551816223	-1.8710988455335098	-10.670510950822948	-8.058133750180312	-8.33353142999155	-6.478061854101085	1.13776639142858	1.6974371504317098	0.20524245390188148	-5.45535395529294	-0.7198972651843585	0.4851084136458055	2981.128281926194	-1.5239795652596921	-9.404876908862912
-3.727842237364346	-5.402978723973839	-6.1085525618019165	-9.849751819192996	-10.505754610893675	-2.8606974477620337	-7.4955794600118	-7.378106596942722	-4.589284816273025	1.1549792125413005	1.3823711840055162	0.24868443226496195	-4.968990092563007	0.21086862008326523	0.6000132681388406	2987.401155471329	-2.025607661241569	-8.162792996739203
-3.63062785664982	-5.48715808728175	-10.278678561179362	-11.021658354770516	-8.643572671658468	-4.610406029663004	-10.547948444519209	-6.534946565111297	-4.950571477028635	1.123388456868819	0.4964094829143579	0.11399144423131417	-5.546504145128485	-2.009112066100301	-0.3783497627910166	2987.7078251219245	-1.4994345618794984	-3.339039858429766
-3.4021062327715796	-9.400691906921633	-8.972101690985054	-6.950889641427711	-10.341595714619974	-5.0514979599928616	-8.685081436381317	-6.344182254487478	-5.470799051957547	1.1610667741686642	0.9596060360630565	0.1903178232342667	-4.441830099594449	-0.6106900901517545	0.9801303131294565	2990.0616873896724	-2.1571834311292264	-8.499370502543707
-3.337134403334842	-11.20542227306922	-9.584525774109593	-6.053727834010455	-4.8535723730683475	-3.4080881578460893	-10.117640407112344	-7.384025781103183	-6.211304452506972	1.1325134417284477	0.8202419178639179	0.12689986362508993	-3.081312688501342	-1.0589925740435806	0.9065200676032652	2997.950499827035	-1.8810435134738732	-9.073813067821881
-3.2607102541082273	-11.13405070362128	-11.455212056416705	-11.195710932326115	-2.6890560890065025	-6.434871334514451	-8.09649862282933	-7.898121553846276	-4.697059112827439	1.1456456726678612	0.9749849044134289	0.23358210032577092	-5.017824683545637	0.5506186364484922	1.6930131733709946	3008.7980209115112	-2.0503464369368327	-3.167005464325481
-2.5000349861370132	-8.800699972666232	-11.973011940541854	-4.686834896647183	-7.489887102391457	-5.934477327104824	-11.498996108930333	-5.1261728435295275	-8.631974988231242	1.15188239033797	0.6781708824467363	0.13037634447577534	-4.073528209326106	-1.15131878026871	0.7334709660822916	2984.572447493411	-2.248553783818478	-6.532647492173911
-3.341825613823355	-5.9016106572721245	-6.087062802060933	-11.353839546252287	-5.604625795646307	-5.9464652376121085	-11.20697667096465	-8.875544653542423	-4.19573918783121	1.1156124426749106	0.43747139342952157	0.1514252558459675	-5.844261042176993	-1.3849739758014348	0.7021506606936749	3016.4177176627622	-1.651975810879673	-2.321381212228065
-3.6076819721267164	-3.1765440604391824	-10.035738205927936	-11.113304279174727	-5.9383781110645	-6.678663649450858	-9.788748503970584	-6.563488744260586	-7.347354998442728	1.1660845771462147	0.6822351325730859	0.16046180461108725	-5.1807811975606475	-1.582977143846911	-0.7227847916148948	2943.802870461842	-1.5230144152220007	-7.926150014216188
-3.4292980634993135	-5.4351239705363055	-7.566866025433394	-11.428447069979898	-7.972083421231513	-5.578968274919253	-9.450405163716399	-10.182232649621128	-4.509350335871716	1.136166696491194	0.43022614951272975	0.15270836150910308	-5.7340673360105665	-1.3792697992494416	0.0148642064683564	3005.0153933642046	-1.8581409331885705	-3.478773275777911
-3.232012343867815	-10.940349569485797	-9.431855977897701	-9.970878871288399	-7.057487150906874	-6.232273560807345	-8.492585433655588	-8.709966821580537	-4.6283970205382206	1.1252717766876272	1.1707237198605318	0.1345783192994929	-5.471288827544041	-1.7065119604671795	-0.32385823188528406	2976.4488386990784	-1.3503023643539347	-4.429434199307772
-2.0620384760009696	-10.553682857346962	-6.1613295868985976	-7.663781691705555	-5.400025907567499	-9.490652985068628	-9.10081820589445	-5.205160558177798	-5.992344691447496	1.1734437124070425	0.5697942099166815	0.19632977672022803	-3.950008262838745	-0.3026524275872333	1.7609024998730338	2978.498987433083	-2.217792321602589	-8.199230481158061
-2.957977641172045	-4.454439854742105	-6.201552042455067	-8.324891355408091	-6.158455059899904	-8.718335416849442	-10.385087059500758	-6.251193418746624	-5.07543578635467	1.1515843486841142	1.7179150193899002	0.20074865407175904	-5.256029624251627	-0.9281334929242071	1.3038658852241989	2947.353305344628	-1.276705189191766	-1.722502865459992
-2.3388058379397325	-8.27829915710328	-4.449920568881248	-6.565246688292524	-1.9077651191008318	-11.121632490953163	-10.460355719354927	-4.011851532896412	-11.011724224466118	1.1170444176623342	1.2641762659022664	0.123409921445486	-4.374478802547896	-1.0497893125676763	-0.38043690788509377	3071.3758282645895	-2.366838899807263	-2.6844788009268203
-3.180347471596045	-4.227057013507199	-5.96531475681938	-4.241936282754716	-5.285795397756279	-5.319699256528775	-11.658401108198694	-6.781822004370181	-7.079737710132529	1.1125910936222496	1.5810439433468257	0.1751958791131497	-5.20970311979995	-0.9272589268794906	1.4770975915702178	3030.486514107047	-1.6877455172230142	-5.861619354125348
-3.0928074087474346	-8.68363615345686	-6.747936563761963	-6.191766248541421	-4.151398440749902	-8.947279267152453	-11.355295490208183	-6.039955756353328	-9.620174763995024	1.1068465009505866	1.901468558763294	0.1395247289585855	-4.780573962242969	-1.2600879721348157	0.08893867702531333	3045.752039045615	-1.8411372237123071	-4.627409972988325
-3.0748208684312033	-5.825606759533703	-10.888646405119873	-10.433494418136897	-7.628886305794649	-5.56227757577383	-10.753561647584602	-6.835016329155869	-5.357612977539207	1.1516814554715644	1.2120781742890026	0.18600777714634253	-4.740966799550484	-0.13322104687980563	1.2413326147033183	3029.3948814725354	-2.425218103298736	-5.039505736867276
-3.26705014114631	-10.247790826943792	-8.781797687494883	-7.573712891691045	-1.1792600586957178	-8.886126952905036	-10.1118724527545	-6.730864207821009	-4.853950567412036	1.1107149086133352	1.4359483409914462	0.1481127821899017	-4.195618647227291	-0.7900854274999443	0.9354737424415789	3066.1952141231704	-2.230010320179133	-11.480494940250434
-3.7605888074630904	-8.867527259156907	-7.60224961628598	-7.442280031054414	-7.298608716167912	-6.516246098828845	-9.899779945974505	-7.39246306742754	-5.882810322921606	1.1250436603106486	1.6260880197187906	0.13243086578079566	-5.482607276837971	-1.5342742672293808	-0.8022992376376581	2998.4127167309043	-1.782218086380352	-3.96436770506547
-3.0138868340725864	-8.279333509410343	-10.266479519995876	-6.5036842078967325	-2.042894090174233	-3.375274759601199	-10.720879084428638	-6.121727740204574	-8.904713693481483	1.1112267935382654	0.5596986547103092	0.11351741104491199	-5.1781013310753705	-1.9670179287023721	0.4723720497733086	2995.381942791325	-1.4047209471075277	-7.612607123489049
-3.3432514394115866	-3.210765592043657	-9.944999710678053	-5.691953365265819	-7.743061950176704	-8.695620413001656	-11.922629920674733	-7.8432328727758325	-5.445420927598569	1.1200752733650385	1.159673587078699	0.15368369241365495	-4.75045482673588	-1.1031448835296889	1.4994740910430746	2994.8384112177946	-1.5159128993242632	-8.042776850702385
-2.9223148156737313	-10.871328783848512	-5.46637643719987	-9.754000763930433	-6.237849311813141	-4.990867152575486	-11.016767828403843	-6.481203219063524	-6.030479189996256	1.1389978960229816	1.0377735928674858	0.1321725220314041	-4.469442781092955	-1.6852882086606247	-0.10816762087196552	2969.8932615516587	-1.60954575457645	-6.149080318236502
-3.715196453941058	-7.211628208342386	-6.404589748013472	-9.66888137958271	-8.688514673374133	-3.2486274916349576	-8.333488846249884	-7.224306429310168	-4.784047699569236	1.1470211703436315	0.6188750678439124	0.20373274802348199	-5.177854011827931	-0.7987475083502957	-0.5262249680725049	2964.1355943901326	-1.507035872875612	-6.226675206104711
-3.253061474806577	-6.837153109282324	-4.4189949671611615	-10.17240686789289	-7.835327003967476	-10.008606698605135	-8.82127239660989	-6.651319016075042	-4.80245378796194	1.1256698726671215	0.6284783737152966	0.18093581418730564	-4.456349411387055	-0.23475210390892443	1.8731880663076876	3059.9823832821526	-2.3318930072129156	-2.5226628186314297
-2.8228499518018815	-9.522628522161904	-7.577444908461854	-8.463940095746135	-2.04212210077392	-8.335539796029382	-11.693932587906446	-5.449604480022375	-8.795429219773043	1.1351797789941764	0.6478970740750964	0.17043379024581615	-4.261637359052985	-0.13175455430798788	1.0448540675787323	3004.1392483550944	-2.032888855271203	-4.169839166077727
-2.2415961779995346	-8.541334475480948	-8.549901760158624	-5.263180008692625	-4.801928726991872	-9.326182167123601	-10.66916546303827	-4.152545889098525	-4.449413956945464	1.175714416075791	1.8326639368397561	0.31887216266507057	-4.047048396041901	0.3176859174712199	1.3823857038562135	2974.9550572361213	-2.176277515590442	-9.58896374586297
-3.408522589981782	-10.142018724508164	-6.51584816469357	-5.375847594574232	-9.055012221235739	-4.694409555511782	-10.412056027548484	-6.300992131886728	-6.080185099735358	1.1894706583199364	0.28753848683676353	0.18228886742773237	-5.287358241128286	-0.9675680296241893	-0.07318588957266603	2913.0787633317136	-1.8486107663155114	-6.879901876620068
-3.252089870173249	-5.325261061754084	-3.796064814838516	-7.274514868430176	-7.4650877987474535	-9.192224648811887	-10.19200103962323	-8.203514606120125	-4.562183144254872	1.1573945979373292	0.6392649629279262	0.15362726190931214	-4.6662638671287056	-0.5021413923141074	-0.4884502483421642	2979.065374615775	-2.2427267607201458	-9.634291808512643
-3.3003715598957832	-2.2886802939408444	-7.296107417733185	-7.3040314788862934	-8.604657529065765	-7.6023807663598255	-11.48199671577363	-6.618975539008792	-5.00165829807771	1.1409949268377306	1.7677665183209943	0.15306841590998174	-5.341755886594677	-0.3855487672785296	1.038543380677404	3021.1446818945738	-2.333396170083409	-7.063569160039687
-2.4653865648203475	-3.0329377322859585	-10.519447352565603	-9.41273170339127	-1.7400325774331584	-8.35672446623007	-11.634403727184532	-4.536348356960742	-11.160070789985925	1.1589122848274687	1.377444618766115	0.1837034030900153	-4.068450565093029	-0.25751393903781405	0.7941766927949572	2933.142204976489	-1.7515215047697872	-8.607619233408485
-3.6568451876865034	-7.9390451232491515	-6.025193645303592	-9.2714804607974	-10.38352775308082	-5.441019028787511	-10.685066047991638	-6.70324674453759	-4.730153243847305	1.111838402518734	0.7580173723457544	0.20286560896945666	-4.995972890547129	0.1745502329835915	1.5280208856064506	3068.996413942555	-2.128672356117251	-9.129660592163344
-2.9413155029950033	-5.957586721468834	-9.317711169471506	-7.431538804714289	-2.119518894254009	-3.0155226819838408	-8.085697759657675	-5.289951104279959	-6.124831315637283	1.1619959693303417	1.8652085326120489	0.21833663469084938	-3.3561802639539633	0.38391535013775346	1.3284140493138743	3000.370009950011	-2.198227326956312	-6.428797694708378
-3.418080613786543	-4.18721980525355	-6.891141615472749	-4.708446996372395	-7.561269316093754	-7.39323249467287	-8.424158197873622	-9.61006058574948	-6.260109348310527	1.1416492026638425	1.162437490094729	0.17636686128861623	-4.272399362710743	-0.8766924326777135	1.6802919509690017	2971.7817777643236	-1.5141202295324554	-1.922217017762799
-3.292231587533303	-7.271679715983146	-6.323675270925047	-6.134814465794154	-6.645472938852027	-8.964332137964577	-8.144989921141054	-6.199313559779099	-8.094104520810992	1.1746192098386226	1.7191669701825243	0.20362419715582625	-3.754967680970753	-0.05762546671292412	1.2103906542217313	2980.7279054401747	-2.3435045318956345	-5.57805010507985
-3.321033058347089	-7.85259348420133	-5.494549788266961	-9.138849802327657	-6.406697510858752	-3.462416928899028	-10.65508885412659	-7.057848344196371	-5.17524748756456	1.1332485770737777	1.020747083760776	0.18489517616775403	-5.166152578735764	-0.9460431372720564	-0.0069435576184897485	2995.309591448825	-1.5283054361194974	-7.357463007909567
-2.941894023839481	-3.2427477675272787	-4.35807129326286	-4.32909824930317	-6.625645846392274	-7.6063021115394145	-11.08264519364878	-6.193886568221658	-7.200358826316973	1.1436891627409658	0.1170658136668711	0.16448412968273507	-4.730360444488486	-1.5405827820037894	-0.4421687548827302	2951.6678106946856	-1.190506186876025	-5.987694150415637
-1.6790072470067567	-8.389666478513892	-4.065774305468463	-10.652556943517634	-2.477103950627507	-5.505397417475033	-10.724327453040905	-4.318970846667906	-9.405167173676018	1.1338874589453223	0.859126043935124	0.14665523437665245	-4.390069852653019	-1.0567985722653335	-0.06767520927197856	3002.5772330202226	-1.9690074223016616	-11.011897573254283
-3.1852952283578198	-11.574118058493795	-9.227122243396542	-6.30775428855976	-2.6088746584968625	-7.808473015729381	-9.680696038056901	-9.496881653588547	-5.3784402765438655	1.1240563792376022	0.7145144365537511	0.13372184622240862	-5.678110813930946	-1.8550336229831785	-0.2861132824100536	2980.985872840573	-1.24878604090069	-4.498871359183251
-3.3752983029835164	-7.5139644484811265	-6.6417377660766	-8.95315575836718	-5.030888429883447	-10.220601065034778	-10.233600966521164	-8.507999241825873	-6.31844349567683	1.1423920389217872	0.46255243520324024	0.13649428026925264	-5.381079378551484	-1.4851020231497642	0.4774655589807386	2966.3108144223097	-1.7790804766998427	-10.529218881388807
-3.413659033036316	-2.337925236980263	-10.765859479894091	-5.843021182806501	-5.749439837705476	-5.1397936203066665	-8.580372751600606	-6.767324392463127	-6.055453245093877	1.17020105514907	0.31461325386214495	0.1996492393222569	-4.546095971367115	-0.11132624849953743	1.8610469060576977	2967.6910772119763	-2.1878313532287006	-5.055319093790416
-3.915071723982793	-4.945234627861417	-7.148015573513769	-7.786680243055035	-10.266395437469443	-8.00427138248422	-8.551135779208863	-9.511797724123902	-5.516885987005594	1.1663683470143247	0.9983203361507789	0.1790617400946207	-4.621591768332658	-0.6451989052859091	1.9776283128576782	3000.0688623425967	-2.4360231269069885	-4.300020255884155
-3.5575078331534247	-9.51109701062665	-10.075444770387808	-3.8226411231386095	-5.722680354554154	-6.998417655113616	-10.303175083149238	-7.215712017976617	-7.634773050087788	1.1226443935002013	0.884029129856653	0.16027939872473285	-4.308335600098543	-0.7001658312730861	0.33489439940416466	3010.1787824275793	-1.8190857880613418	-7.319415579375083
-3.506478470412336	-7.5875436491627575	-10.325488779647571	-8.886181460685172	-6.578476116009001	-4.637224404785031	-9.676491573645798	-7.186642596740318	-7.255282895483771	1.1520005614008935	0.6500950078293803	0.15287157366918164	-5.72592265378135	-1.401089466078341	0.8383205988339917	2973.614015296644	-1.8509573054612236	-5.416445759366032
-3.7393504642709114	-11.401276261284929	-10.069526089176176	-6.45090083208134	-9.542740005906177	-4.313725608915445	-8.70361841389645	-7.812506511004227	-4.541013426920395	1.118895852235677	1.0057140073726711	0.15027911679487707	-4.5154887545710345	-1.0713846223970913	0.7599746780888319	3029.8669514534304	-1.7786438096891786	-2.6909199414340588
-3.130697622091647	-10.44057729977352	-7.0578524273562175	-5.726429220196879	-5.336560473591339	-11.23094587525035	-9.399031468227818	-6.315784346754628	-5.540214066151386	1.1652079287344401	1.5023780179187787	0.18420525115625422	-3.814240628941926	-0.9221399730199522	1.1232936079932356	2960.6918989485484	-1.8516776236414074	-8.228071720539909
-3.5381568258117078	-2.6643323187545853	-6.893407786884659	-8.54222345021176	-2.4963899808253647	-6.454280633387907	-11.091370894543635	-8.896216251287303	-6.217325873008819	1.1062551860258243	0.18703962006312416	0.147345645800774	-5.334713718970951	-0.958019316455017	1.1788145321292962	3049.286977002221	-1.9207450788730167	-3.6547304300517442
-3.380066666035857	-6.625810828298129	-11.333026741578871	-8.863306334971377	-2.9372385643772727	-9.952540599011062	-10.152885833446673	-7.414346439892683	-5.157971742261076	1.1028144000180162	1.227847542334777	0.09958750371983886	-4.2515520741381225	-1.4096303799479886	0.7428510300653777	3042.3178342506963	-2.1025264346071726	-3.4830875185575376
-3.2124915909694547	-5.230435221915492	-8.403123095100687	-7.4746263838601035	-4.203130179192664	-10.412420631256392	-8.495244029451786	-8.02816308830862	-5.42560857420971	1.1784955087862752	0.621739142629866	0.3179678517149295	-4.362103167864862	0.6460591851372719	1.012247885427311	2949.9456239547435	-1.5836629202113688	-1.4286464605718088
-4.0055212715063835	-7.190295447589008	-6.114314591471606	-10.164531713058114	-10.657533655970482	-9.208198627218977	-11.241917809356458	-8.301022950072227	-5.44462468725189	1.117949226398938	0.287974899292767	0.14816843381985767	-5.545936031236535	-1.2625499287078092	1.5627701572385497	3004.882632873987	-1.6201982249855948	-10.400862748873024
-3.1997958345161823	-3.6953370352507235	-9.556350856824533	-11.94270532145352	-3.6221717323459366	-6.074564230253783	-8.265809276641876	-8.979771214478854	-5.397521507381259	1.1704965637551223	1.4467565643132667	0.2945381287251123	-5.074902420485913	0.8933710389811047	1.5952911678545552	2973.228408888377	-2.0959986914255317	-10.003977115498671
-3.6799607558880876	-5.163236516263537	-11.309179328332663	-9.446188554077928	-7.900291668630129	-4.848493050871708	-9.666802189105333	-9.56976835123333	-5.244671361891458	1.167115597013486	0.9364177633885394	0.1786430327683446	-5.712839392101846	-1.0400792266347167	1.3560444740063962	2921.9810262552314	-1.5467879491427148	-9.866721984934975
-3.2653127094981382	-3.4470676650065872	-10.068690907528286	-11.215615295069242	-1.6039422993344807	-4.216403687937325	-10.639024913815359	-6.832379214025579	-5.636193910128805	1.1581334707122717	1.1967098084845413	0.19045335670164434	-4.736470392284514	-0.1284393128548036	1.5275819521654617	2970.166406907625	-2.0457962988144835	-2.0573709934385143
-3.305707148607951	-9.61780118886795	-6.29552504453533	-11.531705110375686	-5.550821420545245	-8.697315739214861	-8.329459708774582	-6.8658239097765446	-8.408837050379365	1.1608410298140874	0.5417456190843447	0.17793786213538454	-4.980737349272356	-0.9360997601336436	0.9669038127811227	2964.600266524798	-1.9146611099509716	-11.073456005046243
-2.157443341016066	-2.330974525937256	-11.918815325695935	-7.221650012481341	-7.492413562388728	-5.855845297666402	-9.832057736737976	-4.162469622915899	-11.697329298171713	1.1650951375115282	0.4340569669971501	0.1692043387293647	-4.791770263459199	-0.7497634529536894	0.8469745936383246	2952.401685889342	-2.0186724487129037	-7.160234522966685
-3.3868087605856303	-6.708983826310912	-6.012598438400174	-7.760765083727729	-5.686571140620819	-11.787564271168314	-9.618583985406975	-7.3153140579756055	-5.367672226582959	1.133032789766788	0.9199648673849706	0.15584511333373355	-4.943373144404493	-1.1371857770332996	0.3413146752335421	2972.5489984653377	-1.5766860652575119	-11.376926687980468
-3.145808011365684	-6.192428784318862	-6.857051640713152	-8.96132195109688	-5.5242581061759655	-9.285286121451138	-11.39784343060607	-6.437996798576853	-4.220122693476285	1.1323505749029543	0.4569239027887646	0.13124439867490795	-5.068100464350734	-1.5458656151362913	-0.5584624434242702	2992.4382505661124	-1.7407912034932682	-4.485589147858256
-3.0419643048971654	-3.565816839578771	-11.593018910610436	-6.904539249044516	-9.436354306942505	-5.087869919412494	-8.93770113359399	-5.38528207547935	-6.796268243722932	1.1696153023972349	1.7004290960063873	0.25039215271809095	-3.857427761296557	0.3212431723383071	0.814503730225951	3010.9376236928256	-2.5632833154020105	-4.608392455765463
-2.914330910310401	-7.425350132893126	-6.004806447592971	-11.838633669726576	-3.141816380679831	-5.123705359240068	-8.210998263685335	-6.68349780824051	-4.5654572760903225	1.1603882057885526	1.476258347841826	0.2412177604751787	-5.057225790848305	-0.505255977931605	0.8385653588334283	2951.7467100392687	-1.4262968545632368	-11.09537414143411
-3.16437034781654	-8.183350987771933	-6.101985653757078	-8.803392718281003	-6.571907969069393	-10.100448865730982	-8.630162093463777	-6.552039028654001	-4.190822605629002	1.1553013181244052	1.1034143064068636	0.20736205027703106	-5.885141422341937	-0.38721146211238633	1.1748807249807536	2991.667420889765	-2.241730290903016	-9.74680095151238
-3.103628861480466	-4.199871142466948	-10.849754842184296	-7.618321253664885	-6.090741300763833	-11.096834523007663	-10.224071141659634	-7.777167009007431	-4.390927340867121	1.117093029992145	0.6906916990710981	0.1355597812759674	-5.7250435275878715	-1.6378844884420012	1.4578630358712656	3018.306031674835	-1.6785033007805552	-5.926301819124913
-3.348364741939008	-5.06448750577431	-11.054335104259309	-5.080520058422855	-6.571461372685075	-6.9234011262830375	-9.037839599799224	-8.613377089982967	-5.6900917234023085	1.1333219044277998	0.42372790702390745	0.12529019916013642	-3.796642521439628	-1.54355826581984	-0.35148044442530657	2994.4468327832565	-1.8599910579892516	-7.264682160698198
-3.2394374266930637	-6.777974913400041	-9.84198781781977	-8.132775927144646	-1.8650645619839032	-7.91694438715985	-10.666100395565891	-6.477701729507054	-5.8474762207574535	1.1033149777351006	1.6839332600560735	0.11295676620308158	-3.8547110372974123	-1.0557211547882774	-0.34618715160772107	3078.4987196147936	-2.318097849104861	-8.609542601869276
-3.222778143763538	-7.9962189172719365	-6.182315483465472	-6.348339093396184	-4.418372912053744	-5.937096739748305	-8.751913837699902	-7.107386097414667	-4.856864973791864	1.108226019465568	1.8947547623826995	0.14918040113149744	-4.493030428046991	-0.8950035364436904	1.6697176368584303	3057.3355756086457	-2.082557372005743	-6.082389297993571
-3.33057325438366	-3.815124995049251	-5.6679949422166045	-7.148809359151807	-7.139441289164012	-4.335182765346301	-8.510768306870965	-6.904748351624264	-5.0342697091314905	1.1573910947000627	0.39116681449247	0.2424192469146382	-4.226658354924144	0.6950591509258395	0.8740025313235824	3014.7471898770673	-2.4522442519978576	-4.4725919428171315
-3.4982727003833496	-9.815887662532383	-7.680916097379048	-10.672538481044853	-5.3200491301287	-4.2881019632508055	-9.19409966978029	-6.305880065846127	-11.193259075361459	1.1229585428173587	1.163364853213568	0.12920716811099625	-5.1372058463308905	-1.824860372202406	1.3156150860916047	2954.830019052518	-1.0799394307732797	-6.2186390918754215
-2.963876075149761	-4.500481736999387	-4.2807165960986335	-9.420811593733937	-5.629771061692453	-6.884895036777463	-8.128227488567042	-6.239845054938881	-7.276245174531466	1.1087004762646469	0.32219055145986125	0.1431857914608875	-5.087402369231376	-1.1384503073997	0.1814636429419645	3048.892630167236	-1.9696573525495822	-9.430576811447105
-3.4401245571131565	-6.960197134441551	-7.586456774626653	-9.996877179991474	-9.139728301519309	-10.109544259919195	-9.709518781287827	-7.072615341260588	-4.43337204335397	1.1300210582623873	0.16640225301822203	0.19222822911050808	-4.904414213276643	-0.5492038877066392	1.2591265241427205	3015.8961303893407	-1.8574040524652933	-11.7430475520524
-3.141903055338318	-4.331154994306973	-10.296477549081095	-6.702458721391602	-3.802509638403432	-8.280819943336914	-11.314507430608742	-6.90984703331631	-5.020465381017771	1.1544101303130203	0.9472814646859471	0.17050951976124532	-4.644587337868118	-1.2464420851747775	-0.7176538949757807	2966.7062103878934	-1.825889751038467	-6.721993061136365
-2.9338685708155534	-8.178191461876748	-6.636947777040965	-9.00422845099074	-6.8253213453736095	-3.7373197098335638	-10.07203474809362	-5.314780555207953	-6.809868799850478	1.1628556805767947	0.5522685947432164	0.1520657940734445	-4.2637550019114965	-1.826322022907072	0.5020805386459002	2919.499088782847	-1.0503689157355325	-7.073394387583811
-2.8172969191131365	-10.553348252479847	-8.432384714549778	-11.947465186464628	-3.4652122633704074	-6.357252896334577	-10.570285747584325	-5.52508241749033	-4.479425957939805	1.162567356525138	0.5256264214131403	0.20152449176378914	-5.505917199052864	-0.6082163630582915	0.6150376738998888	2966.6195046940857	-1.907755896959351	-6.614110417007279
-3.488357440838408	-4.439140433038512	-6.441815060409401	-10.652414467027711	-2.2483547753407898	-7.668607244610436	-11.005820357433578	-7.371298858329471	-7.157205214951258	1.1576792125539597	0.6139644966348282	0.14496371806419014	-4.2133062653107975	-1.0541696399072178	1.2825073561251439	2985.4097286308065	-2.300268922744385	-10.137815306732614
-3.449333521393056	-10.812021454731656	-9.429503887397878	-6.001118364242618	-7.6369637666041905	-7.166137897172016	-11.458224013212863	-6.864851412258287	-4.7510748822608395	1.1181068705839312	0.7769494559433057	0.2183495810541454	-5.92943066942968	0.12257273230886767	0.8021409371030854	3056.158175887169	-2.069377460310468	-9.991976428507257
-3.1675266487265485	-10.358261280006557	-6.315160127410432	-4.721890382366071	-3.089190355308263	-7.117249036938154	-10.731583234197455	-7.177177917396203	-4.286788886199258	1.1191521110718983	0.6123200085315208	0.11397432825371905	-4.652768105142982	-2.0901483783113406	-0.9432025166347362	2985.8575065621435	-1.1841378552307624	-1.4876439976653817
-3.4980041141181193	-4.4404868248011775	-5.841775819935377	-7.748911270140335	-5.257097971975417	-4.097377113863251	-9.49809727895932	-8.401237002389252	-5.429131818232064	1.1455284069758958	0.960428048693549	0.14633466178375276	-4.235145978997037	-1.3290189945246427	1.4690741340194537	2968.991856760026	-1.7897387873094885	-2.871185609380193
-1.819896006316629	-8.80013042580918	-6.838100504618218	-8.641429868263764	-6.413567076776337	-10.120817579554323	-8.879179082275787	-4.018008301567922	-9.216379991826958	1.134615631718228	1.1454970288827615	0.16055186613355105	-5.385419090703123	-0.42119409816575093	0.7559461494671913	2991.015117921861	-1.9895430909869596	-4.563758101393454
-3.4294426258324826	-4.91677230257088	-7.549069409353128	-6.3116485665017175	-1.8808002100232546	-2.686174593119965	-11.22418256773718	-6.330912553179757	-6.5487710179347935	1.1415492755982992	1.3316341559429927	0.19399760111338074	-5.816930385812203	0.3892493941090889	1.1891635153994895	3012.7177611136785	-2.1772357826755417	-9.857716673039222
-3.427600355307897	-10.77760274115256	-6.469879767566281	-5.6980605031528375	-5.569130569121289	-10.072266696763226	-9.153627957472178	-9.48637850439613	-4.00530234471398	1.1165472345881575	1.0109144382950732	0.16141525488361197	-5.132142047136024	-1.2252408698528665	0.7102271825835977	2995.5932274994457	-1.3680552572931148	-10.042431317587315
-2.9710995959280986	-9.356721583997546	-9.968742060297334	-10.139864492820456	-3.100064082493171	-2.9913553981309917	-9.052970069569394	-6.475528059852334	-4.234033146961839	1.1470803363663518	1.7894982267133541	0.11634031895264953	-3.624990440622356	-1.2943209623148775	-0.6584177017013888	2960.533946028637	-1.967476143547593	-4.555659775780389
-3.176680621623385	-3.947115732909488	-11.23916723725761	-9.368042491038988	-3.0286365429270017	-3.419463573043169	-9.018587116563976	-7.378579058162421	-5.032804231807139	1.1006028883530223	1.6947754198846294	0.1856071190730177	-5.283173444650503	-0.37293236547259045	1.1396335257625507	3037.549903713991	-1.6013697308392452	-7.4429574965337615
-3.554480491125993	-9.462594775317694	-9.124880937450321	-4.509410877558826	-7.930219555228774	-10.409594913644053	-11.019783277904278	-8.491004585761035	-5.341775979929809	1.12803436445766	0.4414108073959683	0.11601173868497063	-4.914829265723636	-2.1659485186812093	-1.4395919915731157	2996.040996538099	-1.4331227026930318	-3.193086781390946
-3.0229714392145137	-10.714888043798789	-6.346178288390111	-4.923920045103734	-1.6672683234217125	-7.86171696208345	-9.318743992883201	-6.369825946767059	-4.335438452670205	1.097816261113205	0.4572590141857282	0.12756896943397575	-5.246578312180722	-1.811966024943092	1.1340887088485658	3023.0853327484683	-1.3138028925216947	-11.794748969405783
-3.2566788994592617	-6.728316551114633	-4.4792432558816895	-4.335867176929346	-7.5641284774179764	-4.819504800226979	-8.696776893711755	-6.85503036268601	-6.187934564222332	1.1431318379716255	1.0968874506898862	0.1273535001556279	-4.682432744257035	-1.9992991611997697	0.07249990397404149	2941.4538340115323	-1.1777531525062823	-8.08045676275682
-3.163949576260851	-5.572120481457488	-7.112649027088713	-4.975074105458555	-1.9035202474567186	-4.235206883299758	-7.8143563093682085	-7.116091484934075	-5.804442710351971	1.083928441284725	1.352543517989922	0.12581161814037375	-4.9790087281078605	-1.408524713478779	0.785446023805354	3076.9551042881403	-1.8350088493774557	-5.426829098761409
-1.9773082147365617	-6.463992690105186	-8.806820218881462	-8.617661214732868	-2.1177316689766847	-7.753408036943637	-7.298284973524754	-4.943160678658075	-5.581118491101021	1.174425896661939	0.19109120677986383	0.17584510949750418	-5.484388634626246	-0.882059291694576	0.8068050197238108	2948.7481674995674	-2.1009342944496847	-8.860265447520616
-3.292881212132036	-8.436495366350762	-9.613327824964104	-8.006555376446354	-5.811269787876611	-3.3927803116463764	-10.928011324046114	-6.072784759069679	-6.072008875285714	1.1422035032845177	0.7706267209342152	0.12995072307454517	-5.710473863836724	-1.5915952442258314	1.3776430702733484	2987.5361064549684	-1.8858195273110603	-9.91177082219858
-3.2794316307653197	-7.833123001393435	-6.575163481308036	-3.829559015131908	-6.2483205395484305	-3.6382728667606266	-10.872311421465085	-8.041301953587716	-4.857316879364982	1.160959685523573	1.5018982147105797	0.24606798440038438	-4.458467087126494	0.6166608731143981	1.7489257812918857	3001.5706339950752	-2.2970268392492823	-4.760134674660642
-3.3354870898281437	-9.848051197116225	-11.954563711476082	-6.367781308249914	-2.6793754582143805	-9.685020207996146	-9.830539202269563	-6.670426441521167	-9.341856254886213	1.1177414007450543	1.182167502029301	0.15330268576275136	-4.135813175388198	-1.379711798848808	1.2050484354887763	2991.5285896539363	-1.2955567794241656	-7.114031884567952
-3.394161036957943	-10.027008275962721	-11.473286544900946	-4.5256644771608245	-5.4709275400477155	-9.75224148084082	-10.506766340797897	-7.974077904966612	-5.632543286944825	1.1482075225902422	1.4808475649619	0.14647869905329894	-5.222154535109242	-1.344338516506351	0.7308294886048565	2968.077458380182	-1.8363153941053376	-6.889853362789596
-2.867647968429077	-6.081602793133209	-9.436580363439539	-11.040578084775932	-1.2934018890648389	-4.8511842443899855	-11.743457936051227	-5.533470452564651	-8.544668669957684	1.128581742209001	1.5389033634576899	0.15352789601246425	-5.6036803659519645	-1.5692968102555973	-0.957975362735594	2975.6085824851807	-1.282455837633691	-4.8669369560032
-2.524335983558192	-9.223813040350805	-9.04245545765147	-10.667675147482239	-3.1558195499349395	-6.093197019267146	-9.13120498192257	-4.702957958560079	-8.586189992875415	1.1125910936222496	1.5810439433468257	0.1751958791131497	-5.20970311979995	-0.9272589268794906	1.4770975915702178	3030.486514107047	-1.6877455172230142	-5.861619354125348
-2.941792678078585	-4.511927763827969	-10.911789972651412	-8.433119628896378	-7.927059362675979	-10.999814039236893	-10.99226276123457	-5.727475220544636	-6.86386842275782	1.2023814737446292	0.21403874297460274	0.2410285352892135	-3.7994534292331394	0.12646130563561275	0.2387688313144678	2920.7389789257413	-2.030935402415521	-4.937396712095797
-2.800710035619785	-11.056236515436723	-4.417272238193863	-7.358186174912404	-4.827794201262864	-7.766833654842964	-9.804711745297876	-6.318278680314534	-5.133260899881142	1.1219378227939785	1.9126605765376286	0.11738688030528929	-5.310957387558588	-1.90845590053085	0.6560784393689305	2993.3609584492087	-1.4957454719520502	-4.057604078579827
-3.422736207161572	-3.4323054873294616	-10.52182794907611	-7.087358412439959	-6.29084373981425	-5.154765760844098	-8.05209976555319	-6.794776856386976	-6.5254322139405385	1.1313288465776692	1.5601297213918737	0.17857045975921085	-5.318113729647009	-0.5932491789676941	-0.3965092780311601	3036.4979741089637	-2.0895143080823875	-5.981593077833558
-2.812355178483992	-4.101963244211101	-10.326314868403724	-5.367645787291125	-6.986221677412488	-3.7325485518073123	-11.49225725120515	-5.70248595759383	-6.816508627908205	1.1465436691861532	0.9907153900605865	0.16286185331051165	-3.7379284375085806	-0.824678435291406	-0.5781539050869624	2998.49338031477	-2.039270121769343	-7.926701014654156
-1.9161230500621045	-8.335062410342637	-7.410014124138474	-4.6686736802122155	-9.53986369787296	-6.205969625528307	-7.799518098799139	-4.611075658240893	-5.263367120053849	1.1083424848160928	0.38595719583613713	0.15978811919806057	-5.988385442999681	-1.319379766281485	0.7809519332726365	3026.5001293776404	-1.4473123748869234	-2.130497535107448
-2.915325107754324	-9.982379244047017	-6.312009457623734	-8.739978648870744	-4.232551686053369	-4.640396058164934	-9.13432382419149	-5.793162805140675	-4.129223057877482	1.167120875913836	1.434986666607241	0.20225522395900544	-5.711901297129331	-0.7605332370501712	0.800230858386652	2935.5283468313123	-1.5651120686326045	-6.9862988562724375
-3.186515073114487	-8.268303063080808	-9.594449168771291	-3.7461928981752948	-1.9411496996045656	-7.796445524393945	-8.972560585234207	-6.031224559744397	-4.559358545728918	1.164430893727528	0.575480020184186	0.28763474568605624	-4.78813030334698	-0.009706257866067602	1.9738901536529112	2980.539097265135	-1.9693829192781607	-8.879116413604786
-3.0252409261058695	-6.598237910254052	-8.525706499242897	-9.581240443466257	-3.0457919837446923	-7.156668409824944	-8.679229594094643	-6.557824166277155	-4.5868747436888375	1.139016317927135	1.1189564476998277	0.20889295882907494	-5.651004237231568	-0.1385152545602466	0.1363692368267153	3024.6448845135756	-2.190154846491538	-4.507039468448974
-3.3036808928133734	-5.502500020145658	-10.81593586302148	-7.927646293112786	-3.4337205432848776	-6.696386220451906	-11.1052436982599	-7.331216116683411	-5.555048219108302	1.1329503397059597	1.877212700129489	0.16160525465517284	-4.871357501503997	-1.247688865786447	0.9765047499323485	2989.2040804391163	-1.6124434919228179	-9.566198594795646
-2.6392437534545437	-2.6706609170983757	-8.782721109692451	-5.877167654482526	-1.2542430318039646	-2.772862891431668	-9.748014630666084	-5.1676792931788755	-6.41369154775721	1.1573079087101306	1.6041434679915678	0.16664616669056062	-4.571353787402865	-1.1566337312593244	0.9466458791802235	2973.277484766364	-1.9444429817359623	-5.753270820818269
-3.1798987556506333	-8.620637233878664	-10.250087235544989	-6.48232195793017	-7.46837054408834	-5.038164775764757	-8.516254972315219	-7.370201603416933	-4.715763711954455	1.1473977086451135	0.12438951482338313	0.12917357974096685	-4.714251226764951	-1.2527826426390432	0.2160344244466943	2994.19992999	-2.1878167627491862	-9.66910750967561
-3.005996111264823	-5.637874224139626	-10.586312969992193	-7.740944215838008	-3.7507064784769977	-5.537545389746465	-11.608462906368482	-5.789426530643309	-5.573660885415437	1.1504659317600077	0.7502963104659788	0.21809516720599864	-4.100547976208112	0.4007919981327648	1.45489536001197	2942.498166483958	-1.5967435823270613	-2.891530979869783
-2.9988551590013337	-2.8697376483027828	-7.60852307250306	-4.506454154693526	-5.362014789464046	-4.033421916216037	-8.461036142868924	-5.964100898754061	-5.388096830547216	1.1462132626251549	0.8548662450404518	0.13560043249800766	-5.099942598473452	-1.7876887443543685	-0.09411720300154891	2957.6679231081207	-1.5500613990432708	-10.192398243966322
-3.466233740569537	-9.062777563345936	-10.557341194937656	-6.4241072995436586	-6.268796166335132	-2.5299235358255405	-9.441896638275349	-6.922753487894092	-5.886561076836525	1.1031036241924979	0.3686074698426046	0.13847128603963532	-5.095123243471063	-1.339198160630393	-1.2502052337537886	3050.259110503225	-1.8924508467350467	-7.7406502267371735
-2.784793772095634	-9.191861956388488	-10.10531162514122	-9.649512536372649	-3.6999487737675025	-8.03279132420273	-11.98529015688896	-4.892760116606394	-8.447845651670924	1.1174740574345456	0.9947902730679992	0.15718728262197593	-5.93404312389967	-1.0809407690555206	0.9537253873776881	3040.9898223803057	-1.920913782283172	-6.831676113694141
-3.1114939112128948	-5.856018532289246	-11.330482281061657	-7.869999903816838	-6.485981884197674	-5.328272957831009	-11.184066404814674	-7.846938354201827	-4.698503017044087	1.1125263014449978	1.458301407840733	0.1550706181038181	-5.064151547865563	-1.0012154950394079	-0.9184549363734524	3045.4761765898415	-1.9774844277799506	-10.218829250753332
-2.62646825771429	-5.87133748480665	-10.850105188091069	-7.739444551559371	-9.178557967365773	-6.83623993679041	-10.479600081795036	-4.136788921919211	-6.646959228754428	1.1327493787424978	1.6145810994037784	0.1973181181299818	-4.759941178236346	-0.8174039165477094	-0.31595751311029696	2990.125322604691	-1.5331509174649032	-4.763159529586039
-3.4464233591628854	-7.441481350200006	-8.89038045598796	-8.754576410320349	-3.939419848892891	-4.738561503333152	-11.118064368116466	-7.045674367697353	-7.427848813220597	1.149726716763819	1.4026664471787926	0.24553763278279628	-5.1311463101960015	-0.18576435895682675	0.7064711932396768	2995.884592589031	-1.8734943082281124	-2.7776718354565126
-3.716233852890481	-9.10149055172012	-7.984060632921688	-3.938302120987535	-9.437098465407868	-6.099673786012228	-11.292393572447425	-8.653462423571208	-5.045914229538578	1.1486095618291714	1.4992422231493676	0.1717522175906511	-4.665245127814924	-0.5880103830660888	1.5029143616253466	3005.7863290163446	-2.173013051789985	-5.636528094116822
-3.5477674901528253	-2.889930752004208	-11.43237301009097	-9.108660500752707	-8.083322998166057	-5.788566897212225	-10.112219078934459	-7.30311690516127	-5.598468710100337	1.1433783882593376	1.255522627807552	0.16844535042806133	-4.0540841260033975	-0.5837594004348796	0.5521277742539485	2971.1627917928663	-1.8007176589202594	-10.68934506931424
-2.5195756096763535	-11.249430816865791	-6.112232925604736	-5.023368376047027	-4.6618805336607325	-11.972526533759355	-11.862588129160642	-5.989263687526775	-4.4949679233641	1.131920985481604	1.3247961021204027	0.22049523192622097	-3.450154982329362	0.3808436683090983	0.6175388438107827	3047.7421201555712	-2.0992553231679896	-9.1554746249608
-3.295057607556968	-2.8213062926950236	-9.635357824934783	-7.316366105387982	-2.832357482885003	-9.739138446475556	-11.096815301806876	-6.781059482074416	-6.258738434989254	1.137315976931847	1.774627665016344	0.2474469710208213	-5.236867001287602	0.7817083798262514	1.4466968723241544	3020.451638110282	-2.0005953104769816	-6.369690308823547
-3.3324911404524045	-8.664359758902107	-6.66114981201024	-6.251802458726844	-3.8085155186623236	-5.26956910165984	-10.95840157422256	-8.783039317034703	-5.166795350460035	1.2075236213398421	1.5419443754869344	0.2503567655438883	-4.150906656748329	-0.42221416019322877	1.6130901165058371	2899.921738122405	-1.8614528622375737	-10.633856160814721
-2.6764217894895808	-2.475263820175204	-10.562959132391427	-3.126975287143047	-4.545204281623597	-1.0467112456195657	-8.443396990680764	-4.958175349214192	-5.735923529749703	1.1410422990173388	0.7975490123473234	0.16550074301810636	-5.98325714205678	-1.3560401636824961	0.9992328616571569	2984.925442741851	-1.6941360570749247	-6.919676945895842
-3.603190591815558	-5.3532966598227505	-6.613379714146155	-9.328058922696737	-6.427702473399594	-3.974232172533682	-9.947555487057452	-10.156733404300436	-5.823541099277101	1.1143151959092836	0.9197544065712173	0.14249087817163816	-5.404708737810468	-1.3587429199973329	-0.00219169412140352	3010.916010682433	-1.5797316409460525	-2.3486623432980576
-3.350804852614649	-8.642205487376792	-9.27588457286027	-6.20337694050671	-1.420154977602044	-4.061615801106279	-10.151863899911143	-6.084150540409388	-6.393522837520764	1.1477552212274342	1.2081619377938446	0.16489310264001458	-3.2976857386648275	-0.09935122508581529	0.25897499632529586	2981.0161350495823	-2.05938639071365	-8.82346095420204
-1.7843720515077663	-10.763554321295523	-6.12044040016162	-10.459943245373207	-5.290765596201989	-6.176220266517637	-10.660914287287385	-5.121308956715489	-8.802818496885926	1.1289928706745127	0.1478597472822784	0.14137190348606865	-5.851284966142088	-1.5306880877341502	1.0785098707415952	2966.1711907002073	-1.3301777048643704	-8.172423204061166
-3.1734374667159173	-5.369582751798077	-8.6962950349835	-5.226051493033954	-9.910737491513151	-7.747428832473028	-10.415763962378449	-6.564461528164799	-5.986487572670907	1.1395334334689435	0.3523667320208902	0.15778107348153445	-5.468988130769828	-1.3723731637326448	0.9386682413731764	2974.7449890302178	-1.5689059735557507	-4.892607981851687
-3.2463778498617426	-11.386187601913576	-5.816570600156864	-5.812031627378681	-3.2620703521699888	-3.2274647490053425	-11.757502402987647	-6.544064894853593	-6.089452744441779	1.1342409025012405	1.794610262161884	0.18496229337027104	-5.24630877344467	-0.35844884754015194	1.3294446301096912	2985.918861794282	-1.7984291461186928	-11.263587919553157
-3.2645468955562613	-5.148172200913662	-4.382083702877706	-7.49397296978141	-5.115909776237947	-2.756739410084407	-10.17591157237872	-6.450378504934742	-8.472294859130782	1.1375381589760274	1.3158288408705447	0.20555856332484504	-4.246129028967161	0.07596318550478287	0.6224710989788909	3039.369484300356	-2.3290213353031675	-10.252456287705357
-3.3068359710699777	-8.4648072722901	-7.690931813894427	-7.204197580494991	-7.958538367087922	-8.018943415268149	-10.617304652897182	-6.807990939769035	-4.9349875854769865	1.127543158864397	0.5701245385547116	0.19003506736439213	-4.6033396580501105	0.07082913468176422	0.4135729596205069	3025.779582952473	-2.0905168774980876	-7.258707095102789
-2.9087795346649887	-7.62057142750734	-4.670241740670699	-6.871523815669997	-4.745054988359241	-4.61306791220523	-10.092173509872985	-6.547723767782993	-7.252118367979239	1.156723121119574	1.4847981988912147	0.3247948647567282	-4.857757222996657	0.6482537096722023	0.7747172483590172	3004.2488213391052	-1.9829572701817835	-6.568640525248337
-3.3958879630148253	-4.913194233280921	-9.045502093275058	-7.519423588857141	-3.254691642642019	-8.6600712608262	-8.614397070077827	-7.697358506932666	-4.85029497068218	1.166580033500875	1.286410060896325	0.17280329722328328	-4.451535238999975	-1.106173926880718	1.1506352615191142	2974.1275819611737	-2.1629938537807867	-4.342164868325615
-3.7361149394142448	-4.484019365710386	-10.70371774260018	-7.4089358207438325	-9.522832163768207	-3.7180940029438503	-11.094990370672624	-7.227079190958257	-6.079820432273004	1.145854723013873	1.3031135563597303	0.18860862782955873	-5.506055867607697	-0.3702723259604008	0.3319533605196239	3035.780283549067	-2.3779535037260384	-5.197976992409873
-3.311520161888547	-4.777439191162946	-9.705233798684121	-8.363520159938869	-4.631844262762855	-5.876376340287431	-9.062334258441433	-6.913913590752735	-4.969340963287234	1.1548860116386896	1.1715482771825072	0.19236727540572873	-5.969892820814531	-1.0037113751155147	-0.02261480071474753	2953.6468281880516	-1.5342583074742908	-8.172300991983072
-3.395828418710817	-5.891097350829744	-7.8207634803343105	-7.728419409180813	-9.00236034406506	-7.497195292010769	-10.100769289760208	-7.4579612286407695	-4.439749600737733	1.138015927533896	1.4134737680183371	0.18874844156355952	-5.399321462848018	-0.4708657876831648	1.714606058758406	2970.023996185353	-1.6476382238004206	-4.167901614121437
-3.0270856869663323	-5.297663589252005	-8.254097488455947	-3.7461287778060512	-2.9967194568459217	-6.267298111874515	-11.300675375101722	-5.79502144470969	-9.468222759266506	1.154352035345774	0.3781959334782442	0.17922932736392339	-5.803018890569523	-1.3992348156911207	0.10565876765963855	2974.0093284775267	-1.7591635860067978	-2.8917061909730037
-3.108778048330267	-8.659756597157202	-8.333232571652651	-10.731725850738314	-3.5948524409679052	-6.063064344558804	-7.914689054370984	-9.324461691257042	-4.775565969585969	1.1586315284034518	0.7115864845699297	0.19158826536353388	-5.9895700224725	-0.6263666271655293	-0.024842344411030393	2986.5808203070183	-2.2027084243895843	-6.884698696097335
-2.9779109925585754	-5.3373190660287015	-6.978323892165744	-6.63304163773324	-6.702017300921198	-2.6379894536889346	-9.838362343764246	-5.531183147040785	-4.515698414729893	1.124639510338402	0.46854950349943925	0.1666453366821231	-5.617549893058607	-0.8704568677176505	1.2140442541893344	3023.562100661455	-1.9378565342547454	-9.011959988929348
-2.9149687295405293	-11.475836640986504	-9.394788634116818	-4.4948499136120965	-9.281800704162643	-11.419118195387139	-9.236895305389998	-6.002417164915119	-5.85209241265402	1.13254155925928	1.1251055993735395	0.1913044576933521	-5.600853590077615	-0.8800349395157445	1.5641606198166853	2962.6285266448003	-1.184168190454205	-6.9635674881629175
-1.6883609693850836	-8.797396271280846	-10.766047492913074	-6.074747583209337	-9.857871653640439	-8.125564202051791	-10.901929978099961	-4.470736734685499	-10.610865506310471	1.1549509954571924	0.29654022399713553	0.17046635550907904	-4.024392357648509	-0.3383103384771351	0.36752527079553454	2960.708009730074	-1.9631100675303834	-10.67286992052693
-3.159428546771096	-6.536748730291077	-9.632582897932776	-8.445113228798604	-1.9762405996632193	-4.733708051472336	-9.61301569141532	-6.175708197296992	-6.180929571810039	1.1195924428400825	0.6053358108177482	0.11748665709498099	-5.146581262478457	-1.800414760743931	0.9743603518727655	2997.7628209898057	-1.7095713338418044	-4.021843493547516
-2.935637043583988	-4.57508315332165	-8.95824061486714	-8.366365675166474	-3.3917823592695537	-3.1306842634185728	-10.772136188070487	-5.833301087285732	-6.538791822616566	1.1461217389486977	1.450908743973134	0.20763924501401929	-3.5303260982028406	-0.0045791012848308554	0.45464739949479416	3029.144291380814	-2.180510522624255	-7.373711908953703
-3.3892115037542077	-7.693960506670302	-6.192851572022095	-9.299568008753921	-4.279015800746424	-4.289458932537365	-9.208707319406905	-6.856928773269458	-6.908360627358554	1.1508621034418454	1.0455165546931895	0.23736954201056903	-5.076603160012518	-0.029653016854884306	0.4965028282687056	2986.173942589716	-1.856575789641468	-9.125334413998955
-2.5462009842383626	-4.002523354607948	-6.875428085502246	-9.30558915979103	-8.888226787177457	-4.815996702905717	-8.749062215949031	-4.681070753352453	-4.306037048106084	1.188543038801021	0.9637822810709279	0.19051517009893623	-4.766862284312216	-0.8084647541529542	1.3674567462436658	2929.455166568089	-2.1598361872729885	-9.473212480541997
-2.8817944983217636	-6.929239202492198	-4.601453600716345	-7.966927960197779	-11.47237932177556	-6.74350145500257	-9.333225713939473	-4.7304350172307394	-10.398174103694085	1.1118048982757047	1.1386707101544817	0.12650434182228132	-4.142202186187319	-1.2672301819735559	-0.18514553068383366	3022.9420359642672	-1.8749445524994535	-9.37869139033517
-3.3350389283278545	-5.672794192785052	-10.595656878159065	-7.801899986676882	-7.12549559954529	-10.465646490098374	-10.579799819386354	-7.356942831346775	-5.664026742172966	1.1259829600411875	1.7203124054146037	0.13501732276277562	-4.328237341770057	-1.5934684346335697	-0.44489645770895336	2978.628571823321	-1.3877175145082123	-4.619708560678834
-3.378065123252881	-6.426941025291364	-5.404812204820644	-7.124319989395198	-8.794640923378633	-5.096054366089634	-8.236157796151684	-9.472724635774314	-5.868798067492807	1.1586484757214828	0.3352430225064449	0.21481889606576074	-5.355358816202934	0.03861384056104811	1.6413058313539692	2991.4342195909285	-2.1444093816464314	-8.916400606165515
-3.1638733979085103	-5.309222446531518	-6.681874006729146	-10.493348421571092	-3.3777907519185426	-9.172428296631264	-10.924385387611911	-6.347911567429591	-8.485418920301566	1.1532601902803077	1.9511015258875988	0.17560861673034667	-5.0686442111268875	-1.018942127527259	-0.4425300138366808	2933.8702822168016	-1.3511331359600707	-1.7537021575106806
-3.5635903885420497	-10.721033059296161	-9.184464642428376	-9.789009328432847	-8.7818809629095	-9.736498974870276	-10.998755646745156	-7.230339466104826	-4.3476763497829625	1.1491489708132039	1.132481348533383	0.2261665283072272	-4.91910790971569	-0.30877984896836175	0.40928182913505307	2960.460096735485	-1.5151433477783787	-4.032177757911674
-3.0151145062448332	-6.895682127234305	-8.822591602712263	-11.189176232390158	-3.824179752139928	-4.069701601581216	-7.901111472848204	-6.066977691899829	-5.583873514704308	1.180580819314204	0.8694628327385541	0.2339565413167939	-4.572217139791185	-0.9719138186867404	0.9223672317440075	2907.3738958539707	-1.0123571251764485	-3.9773595997312636
-3.157485402808561	-3.4693170233717936	-8.635160523411525	-9.61375525229591	-3.1253749188218656	-10.219738366289668	-9.629786381221116	-6.886967725942592	-7.923574469424582	1.1615058357212804	1.1648313215012902	0.19688475419668802	-5.265912097639115	-0.9776316625039154	1.2522830692915634	2948.5825273183846	-1.5409951534719273	-9.184902455734461
-3.6576928284576553	-5.7497399649685885	-9.04317878938851	-4.462311945619534	-10.389629911954762	-3.468552015419638	-9.911669672394275	-9.635649331757241	-4.622134536921961	1.1294811719898585	0.06341305570582245	0.14620946673387245	-4.690112772808542	-0.888907444596315	-0.2751354831704056	3052.7485745865283	-2.4302839173410877	-7.476967954705254
-3.239298238236607	-9.195822212227707	-9.858399167803892	-4.858338925776665	-3.4165586273376825	-7.738748995996491	-8.180902285142649	-6.855089794060882	-4.549648884271646	1.1508672628334002	1.3928298513587811	0.15823131688500036	-3.9169353312677693	-1.054615626072473	0.8090651904017241	2995.011716051989	-2.0609907215690395	-7.788740467660459
-3.535301754484271	-6.152554348173703	-10.499200949477393	-11.08275647658589	-7.652155984621702	-5.781401485933502	-9.874022882391943	-6.845002769811743	-5.0256101268669475	1.1453633069879905	0.29647125378404127	0.145643143236836	-5.108619996142167	-1.9102076939326382	0.11162388982219218	2954.292801839497	-1.1577649284085894	-3.716266389418136
-3.2971222635805386	-6.304598614882282	-10.21771081101933	-9.516128961366238	-7.026963936850818	-7.633814355661376	-8.325296452827988	-6.378183602204486	-5.878531174240002	1.1200500124051025	1.1940379970812636	0.12535692944849178	-5.425413920701236	-1.588136930409961	-1.0164920726927338	3010.027154757895	-1.7815741994752017	-10.450273557081815
-3.3103730064841237	-4.70446626267015	-11.375277745267333	-9.016532374048843	-8.032807916067858	-5.669713821516935	-9.356755262887404	-6.634900279128707	-4.2719755921586025	1.1300248782670075	1.0795739104456028	0.13966551879990804	-4.703010747783261	-1.173715594432779	1.0728608878148904	3028.825274658342	-2.1031754719883544	-9.461319086741929
-2.6515135042192703	-6.924310910998216	-5.745729717573119	-6.186959945806471	-4.538112591443371	-2.1622180517367084	-11.624938783883435	-5.019765066553548	-5.766672764747152	1.1713355321310464	1.6952494749093714	0.18149703946707318	-4.618077011759349	-0.8748530141370852	1.1857118754153118	2978.053604873862	-2.191934199114838	-1.5920242990818885
-3.3355979862438314	-3.53031888711174	-10.518859136100012	-5.805412528449194	-7.190090523657593	-6.179358977826251	-9.351814990616433	-6.539081618799822	-8.994577900835449	1.1057135467521786	0.6899389345337744	0.11455881031180488	-4.840433696602637	-1.9862762236410925	0.49672024246305346	3015.192564724746	-1.4245513965842669	-8.171951345132744
-3.0905445930027735	-5.644816511011351	-5.204910111018826	-10.376109385507787	-6.300327521720801	-3.236459117880454	-7.369129304791734	-6.876190597484518	-5.846723025360872	1.1294433631592569	0.6103875507945186	0.18158316129602883	-5.369609488295487	-1.2630262929151863	1.0021744672295494	2988.536659152503	-1.1959262556374934	-7.09361818851013
-2.8587888202673657	-9.936519709080137	-8.87775047265825	-10.940327656755116	-3.6087489545984806	-7.386225023066792	-9.339109268771072	-5.760842987337239	-5.558629408341069	1.155158215137503	0.9048454064035649	0.2754136757517823	-4.456646070674182	1.2058362941451435	1.6280951062722866	3000.9703805493423	-2.0717612510528163	-7.429875035568859
-2.759934153182659	-6.764031509907389	-7.061001137787391	-3.9184256598655782	-2.44157921497305	-11.589713144405403	-10.586563345430545	-4.819694776110897	-6.943014825527102	1.1533450419882458	0.7712401255061379	0.20847615964204713	-4.990655885058578	-0.4432408698773296	1.8205616504510296	3004.222073018828	-2.187306666137312	-2.990048171019307
-2.6338001413188596	-4.158838474028868	-7.5724767009418334	-4.8818992261668335	-5.824273137358762	-7.811152958243987	-8.787599379735253	-4.121844348053462	-7.710488317751055	1.1642292839279382	0.5958109639991938	0.22416308112242528	-3.492603357851114	-0.08209710840442153	1.0251716674345306	2956.6682118037183	-1.6286466067825547	-5.066011699110508
-2.692297487450645	-8.670622502511605	-5.306633646347629	-6.929597096979943	-1.0677747204713253	-8.814612783108831	-11.285969508718647	-5.623282752493544	-9.76418468828419	1.125606023481845	0.2876273268651582	0.15662039270752057	-5.46978445829239	-1.4373976709491307	-1.0787156925132997	2978.476936819912	-1.2818914340730636	-6.02776577010246
-3.3097550539697647	-4.0457484978578915	-9.452100856010027	-8.059276881247536	-7.60957714562972	-5.0089704519447595	-11.63101117402879	-7.095809482196219	-4.218765007089751	1.1960908520153815	1.4487509645845489	0.37765859636115695	-4.355650305964568	0.8076524657420183	1.184924983233345	2937.326736915021	-1.9040565808694083	-8.189290007033103
-3.485204165894608	-6.564484086584628	-6.683650617845736	-5.8109642511629565	-7.735470070933069	-11.052496223731433	-10.399644573627757	-8.048405016111875	-5.921545880267377	1.1534549767025961	0.9652279670389455	0.268080410165989	-4.52061479524532	0.5671583471726862	1.8955375522121365	2997.3766008004027	-2.128686596125055	-10.40723315730452
-3.342880699192353	-4.6037989906266965	-11.947299817382161	-10.666810225371378	-7.30547065250516	-8.24616170395944	-8.399279314613752	-8.52516524741922	-6.164444232237276	1.1499099947375153	1.6308790611112711	0.21050391058523674	-5.323236551691298	-0.444890821111084	0.39287134290798154	2950.136662875826	-1.335637027308671	-11.370242457687405
-3.1208631953572983	-9.262416480976444	-8.293630829160449	-8.690430864164531	-4.522424893424463	-3.8916914880861295	-8.723172846055629	-6.594109997880111	-4.9323088248659275	1.1976311437753884	1.2579625786269037	0.3991119506709236	-5.186152542259066	0.847252344611336	0.9651941315576518	2913.955805317283	-1.2380541463872756	-3.6439775936825054
-3.1788744952677135	-2.511401736128038	-9.079330078004574	-7.73565347445459	-5.329684368537062	-8.051314402343781	-11.712283108555765	-6.534790619511296	-4.863550657264252	1.111605575949579	0.5526736610723733	0.12923796416375735	-5.167112119011026	-1.9193217056669098	-0.8210441098460854	3001.5353421407654	-1.228863171834961	-10.628965080697135
-3.654588496188973	-9.802439522131035	-10.94068827343232	-7.946100188664166	-8.642016212237722	-8.93625227792663	-8.761687525290162	-10.455866170159702	-4.164201553243005	1.1456929042119481	1.1787846185325066	0.19702558608406714	-4.3506062633614695	0.03208874753794255	0.11526055606221419	3003.3579951428874	-2.1483663105402684	-10.510926142683738
-2.9014152033326397	-3.7939793750761215	-8.397310788234108	-8.668790797695028	-3.0398203311576264	-3.4821726568304285	-9.230344523508187	-5.695917605513731	-7.347057942794651	1.1606076286166898	0.8245027426208016	0.13769794570399863	-3.195356699882389	-1.2922248892072021	0.587653395994598	2978.778725673245	-2.067593684560208	-8.744864606860062
-3.2822909018203514	-10.476874801403014	-11.264710904170595	-9.617039619086789	-8.740922843531589	-10.644293813377352	-10.838661355363467	-7.326678941401973	-4.049224815299042	1.1587564813843252	1.1404663087634235	0.16977721798708573	-5.577660527439468	-1.2462635699646984	0.6694478669162383	2930.808512627951	-1.3510492370731253	-1.9868887372856037
-3.208710000301487	-5.3206480189943886	-11.080451177227555	-9.256051491920172	-4.4301597534932675	-3.3745843100903077	-10.428410991682902	-6.599574068630805	-6.797986794380496	1.1606355797008967	1.8221890530092044	0.14596998935296107	-4.517898806894025	-1.744577830973859	0.2909668927430289	2924.6419412588466	-1.3329738922848673	-6.451351229891731
-3.061923200721946	-9.745313549133746	-5.6096853273986875	-6.684299458168476	-1.700617241725352	-10.186778023638082	-8.108020383133434	-6.3655967087441425	-5.73195583779278	1.1301959331227316	1.2387213802848154	0.13339782133456338	-5.822799035563626	-2.037300945508831	-0.19926581589784265	2984.704860907741	-1.2853344429903757	-4.487717224493661
-2.9614639432153425	-10.976990281801992	-5.753283066893479	-9.454649637053137	-6.578416168518749	-5.831121893043928	-10.483626709676962	-6.6126371186539	-6.708430707093556	1.146653644077802	0.8245876691307523	0.1861741885871748	-4.834060333562877	-0.6609660129845887	-0.4750345355497574	2954.825487235611	-1.635033170235399	-10.296509536687044
-3.641512240176665	-4.237404413290556	-4.936373326658433	-6.144986088672923	-8.466775249451583	-11.576070045481275	-8.85012928316192	-11.199753869204482	-5.681004913759377	1.1673849556130926	0.8306818586234911	0.2519511957309807	-5.486638508032533	0.12438331775886091	0.6548963350484653	2952.246786728888	-1.7126131187504843	-5.896861781957309
-3.2892388050915677	-7.704377368290903	-8.178280435007938	-10.609602065131103	-3.357084881631282	-3.1064744324607982	-10.904176002433383	-7.052257202570862	-5.0909975454334795	1.1563074172671706	1.6444926519587053	0.22429494935972888	-4.901373117007832	0.15193336706039418	0.20862017744834427	2957.9357286743443	-1.7367834252345968	-2.731283864705672
-3.340928282939899	-11.412105084089207	-11.11466678458667	-6.476120311012203	-3.564087975912564	-4.80876686420262	-8.987013568741691	-7.303771462410191	-6.79906184552175	1.1655762740015443	1.316687687646053	0.3061702603094958	-5.197361116988933	0.22858992149714297	1.45856506034296	2943.0741069834207	-1.0998058678701117	-5.891591382715054
-3.2895745823757263	-8.658411256725802	-7.770617100532815	-7.03765046102805	-5.207776481656739	-3.742440708983459	-8.778057130249511	-6.911553027300166	-6.033929440282201	1.231170896883158	0.7041109623828757	0.2824554021195146	-3.1065571216652668	0.5548094046976084	1.217983441107032	2926.3947906594503	-2.8541292870056623	-6.109708147766575
-3.697044621483796	-5.252003951440999	-8.128263507102073	-7.776808323953579	-10.212646659952469	-7.067062634171449	-10.854624936086264	-6.975893439817977	-5.374332200613971	1.1265502707769335	0.5217255977208446	0.15872008723055736	-5.822910850448059	-1.0900347752695883	1.2566485660085207	3038.451261493549	-2.077172484110246	-7.981164746111995
-2.9160682303452994	-6.5238476182421685	-4.294567887398963	-7.120557252423319	-1.4366657187242549	-8.251762350024181	-9.359244048920079	-6.233146592581274	-10.829977701960594	1.1725322363254582	1.3483840798543552	0.31153409294386	-5.325778161046336	0.8006280366856267	1.2951111242082973	2952.4388163305575	-1.7443560390138337	-6.392275825043565
-3.6363585173203585	-7.172341864273374	-5.962717240152092	-5.9309889054169656	-9.55565944290727	-7.178647365741044	-8.788515037382364	-11.294237417359554	-4.799545162288119	1.1261023184237327	0.804736439875385	0.20264113354451008	-5.912811181357043	-0.7427490599684843	-0.31372134753523717	2992.5904394312943	-1.3253578029536435	-8.874619520039097
-3.358940788136403	-3.0928482284271617	-9.037462723758612	-10.157849693989595	-7.985348239596278	-3.3142530077165144	-11.021547416151147	-7.052715955926207	-5.390223483479881	1.1439528244330008	0.7617426046336468	0.22953856788655774	-4.5596138384924565	-0.003302608662205664	1.917625204338533	3004.4377023105517	-1.9821134085592629	-4.840702277473143
-3.1375077081815306	-8.936206038954978	-8.019910974867214	-6.951661447822639	-3.497060589898238	-8.454358570022531	-9.288465373444247	-7.1337904903204015	-4.6731149885684395	1.128208082225757	1.4561938500301583	0.16026497804225684	-5.038191609161293	-1.2372199055544515	-0.6099503081174213	3010.1152146077825	-1.7455042067256752	-11.045908184393127
-3.0949631571193503	-3.344693727218793	-8.746043939998312	-10.447806005738068	-1.9494712014951912	-6.066044138368279	-11.788358323328211	-7.165952318815967	-5.057047838684838	1.1654019083789355	0.5260448048930727	0.24643658322200074	-4.367057292355212	0.5275326985932569	1.0959925049042338	2950.005410336981	-1.7947007995023245	-6.083363201336084
-2.6387523047798496	-5.116734182206333	-7.664282228196219	-8.988943057969161	-4.375004251352829	-6.028031646937051	-8.433401138923802	-4.823372663275955	-6.605284758878874	1.1648417761633458	0.265658292444672	0.19232097465962134	-4.683660412534674	-0.3368711305761778	1.79135374001166	2976.0795738653483	-2.13470038546431	-7.801997257888584
-3.2378906629875903	-10.911328914754778	-7.594542758358496	-10.90422105246352	-6.6736794964240005	-8.022203074797712	-9.690751181416012	-6.96553313652059	-4.531224543546977	1.1605612780411338	1.6292741965971065	0.16078431173785032	-4.382929214565781	-0.8043426384355197	-0.08136020818263523	2972.1256153145177	-2.1432881643757042	-3.850778583190012
-2.9100017376221974	-10.242581583783782	-7.2801440665479475	-10.53301810756242	-6.899215707133269	-4.014931341817146	-9.766449703570835	-6.418732454850684	-5.161876561794477	1.165610829727999	0.5036076471706128	0.14379744670434427	-4.890298824136553	-1.2037956550665445	0.19371237984353318	2961.534522061257	-2.1102422892519748	-5.58842647858102
-2.6654818678910868	-10.064984870294447	-6.961899481629319	-7.3234809330512505	-4.007573374018664	-8.587525360186708	-10.080783455631849	-6.098021378599872	-5.445291245412957	1.156435721984848	1.1979095076147812	0.1762232394827711	-5.153850591131746	-1.5405709172342519	-0.026000936084705106	2950.3233191405934	-1.2654151003572736	-10.780004672339388
-3.0944435783918394	-2.9996084304802526	-7.668147336281536	-9.80959977360543	-5.156187184669284	-7.0077987578102325	-8.516966543679846	-6.893694425683584	-4.03174651394889	1.0986270582636195	1.6571667868081734	0.12605661670696325	-4.733337468951389	-1.6688556984728837	-0.1794913089243939	3019.254796147022	-1.4248614462786424	-8.700134706613646
-3.33147923835873	-3.6491034126684774	-11.89877719405685	-9.340927991760653	-5.044495946655267	-6.026372223279357	-10.346708791806428	-11.024619186626197	-5.096558001970723	1.1468251877826907	1.6633093577788476	0.12890143435793378	-4.859694571094449	-1.3015289862391315	0.4838146169176749	2986.7950974784394	-2.1352000518130563	-2.207111775647885
-1.4535429173335217	-6.9937175832928835	-6.9364967761565115	-7.971033838728343	-4.09922565853087	-11.124619514034682	-11.921956167565135	-4.37699350059151	-10.487624776582473	1.1149515824550336	1.2668277749560841	0.15937008663397317	-5.995389030099855	-1.4760741875599575	-0.6693122120522021	3009.8848803703195	-1.3559002075417066	-11.601122238431444
-2.7578265445437236	-9.584739015870417	-7.751196372639924	-4.335415535329954	-6.433651248416324	-6.163657618572466	-9.28419305736523	-6.152963757263091	-7.235481822888008	1.1341254134364473	0.5244055398920783	0.2161453209698376	-4.789998907737702	-0.12090535332219865	0.2415854991651809	2975.698882797138	-1.4396714989473747	-2.9555811094817077
-3.3673360734467224	-4.27432889414221	-8.333329047138543	-10.05548286903224	-6.635976343457701	-4.001062338235942	-7.692279208577671	-7.832151963646295	-4.008211315339193	1.1347728557202232	1.00746596965673	0.19447481925798277	-5.884665198852707	-0.7763101858381329	1.266267194690582	2991.361064521749	-1.5827141628011852	-5.110404819528996
-2.0705214084385233	-3.7775707063924955	-7.083179334727759	-5.593968385493172	-2.574584997855098	-3.935307276771846	-9.50611894769854	-4.15673082067243	-7.837469618434553	1.1091535486141544	0.6673478979560492	0.12940181189387784	-5.464858479517718	-1.8739795167630522	0.19801095796831447	2995.1705258830216	-1.100198361863784	-9.931590422398038
-3.2809503585605064	-7.943463297227909	-10.94302179867941	-6.52500898498173	-4.51012154792028	-2.978783203261335	-8.737205790207337	-7.35106533528602	-4.406284397655947	1.1225607465888519	1.5453593283730858	0.18179626941212715	-4.837622490440615	-0.9402763935813265	0.46135769001184457	3024.8714197206737	-1.6967702443862471	-3.1006900750383597
-3.532565025254705	-4.28079513156745	-9.357736841444046	-5.228326039811224	-8.08133653554006	-5.646206365779253	-11.218477053031226	-8.664932830996428	-5.207133366996681	1.1527255681746125	1.5768939707096228	0.19772738479406426	-4.63593852839043	-0.6226650383065806	-0.009217134232994972	2944.004214369142	-1.4803356442433646	-3.664084029542181
-3.593013320800468	-8.062941085845273	-5.601267918873351	-7.850409622151795	-3.1638327489886784	-3.59220228901534	-9.353025162731452	-6.660508911226171	-9.790035470708112	1.1000600653837806	0.24636362037360263	0.13630475891075355	-5.257016257617145	-1.2569971686305657	0.29180074815999024	3021.4430938394153	-1.6527726796909583	-9.017693643811644
-3.2895792734539295	-2.7514118419016675	-9.596911967187696	-4.452701679259006	-2.08083118408665	-4.684840664715927	-10.535698380640715	-7.220945068618008	-4.7973979449392115	1.1656097658187676	0.42432424376356626	0.1660910907866954	-4.709023302401708	-1.3856169962148979	-0.32530943299504234	2911.5880884077933	-1.3229385364371495	-8.293215317825009
-3.293222263425495	-10.632726861729493	-9.373267266898644	-10.748218870561692	-2.602858168887048	-10.506088637551196	-10.36785993816559	-6.513616932569354	-4.72959628764703	1.1179203345419448	0.8948802469679309	0.13746100432606048	-5.4684927159088	-1.1333463250906952	1.2431796669121264	3001.9514167220473	-1.806796062645379	-8.860499257996647
-3.076533496914937	-7.060862022441197	-9.618623413167596	-7.120886027112077	-6.447115638895949	-4.844816669463086	-10.721217296745486	-9.125832318241025	-4.752435935273809	1.1190242383438693	1.1148343713215112	0.21751010212082278	-5.679455567797952	0.7686586588501356	0.9636203837938351	3052.2085091037375	-2.051317689592876	-6.7596179916526244
-3.4329792733964517	-5.714415176618646	-5.357782572393524	-7.5788668089336735	-6.813319219084715	-6.08908843545599	-8.412021647289452	-8.34976507816562	-6.239606637897332	1.1284326625967032	1.0973229692779034	0.1881569673047504	-4.752108723081121	0.13562403822032287	1.0669875122832244	2980.809013056659	-1.7436419240884202	-4.083716327517268
-2.78957267566099	-5.321999139656398	-5.096432263281876	-11.132846169156375	-4.7410720912192055	-4.416261380898205	-11.143643393904007	-4.705626997211764	-10.426917071693117	1.124867200012294	1.5276570749481588	0.15238081370030065	-5.191192596090205	-1.5011303391343294	0.423492509833594	2970.019284504123	-1.1750452702230607	-7.680865083671388
-3.511696927452295	-6.601104573470932	-4.872224151193721	-8.842217461054613	-9.009166053146817	-6.432582608061589	-8.057472703913364	-7.331857237619613	-4.06516998959818	1.1656799532888966	1.732478669562483	0.14702376225236347	-4.907965023822113	-1.8922683033985361	1.2953556974187488	2925.585943988048	-1.3060480957956635	-4.331957385989212
-3.426748086106862	-6.816310524785529	-7.196017408557623	-8.863046653806272	-6.485448499985896	-2.8419390143960293	-11.071541602111278	-7.228416550176918	-4.881502860518317	1.1642566130404617	1.3844419420582845	0.1369102911170077	-4.796534965060053	-1.8692761761715948	-0.6041104024782302	2899.2865192271106	-1.2180965798488383	-4.317514173858082
-3.2714049631613484	-4.919998931559257	-9.486724173645824	-10.913432611297686	-3.9049814459273318	-3.4403954276561652	-11.563484471914284	-6.200920761207406	-6.150971513745797	1.1432810982345227	1.1508305454253158	0.2114243855130482	-4.145412032279035	-0.09571343184712156	1.8963793515070497	2989.1726823430727	-1.794982269175799	-10.686779826480354
-3.403132959624733	-3.325037991947699	-7.2079634626337175	-7.605338234268902	-5.025725044016477	-2.8770853980947155	-11.951920885974099	-6.885299350531013	-6.108837306215749	1.1955359835699284	1.0251866983268456	0.2005187992515599	-4.880038480305508	-1.1436879943222475	-0.13494826961592765	2917.576226395891	-2.000510181949174	-8.006013874625406
-1.2814933661594257	-3.5137462246335627	-5.080382647726463	-5.083685796736131	-10.359155969879255	-4.003479167269468	-10.138179076619696	-4.23309379386285	-11.279206865970506	1.145966519419917	1.4479646435289755	0.21797663741530648	-5.32309089836279	-0.28344282055143566	1.9672294133823742	2957.1078282340054	-1.364923309534504	-7.688964708708302
-3.3798529037394207	-2.0292387936654315	-4.226359227030879	-9.121744408752862	-8.602120037390403	-4.982061470412919	-9.876094131743272	-6.986549615036338	-4.303835534166908	1.151682610186035	0.2624655895562759	0.1960948065344899	-4.491289786855546	-0.9055099550758889	-0.19762028870357695	2961.444581697663	-1.400990350587838	-1.9698346047394821
-3.160270612177653	-9.496236503272138	-11.629620464911678	-10.561790795011996	-3.0945051999069957	-2.5366272049581333	-9.834397133357768	-6.525460745472268	-7.970774418973526	1.1111115506730833	0.5133710188731775	0.16698789836188865	-4.3948983853154315	-0.9957445875356425	0.18265133489773522	3007.902632363868	-1.4173339180891986	-8.229451198094496
-2.928758850794326	-11.51538024182771	-5.825860140806054	-11.655656452613494	-1.7014883007938053	-6.270036111596782	-9.488518404770524	-6.150486030499092	-7.604978419221719	1.149389764582127	1.2283667991283975	0.16378693549063317	-4.871322316402794	-1.1382336397813715	-0.2505916405835904	2963.1735934060334	-1.6793041415028984	-2.7572253175117947
-3.448111531344752	-10.87665792623391	-9.812811290276237	-6.356418835963351	-7.27532254329568	-4.246512564806219	-11.633904838369672	-9.980382110018246	-5.506888154223879	1.0847113320438304	1.5100520157549764	0.1177728637339835	-4.969631813916875	-1.8764535382817922	0.27549045352982704	3039.8556758657314	-1.2387820022080618	-6.449960202987554
-3.1701916537828243	-8.489183752745362	-6.646462989541731	-11.381520905887742	-5.13604800785334	-4.67491722129534	-11.022542062997001	-7.07078735808183	-4.524812559495478	1.1385919304742802	0.36027396959640295	0.1321539948129712	-5.223654156030666	-1.6012407589708033	-0.09161578179277319	2957.4790386871573	-1.566732460832478	-7.734477230392685
-3.2297661356581173	-5.147236942304882	-9.966469233804679	-5.376556662527154	-2.7694584817581465	-9.671178908843359	-11.552103180404027	-6.554841145369142	-6.357503668162777	1.1551567643063445	1.4801264125417335	0.12587000070995547	-4.247704808228224	-1.0525679861859096	1.0965636307245767	3008.032983462773	-2.5181824672006314	-1.9821899027361702
-2.7450695088580037	-4.85718485973959	-5.080358831277588	-4.046426723080096	-6.827662809033539	-10.389662654962352	-10.183883618012521	-5.3672707337947605	-6.940276821460565	1.1272878049140782	0.6889106348297248	0.13792932804659838	-5.1113007810855215	-1.8436361525760914	-0.7589926001248912	2988.111202972599	-1.3054489465269299	-5.293994843601941
-3.1773156212974314	-7.342394585852033	-8.769162779140554	-6.645218456220737	-9.410560410621992	-7.940886504827748	-9.838274194745042	-6.413889311432422	-5.199505316972335	1.124654812952952	1.31459375525764	0.14255202073990045	-5.244420416976026	-1.7319246568667594	1.6698280496589537	2964.5866981370773	-1.07404975746155	-8.214668051052232
-3.3606868627809003	-8.275837258537665	-9.561591958019307	-8.366161375690934	-4.188693700424297	-9.026133694476156	-11.630191043127903	-6.6888214179545065	-9.454151601790802	1.1494384594616716	1.7260660294947936	0.15538830034019807	-4.139917990563546	-0.9752102080277618	1.122935905432306	2985.8897763321534	-2.066710072853134	-8.980640353147747
-2.9039922730178738	-11.058901161510947	-5.230529130667829	-10.690596072357982	-1.4879339949265376	-8.847746153381742	-10.966679813139352	-6.396996647020422	-5.993162430103817	1.1163164085323751	0.2020272186769871	0.14575072478548565	-4.54715244186849	-0.5979787330404491	1.4130801960491706	3050.355616409462	-2.1929123659821883	-11.706938530448852
-3.6156919015837214	-9.644121823581813	-8.34834163298206	-7.605906602054029	-10.036310541172735	-8.232223221857032	-8.573978260501175	-7.0246040405965395	-4.345626445555639	1.148779805964135	1.6810035769437057	0.21186456786954197	-5.409572105900668	-0.27882011413374563	1.4270446679755393	2939.356978484717	-1.4505069164042474	-8.199043044551795
-3.0422918239377292	-5.768290061070744	-8.314053554396628	-6.57220787295678	-3.9720959254100663	-4.011366636654039	-11.133577130645676	-6.386431055310717	-4.075407351640996	1.127940605711588	1.6311352486999966	0.168788221671081	-4.470691771012132	-0.9684990038031813	0.8026513013764167	2994.9506280330897	-1.7161373553603791	-6.941581904072063
-4.03317657977388	-6.558656572057997	-10.1134552249759	-8.559885608560483	-11.515203498860192	-4.642548663770794	-11.006386075333207	-10.512354044202079	-4.91045971272802	1.1332195169446775	0.5533847812432775	0.12755325710800386	-4.732428433018978	-1.2727812478475444	-0.6058698203657007	3018.301254413303	-2.171272673999461	-10.928747394575533
-2.6914393262928993	-10.03508881135711	-5.076404211752304	-7.394425118882363	-10.788857279425372	-2.7983030112262313	-8.589179604722636	-4.812067144819507	-6.853260437759395	1.1295944047533306	0.5188217998157365	0.13584191768880674	-4.77521031220397	-1.4089445130067855	0.6543576218282814	2985.509911429664	-1.5565863769343267	-6.1367708948441955
-3.4012745161302487	-9.483743689654041	-5.655001826754482	-8.268623456088815	-8.061061235578936	-10.121808828923605	-8.64971702206296	-9.486021493056398	-4.2990366615811375	1.1415608360324407	0.9272109993746024	0.1483846881512142	-4.161497764130386	-1.3270944288090956	1.774030161014807	2998.778461548854	-1.882977968375009	-5.81751148342033
-3.4484055826553828	-10.06609401443899	-7.866411303473613	-6.033304209706839	-8.091342412776692	-11.999056310500954	-8.868308730967982	-7.646351215887954	-4.847142729705634	1.1327485379204711	1.1678203298064447	0.17307422790860633	-5.59272698215208	-0.7313044962073825	0.0929443247845092	2968.738756153703	-1.5875057669003318	-10.192276182085042
-2.274188227684551	-10.056994822606848	-4.971533505612403	-9.817297102645506	-7.761981537665751	-3.219432691349061	-9.148230582988575	-4.394881605864408	-4.514857262299976	1.1123312558859448	1.3322501604548154	0.17875263492501778	-4.215016719200265	-0.38112170283130986	1.5495065069910736	3072.2357864129112	-2.201459840515202	-5.393101187445094
-3.2091353500404036	-7.502593759094228	-6.336195040387672	-11.111794832663819	-4.199617174956237	-9.173882890393651	-8.152983821950519	-6.705054021152692	-9.477177838422893	1.1577348025387524	0.13057885827911123	0.25866285414326123	-4.59083285475767	-0.009654795135125127	0.6579206159205051	2940.1067775928414	-1.1840373510132807	-10.008964457038141
-2.967412227482873	-9.060498396284842	-5.780326767061784	-4.67260211049714	-2.703394475560078	-7.580518494057021	-9.608279975973538	-6.7854497431246665	-4.468112915935336	1.142997513144979	0.580387334451374	0.22257461133126966	-5.39075831957072	-0.2947101037787956	0.05707738513444882	3008.2197543695784	-1.8648104836346722	-10.860015901369067
-3.177671138127881	-10.568645787134658	-7.954584863612716	-9.681087258697772	-3.676380528885371	-6.159210541562425	-9.335617932874273	-6.966123875610959	-4.843020545765937	1.1521907165932443	0.2965833220585498	0.17896962847610492	-4.796325711246892	-0.8371868712218733	-0.5271519845857275	2967.1113727671254	-1.7802054378010652	-4.6309259145104225
-3.6118040982874167	-9.107396601947194	-9.17444931616483	-10.518165738427715	-8.37115491936493	-4.536991797919872	-7.864791490892868	-8.139550775948676	-5.402429890274053	1.1300210582623873	0.16640225301822203	0.19222822911050808	-4.904414213276643	-0.5492038877066392	1.2591265241427205	3015.8961303893407	-1.8574040524652933	-11.7430475520524
-3.1560259785320532	-5.57890906256815	-11.640365799880206	-6.907238401782731	-7.953024633236512	-7.698068309204343	-11.616292566312694	-7.150998628960344	-4.104542009437141	1.141840650723527	1.6091678864498298	0.19496330646414933	-5.535659433798505	-0.3822560251599585	1.7931366954586094	2918.2212572632775	-1.1969798762039314	-3.645137300122318
-3.7832293834624835	-7.464757193420844	-10.234994720493933	-6.389920764536978	-8.55929665604695	-4.097159947770959	-9.262827110303306	-9.42300143647414	-4.617876089455222	1.1915247732940886	1.0670070697215848	0.23564182779967413	-4.47703684027363	-0.20754880698604694	0.6914698341473571	2912.766167080837	-1.777232601078012	-4.495243969704998
-3.453064931592685	-6.851430618273557	-8.659882298583183	-4.553258306823937	-6.170962539246183	-3.176326342340303	-9.731335517068112	-6.500534034475911	-5.18276263627992	1.1469200939259452	0.5129969399635976	0.18666794517600516	-5.705389213982907	-0.09162234658474588	1.33869309247839	3007.637345510042	-2.239387748385207	-7.703388213822738
-3.155019239921968	-6.435431937664313	-5.289683895422511	-7.994875975278819	-2.090839378599801	-3.1586529873908553	-11.409700141219446	-6.127545207567495	-9.876999640779866	1.1307353451974622	1.2878106944404242	0.21346921463068116	-5.153987985365569	-0.522008152836138	0.7056272923857039	3022.890711374812	-1.8467657038807257	-6.439434177094242
-2.57745009430063	-10.096276311051156	-8.90070694050625	-6.567290220577365	-6.542985305873989	-7.880188818972842	-11.9621708350132	-4.654117618973128	-11.063302836785153	1.16915738315805	0.8114770422301841	0.2800526799727948	-4.6134244637162025	-0.2944458167518853	0.4459722465900464	2949.1839391039457	-1.3886320577533606	-5.384575681750837
-3.6793271845119584	-3.3831999869472824	-7.621355753140499	-10.498048866806506	-10.728651919709767	-3.0386432231718032	-10.63784979658446	-7.643512773445977	-5.688055940017477	1.1413571254149655	0.48430794674901556	0.1630367071986087	-4.205441626446815	-0.6901534775801768	0.18863069833802726	3014.3714453730736	-2.213315432596234	-4.1861847792868305
-3.910271716276581	-6.142529638648509	-6.304947110342294	-10.041947347152705	-11.269763092886002	-3.3147228675898788	-11.660638828051615	-8.128036796375605	-5.699481447158753	1.1373488632276547	1.4436342232126143	0.1761974448167174	-5.385771045492248	-0.9684643423187875	0.5023858995519497	2969.467403201562	-1.5563161262625869	-8.843025483824514
-2.6668080501398386	-6.7031616714562245	-6.384591329965533	-8.942553396881042	-8.468095575325648	-9.506086860275552	-11.237262733173617	-5.107548523485697	-4.34692636987981	1.128265485525458	1.0829327792546226	0.18646288944721606	-4.908061449263578	-0.09487173804283522	1.922380718530663	3001.084792154984	-1.8313989390191665	-8.52855644179113
-3.6598843443673363	-5.1236005394909485	-9.666921662672845	-11.361928042832018	-5.084179877762839	-2.570378252263751	-11.38933745815352	-6.897321399757513	-5.636386391684335	1.1197293210130994	1.565228207505471	0.12266190271394639	-3.908876548900167	-1.3521938447558144	-0.11011832950174805	3008.6690965766384	-1.9216594646486094	-7.808578278769706
-2.3090902863446434	-10.456296955885225	-8.28975050570673	-7.826029486657616	-6.029366012466015	-3.323965824111834	-9.85285815677086	-5.062971988877845	-5.575924389247286	1.1477948387105648	1.4621429150537073	0.1915253424190812	-4.747658201350854	-1.0522103691925864	0.5388616064906633	2956.051979692983	-1.3127702349582577	-6.533156884287667
-2.990974013730419	-2.9743187772824857	-10.79285561750819	-11.158245102348236	-4.517240085760391	-6.877331085028412	-10.501660389599284	-6.85564164325027	-5.511126436036194	1.1252717766876272	1.1707237198605318	0.1345783192994929	-5.471288827544041	-1.7065119604671795	-0.32385823188528406	2976.4488386990784	-1.3503023643539347	-4.429434199307772
-4.079537048045706	-3.9680140612929637	-6.558549112975208	-10.319197763669864	-8.61313782127829	-4.458196427849046	-10.568158337498364	-7.907623827188329	-8.020708661551048	1.1572303424909636	1.0599646974206582	0.18561210538759534	-4.610240401549536	-1.077580768068791	0.7380361835271692	2943.10358271914	-1.3455177799125817	-7.57788802058213
-2.4072695635401153	-9.998181552617705	-5.018249740193338	-7.3106633373684735	-6.165315272669818	-5.7608260436815435	-10.759917579199895	-4.433577245516592	-5.0465176302066	1.1360925398404182	0.2341891645450853	0.1698523378952334	-4.4527175791408204	-0.5444902129995866	-0.26728699034041425	3016.8097279348876	-2.100396449670571	-10.189148097630618
-3.400012157785346	-3.3402348166292093	-7.59818938251059	-4.680748942128898	-5.530503879191821	-10.746068973903341	-9.97745204316745	-6.657749162421067	-6.170880331316747	1.1974525820815585	1.2125964116839811	0.1603123523088291	-2.463168809235551	-0.027898093150966474	1.0990357952011731	2940.7656866075513	-2.0915231732438215	-10.610493862331655
-3.5822557399138937	-7.551263317940018	-7.6301528210853515	-11.816767862430051	-2.935580481508305	-4.037007086522702	-11.105485955148403	-6.643988605954654	-7.547563135101966	1.1807756812454802	1.4713056490320415	0.2373298977599119	-4.084225669861767	-0.4618809494157592	1.071023441517407	2912.185250280744	-1.466440505411926	-4.601637994873794
-2.9948878386321933	-7.608386382336569	-4.865764045733704	-5.428857308904498	-3.1657978783438914	-6.654462537854276	-11.552803590620227	-6.458608318431827	-10.335182155190749	1.1328498100960367	1.5569334273181863	0.15833050352026704	-4.716587031256859	-1.4336149503773088	-0.07891205099637855	2995.3798238797826	-1.5464202383544468	-6.992312450446596
-3.753365422806091	-10.034582954246735	-9.465380595097876	-10.746463403795136	-7.315487459536977	-4.694791247219192	-11.138802467451114	-7.001352446533246	-7.939594999445775	1.1676447687528508	1.2488246673746348	0.14917845898903137	-4.381019933672577	-2.0009435650300413	0.01681410949469475	2944.573792250871	-1.349461958554242	-8.211405373158835
-1.8783784546997513	-4.28790054792416	-8.913218377764288	-6.130481669131209	-5.511192267486838	-6.657730730666797	-10.24377177380116	-4.429497068183331	-4.327455509120841	1.1834855338460701	1.1700510761089056	0.2515630662411622	-4.334687825477891	-0.3002583921897841	0.047433053012206905	2936.8940906028392	-1.7731625649969072	-4.30375670557332
-3.1525484951022626	-8.173289743537806	-9.333609075885734	-6.244225863560745	-2.9580443789305697	-5.35725609772489	-10.809445727734895	-6.9444608309688585	-5.57465305116543	1.1442514912246486	1.9077493702966362	0.19560907280463474	-4.680735691126195	-1.2464203483435616	0.883879208161412	2956.003646593949	-1.0006126071949346	-10.296562871166909
-3.0546892424370036	-7.462797921320418	-7.393907291851436	-10.35666439896967	-7.010019782980583	-5.787530150141032	-7.634683495666619	-6.868806275321893	-5.01278900680203	1.1283392402808015	0.8921487865770875	0.10107161146183184	-3.962734416473786	-1.3832859300508922	-0.12298780451541758	3007.646502660198	-2.224570360120678	-11.794826590566712
-3.1542361645332413	-7.490148509578033	-11.034412655774656	-9.081487465608584	-7.355647071093092	-8.534133663284507	-7.939602379282601	-6.223885776869972	-4.06007936525519	1.1552380988289555	0.16860631611098223	0.17155237989979216	-4.357325682668869	-0.5808499670847738	-0.020279037821304913	2969.45192851504	-1.963560500348736	-9.557510265311024
-2.6306843560056024	-4.287264992055982	-6.868300682206018	-6.008346596248403	-2.7493205927593394	-8.261760556824122	-9.305943598685332	-6.104121209195133	-7.261951465550638	1.1760764889400797	1.1792118270420917	0.28257757140995715	-4.506387877219527	-0.22161807963063573	1.462376647968843	2935.83919242945	-1.4356453907284976	-10.161398034209006
-3.6947832452213785	-8.87426622773933	-4.225113816970369	-8.673631088422674	-9.463712413439302	-4.804744152642621	-10.60928362460895	-11.029960411504156	-4.5432969330230915	1.1052607205264526	0.9222611574365542	0.14686042353203316	-5.260784688347972	-1.291502136499198	1.8876128342355112	3033.5484345406408	-1.5948818589695293	-3.242170165349755
-3.0026320783492437	-11.654650101589684	-4.858060000624664	-5.912103647095042	-6.14629284948809	-5.285735650041085	-11.607442723644896	-6.0233320712797305	-6.609580144331008	1.1212403937588635	0.8205555207315601	0.19771484948192292	-4.416089913357274	-0.4982748191218622	1.2271207830113315	3012.1872650032697	-1.6327681095009208	-11.3876615314787
-1.3151222391913997	-5.12703018138978	-7.205594451682003	-3.992477210584507	-6.08042551102594	-9.580769971933666	-8.077606747660731	-4.838109884276795	-10.643962059116117	1.1311320093700303	1.1976662125160138	0.18553920776832958	-4.573462815936715	-0.42257883590107603	0.5350629778703109	3006.2994851378157	-1.8689790379958957	-3.5705581172527143
-3.3124847312138073	-7.528343425158431	-8.754794032201884	-8.319886976061929	-2.880410722659338	-8.719470883099742	-10.170632733856621	-7.172859948136468	-9.637573615443845	1.124070743383839	0.9333244721617752	0.17088457105662386	-5.9327745114651504	-1.0858031783862048	0.5663784660898088	3020.1632279447226	-1.811409230429307	-8.832264486442341
-3.3337673899626274	-7.356749578022456	-10.060829698673196	-11.353437824589792	-6.803710073547464	-8.191418733709305	-9.93715475163226	-9.973166767370838	-6.64856334781715	1.1428143388486554	0.27238678212438533	0.17992738487293114	-4.162866719448909	-0.5541209284485404	0.22837793208583923	3008.6199226075782	-2.111247698121339	-11.041547478283318
-3.3317851964097684	-7.37854774999854	-5.543189663909725	-10.930799413904005	-7.516013790674121	-5.4588946880637685	-8.429991925429523	-6.528521240408381	-5.130721285913673	1.1445790818601682	0.48875267157977653	0.13628469523475276	-4.0704590080606415	-0.8188149562882341	1.6798767001926036	3043.334851615834	-2.673692325613441	-10.024935419286475
-2.922665907799585	-3.228950000037498	-8.147855286908703	-8.94402691386165	-1.7749493261616447	-4.643229011147443	-8.19553023886702	-6.276165944947854	-8.517980361034443	1.1500518184495825	0.493000914702146	0.2038060473305089	-5.735306419752678	-0.5934426323298316	0.5629070638829772	2974.922848950651	-1.757076291341944	-11.74540260134515
-3.4138018562863586	-6.555818088675518	-5.9228724438352165	-11.593777965714091	-9.097486237680737	-4.460096391474214	-7.332961382971028	-6.658921259732886	-5.30560543122383	1.153928243407306	1.740753448317594	0.19622959294485523	-4.778171204023118	-0.738378752401684	-0.4936765989730185	2954.8665370368453	-1.6573867605843962	-11.205176827174467
-3.32076978217977	-5.790433525347713	-8.677013108099692	-7.942070382710223	-4.9968553316199005	-4.77153973252665	-10.054294974070716	-7.1875404216996195	-6.346170248157627	1.1365029440306311	0.4443847005853476	0.21028424599531564	-5.11569837098409	-0.3582056899580559	0.919598225139258	3008.5329410815702	-1.827855302418751	-7.901343368298829
-2.728767837039044	-4.150451550342099	-5.99706270084098	-7.125642287651879	-1.499544245671883	-8.408750808573448	-7.928470861787482	-6.345481441100718	-8.388752678607954	1.2218940988599254	1.1493705109944092	0.24275488649510496	-2.6368293579306674	0.3780946032507746	1.594867916818151	2924.1625640624115	-2.481341727716858	-4.258210807609634
-3.573885693571146	-6.428561864716661	-5.364230551653358	-7.941725147576178	-8.64177409163736	-7.694243864121654	-9.794997052642104	-10.47130100125743	-4.578481121973799	1.1301968665801199	1.0842424929877343	0.1628000684963053	-4.939533575645983	-1.2329544042480673	1.110312650059523	2964.5442421450753	-1.2898767610737423	-6.474779933317518
-2.3024236279169408	-4.646911805021895	-8.375676579277501	-6.4925551253588445	-5.2004386061733054	-6.113106226164343	-10.310557781208368	-5.259294483859367	-8.287689471902748	1.1349655864010446	1.4711578896808253	0.14390495984684692	-4.606390466716579	-0.9349256729307198	-0.821325776306006	3033.8800242351	-2.409315097933506	-3.3065936341417714
-3.9313244877784843	-9.497061323706323	-4.617746764124178	-7.867902353185751	-10.188921553973428	-6.794665302031526	-7.967861887308378	-11.170104462275077	-6.1163906747365235	1.1379706582124018	0.4234309815338546	0.1309557979572683	-5.187015425873226	-1.355405633826293	0.7744276957909757	2976.6455440897817	-1.8831898843961188	-7.526547184465268
-2.81246781930985	-10.607578740152809	-6.794643955812392	-10.207296915964438	-3.4110330453333155	-8.586294456910892	-9.493000882602983	-5.892956286895464	-5.7395191363634614	1.155568301267737	0.7988344307771433	0.17479197431868232	-4.516788172263478	-0.45955950051737027	0.5605378968643255	2956.356157268372	-1.9521275204977684	-6.914969862905544
-3.022522939598838	-4.562910344250729	-9.127083787729681	-6.81871621758474	-2.0040230420593765	-10.311684912435062	-8.050478236413113	-7.298848475568833	-6.117102578589162	1.1573957175339993	0.7056512760899717	0.16139697989196394	-5.27270963043545	-0.9533703018512867	0.44231966775340137	2979.9636374597435	-2.151573647984332	-3.647518612619093
-3.1202916519758777	-6.501980020585209	-6.212684829443275	-8.147814559235337	-5.099387709895988	-7.289499749474892	-10.722151975594873	-7.6625868060455105	-5.314683309054586	1.1431005818009878	1.466888755929817	0.23903726213100915	-5.98717008690225	0.13273739460583833	0.7753500651438534	2983.661818495166	-1.7071722516456287	-8.06608441334046
-3.0542393941716206	-11.14532283571179	-10.782235630808689	-9.289331472385728	-3.097356319720065	-10.458350419255988	-8.873926020507636	-6.564325048665487	-4.482485098182368	1.1223322336079566	0.48894605037826044	0.14942846705692547	-4.972299338492851	-1.1835915319785135	-0.6579648949316836	3008.699813693311	-1.6998428882639605	-4.742767291559387
-3.7405481848686453	-11.98029601535664	-7.7203796272032505	-11.263243139235366	-4.542009345350419	-4.122895570298559	-9.763800822157314	-7.119944411899797	-4.196808147496035	1.1361766905306905	0.8202213392137379	0.16536864358811001	-5.768873061873834	-1.0171623009530109	1.5690562040975369	2977.21990148983	-1.6658118368790351	-10.18380499121346
-2.575766219871431	-9.638078743915152	-9.395132167569056	-7.266514601622666	-2.6464487579052545	-9.322886207200616	-8.57434130134991	-6.090285835371315	-9.917448769028402	1.1710899408892472	0.9791115638759822	0.163150639592714	-4.867150711628347	-1.075041987304119	-0.7277963315286353	2923.152092373387	-1.7107984594639554	-8.017114124628929
-2.7912176985844663	-5.500173236314516	-9.405011854525922	-8.161686450817779	-2.634205185944893	-11.305319370891503	-11.546060766732156	-6.3865809536896085	-6.381427407716542	1.133682382939642	1.4842647233573756	0.1067951144321938	-5.322848191752284	-2.2084967294439073	-1.689265808284004	2972.3975661182644	-1.3862226031062033	-9.185452647119618
-3.0875878882237124	-9.458686836101801	-8.290728746241964	-8.651050512631285	-7.296678994308793	-5.914051696085564	-9.314370365070678	-6.60933783585014	-6.040959213745495	1.1101856764942608	0.08708053025794067	0.13320209544062014	-5.60547953232333	-1.769555251462533	0.045071352590590585	2996.6555151446382	-1.2998406999634646	-9.148828881239497
-3.1307942211650275	-10.89783603741689	-6.698102277228828	-9.659968133289059	-3.4463786824351192	-3.8944306858632576	-9.199398453248111	-6.416655817223961	-7.011931606735701	1.1745656333611314	1.148326861636113	0.30558472203961534	-4.932639977737099	1.1622906897941974	1.8385284461449638	2933.7514862188605	-1.5237884079965731	-8.88733149745863
-3.208947415593533	-5.7011161106373605	-9.335831717686464	-8.396506871637161	-5.366818126915722	-6.032259034080197	-8.506882497250807	-9.29852780754189	-6.693900238990964	1.1581683068362127	0.12695564262297238	0.16196892831002493	-4.459637095814115	-1.1134179094857437	-0.7416182707995724	2974.902271650184	-1.9823065563359084	-8.518954039795748
-3.666874004901892	-3.3086764519110687	-7.247936502505767	-9.211365254937526	-9.716246183396812	-7.810105932832076	-11.228411586288457	-6.846271542161053	-7.06457522603588	1.1611746995903456	0.9031572746254858	0.15070270183640605	-4.581223508906994	-1.2948702222327073	0.8503981250184736	2983.205354323492	-2.2438489435366478	-2.1992991168166913
-2.9583665162495816	-10.42221688339553	-7.608708460781184	-10.69685758155884	-4.497087524510891	-7.643447939422513	-9.92449311733988	-6.580920834054963	-5.1272637356482305	1.1208804385240143	1.522368515014541	0.14884685823563817	-5.6815119940710765	-1.6691344367142662	0.04404832686186655	2987.638491709609	-1.234083961210592	-7.941908892696494
-3.8016116992785705	-8.76614965622515	-8.460348436520324	-10.326604560066553	-11.680186662203209	-4.315675362931536	-8.046448074665141	-8.593628376329303	-6.294198837334222	1.1266195786021278	1.4525430082102566	0.16706237534433827	-5.369024182321987	-0.916070270772865	1.7431683431933713	3030.4389740203414	-2.055142116242642	-2.962332854377774
-2.9704798498622758	-7.395474820149334	-8.849705849545172	-10.33171436696737	-3.073850208815365	-8.332093610364868	-11.63768167092303	-6.252738930418832	-5.116960475379295	1.1180324596737539	1.9224185551495918	0.13715070320503261	-5.77769319528624	-1.7288054873603054	1.200259386419439	2988.828933458257	-1.3309769691502158	-3.557461221697505
-3.3549455604706466	-6.361373456561692	-10.330404057432107	-4.798264109768051	-2.4487741768536164	-10.796972519753965	-9.693288109713455	-8.918473959581846	-5.322412350373773	1.1590433081630682	0.4309606501389925	0.21080005691261394	-4.527381591123724	-0.5050735420426751	0.7063162764025366	2981.870295248806	-1.9304111112985396	-7.686737254625155
-3.8119450246384137	-7.7911753418085015	-5.052119438138886	-9.70585891548933	-9.220559354335606	-7.678571732299715	-9.147777563933444	-10.2872481527297	-5.07833279385428	1.1634672486285538	0.6512482988789698	0.17486672342261447	-3.952658562575399	-0.7556601137188936	1.857827879537711	2991.8379984999856	-2.3223632663406732	-9.276565905821471
-3.3133011611100116	-6.176127442652047	-9.83640224428764	-11.402506958809369	-6.915037524093161	-3.8714141400045143	-8.249190894602574	-7.3637341102203235	-4.734079760095757	1.148327325963655	0.9966391799591776	0.1487357020559515	-5.0206492560525495	-1.1858512970719133	0.15236268715976253	2988.434667127466	-2.0147928159635597	-4.759931736879772
-3.2741097341872436	-10.072618029611844	-7.926948367866452	-5.629807800884109	-5.800184295327504	-5.794742843469984	-8.357058783619088	-11.184312638699433	-4.728982730862105	1.170673935305067	0.6342036757417504	0.17165259566635926	-4.510755644251787	-1.1381829107006567	0.45043340622230055	2891.1173662693654	-1.3309618702787205	-10.289308420234743
-3.1131297574128336	-6.693895751965824	-4.244319240615661	-9.010742617936128	-8.038291074721013	-5.789922402350491	-10.208266438501358	-5.999965892726473	-7.49384266490387	1.133146237535733	1.005545534290441	0.1408530595982282	-4.66062032005937	-0.6976282524018753	0.7762853438207182	3058.8605887352755	-2.520221798581616	-8.46625441135735
-3.291668361545227	-5.57559750110405	-8.015134703701607	-10.192254576366642	-7.001411505011622	-9.132555676316022	-9.761743171519019	-6.7175603865779205	-4.942171372785644	1.1754022535500066	1.5072393138256148	0.2682753618512627	-4.602700093989015	0.22998438803742793	1.2092121454632188	2927.931147037465	-1.5229775018949834	-8.056984907985619
-2.7266675358067367	-9.02779432892832	-7.192130877844308	-7.10554315651549	-8.244634334213059	-7.9044419264976105	-11.052570270346129	-6.054021882394917	-4.2008882236587555	1.1463463192102261	1.8269344478458753	0.16284219970057182	-4.56278879062606	-0.9983432001876755	0.9999302171601046	2991.615036532477	-2.0373773883326063	-10.05114000370829
-3.072478942049642	-6.310196717349763	-5.984947615006097	-4.857960633572633	-3.4189552125943443	-6.476462006360684	-11.148304398230527	-7.432791602637998	-6.3251989891262586	1.1433812678489366	1.0895035380009512	0.19157774505730976	-4.258483067416699	-0.835368683933364	1.6683833342825087	2942.0903998063477	-1.1225569160321118	-6.9616732261373215
-2.911083035616212	-11.381578246213131	-6.84592117817488	-7.856930780721742	-1.50739450030553	-9.501723360735486	-10.492237557644033	-5.807200657976378	-5.065717808517512	1.1544640603531662	1.9137420639292615	0.1268572783153358	-5.1951591128983985	-1.6234905197595912	1.2848073244884683	2911.81382281953	-1.5044860250681342	-8.248755096345047
-2.036890992324242	-11.17884163089424	-7.240373719841671	-3.7049735096459084	-2.3457362624285505	-6.816334212113952	-8.46959354145768	-4.329698070300775	-9.88879082902987	1.1646453075318475	0.8646244506459025	0.14581435190422945	-4.526091758378872	-1.1901059592559333	0.38964332362144427	2961.3580219792693	-2.088282075048232	-3.8577690486417566
-2.3867011458724257	-7.959851899725438	-10.909653247973909	-6.7398390483779655	-10.482642945411538	-3.7924741501024126	-10.626277201621356	-5.298003105633782	-6.4623846725652605	1.150889351953145	1.6217840475181402	0.2342752546898173	-4.491159900327875	-0.27808245223668315	1.4587673950022597	2977.917080342459	-1.7584352200314672	-4.2691155983255396
-3.7271946117528376	-5.748412213172801	-8.891720727302015	-6.90029635131331	-8.567590457817229	-3.4426481194052485	-10.353461434772202	-6.748219149624407	-4.634105942962643	1.1679443217923713	1.796790171743612	0.2337542262498731	-4.67613983942332	0.5334357295525693	0.9697941476493663	2990.487034030583	-2.3838390782660106	-6.665596220854887
-3.5398602961493424	-3.550345330995535	-10.944948808769986	-11.53981312781071	-7.902130631249857	-10.526441809913033	-8.1363175791054	-9.176507450843065	-6.334247335259512	1.1442254591376158	0.19191720578365135	0.23512430464918754	-4.970806267723012	0.43894252715537263	0.8873625428974807	3016.308178243916	-2.03444323131607	-9.872763894183883
-3.2228654851154914	-4.380810680451822	-9.782267323052654	-7.698273110554139	-1.6382494063138378	-8.436567342977625	-9.605045149656114	-6.949003325283727	-4.947866618580053	1.1569137257255029	1.0095732476989552	0.1428702242447984	-4.108799335563916	-1.1069091373187927	1.056777241277084	2936.0698517277697	-1.7738227618318358	-10.685057392089991
-2.7585925256680106	-8.812046270866453	-4.577316645353124	-10.268437063081608	-3.5610774413311503	-8.63466065691146	-10.94697038657068	-6.5059289911027625	-7.545680356132957	1.1321865778733466	0.6859028838885265	0.1320910578408613	-3.8975964553102935	-1.3621378034468279	-0.3782507313977923	2995.6093786291667	-1.8747839951519758	-6.676996402204262
-2.9198369338652075	-8.784009531726321	-7.636458786435715	-7.526496340908441	-4.498695498981359	-8.504900270112469	-8.137208161379778	-10.57139153267116	-4.709154156024439	1.1583539762192303	1.3592000302416083	0.1943452140948821	-4.627045092516585	-1.0354556512959192	-0.3572909886770388	2929.8985475458117	-1.3114397542767495	-7.305308393616436
-2.7070926104921043	-7.242765282307989	-5.5041121112570615	-10.85087056933062	-3.543223647423085	-3.8931782322784	-9.296481059242018	-6.4711149539219495	-4.585460716117881	1.1738189197145072	1.9435878171834475	0.18060817457175893	-4.087178416364166	-0.37846405399904004	0.9706338481883163	2970.2480009794954	-2.3046851748310324	-10.590347440702624
-3.1685988317423313	-7.342235798398729	-6.636133839783723	-9.708501888147778	-3.3846793321758266	-11.324318498480196	-8.888805694590886	-6.343760842517884	-7.04605862606362	1.1229585428173587	1.163364853213568	0.12920716811099625	-5.1372058463308905	-1.824860372202406	1.3156150860916047	2954.830019052518	-1.0799394307732797	-6.2186390918754215
-3.144375680313548	-8.787738044151558	-7.304426846758055	-10.174754513380012	-3.371132310445148	-10.019684707305059	-11.697127449900533	-6.762672499347838	-5.622889270823731	1.1165706006532647	0.4650450376316056	0.17069098602048763	-5.6179565730352	-0.7268804114130036	-0.40472536218319477	3024.123406643276	-1.7851086328705517	-5.252755740332199
-3.4503529143180973	-6.46659502650575	-8.666036221343088	-10.94981808244601	-9.209946030734159	-9.317284839078138	-11.555369483677108	-7.238241873097858	-4.892632696423298	1.1749883400091772	1.1167721979334617	0.26257060992248804	-5.2421942998063455	0.34372051219127897	1.551887692728061	2923.610139491314	-1.5252563083207757	-8.808518629645869
-3.1236596735925506	-8.145710512312547	-7.477312654654512	-7.999164411488043	-1.6836282630197044	-4.767718632121656	-9.171666182052622	-8.085755021875032	-5.672951319371122	1.1139586721398829	0.7549764908887946	0.1565671529517346	-5.163928237610664	-0.80579824073049	0.6712562942064881	3036.35070581543	-1.9501965120988363	-3.166493747788337
-3.487399037347318	-8.875259572915674	-7.353483179016426	-5.4709874289466525	-7.070779266364159	-11.629799228044455	-9.811761679029313	-7.818226923922878	-7.31581373486859	1.1511102313521946	0.15726329206506653	0.19581872106910297	-4.475038054552135	-0.5216142888334314	0.8342184441279565	2976.3050434420516	-1.8183626335169603	-8.037713338461675
-2.787656221424399	-4.859433482072103	-5.204071935426032	-6.7771864770506305	-2.8573990417487938	-11.666836802528767	-7.628480137493612	-7.6388851939149705	-6.251202452465671	1.1417980767112357	0.5950259258066545	0.20816875993971368	-4.534135504615415	-0.5710245278609039	1.4231778475650376	2967.275605961895	-1.4158872152348607	-5.572275863474606
-3.3880390685755213	-3.7304084353570204	-5.456616995560846	-8.06073158902721	-4.7113319752770995	-3.9539896675179307	-11.457169153245967	-7.0910931320026735	-6.493514205996719	1.11728925659524	0.6165738673199921	0.13573861485407504	-5.301726086426467	-1.0377788519307902	0.650349934653927	3051.3734305348394	-2.1967044272570675	-5.867194429367804
-3.225185149306119	-8.771431660797843	-11.76320615264486	-5.403363109814851	-4.929260893105138	-4.305028878814378	-10.269894173722264	-6.294336907098312	-6.242709417069167	1.145874137573406	0.5312151190814727	0.2310166468057781	-4.4168845695565295	-0.22488203039854682	0.8121366263761942	3003.1267269814334	-1.810723929547681	-3.9131114759230705
-3.120584601562321	-4.088416000030404	-7.196551723817773	-10.881352480854767	-1.7482275528834776	-7.306508779549315	-8.487958052495852	-7.507298142505468	-4.17628790626244	1.112043995658745	0.1555917369661683	0.15735536187646124	-4.662396540677503	-1.2491812076055018	1.357305138133408	3015.4190491796962	-1.5080301480586265	-7.7888726438728595
-3.435534196638443	-9.91828538823645	-11.280831576371442	-10.498187772987114	-3.6802027931479895	-4.950079292903123	-10.774915064827544	-7.559463978077796	-4.355590814130524	1.124902125293007	1.0380051596526405	0.15182968467788802	-5.509573677581978	-1.3753488811481205	0.6332732963683365	2989.2516295916485	-1.5136925326403023	-5.8763249189547775
-3.1165343776968584	-8.650851813330188	-7.90099021513001	-7.795557346431902	-7.654244979304333	-7.751149073497434	-9.722516725487969	-6.885502422583231	-4.561625966742287	1.148894495913708	1.4785855753476012	0.23061449275901214	-5.110273194197696	-0.23441154883346726	0.9514701601921196	2974.573632762886	-1.5252551586201726	-2.7544481456021597
-2.7773603077755826	-6.859602829881181	-7.919986689882044	-10.515714655196577	-9.068336800114484	-8.178808227774882	-11.991652388193874	-5.287229638735929	-11.165952552278263	1.131559860528254	1.051337665430001	0.11270245435656268	-5.032277894276279	-2.00585780188123	-1.0278784722887948	2989.119759945705	-1.7476595115546534	-2.7008384995795733
-2.6728790134890623	-8.21769322886525	-9.18282263622377	-3.6331914122913993	-6.071094195376551	-8.016824235064247	-7.602403616029617	-5.059220072823782	-8.770152071822348	1.1468251877826907	1.6633093577788476	0.12890143435793378	-4.859694571094449	-1.3015289862391315	0.4838146169176749	2986.7950974784394	-2.1352000518130563	-2.207111775647885
-2.5528178742592935	-5.3033781679419265	-7.779023684154754	-9.65047036591233	-7.526778052682851	-2.133713992859745	-10.751350461509976	-4.292295596429139	-5.3395743472406725	1.1683243465673518	0.9663753460967086	0.21441025614145137	-2.9798410611310704	0.4896810221161303	1.8999059721762102	3008.2852296653564	-2.4853786418631145	-7.615068932773642
-2.5375079829862486	-3.964549315165808	-5.517295180044787	-8.250534404282613	-7.213424430395717	-2.8737992718665417	-10.129183040599761	-4.9202539079254795	-5.204085492680492	1.1057553222218313	1.1628631612046336	0.14754987044141932	-4.830865800295344	-1.2665693137222611	1.8542758071789431	3035.3738126148455	-1.750508644504368	-10.88576947694512
-3.668588734876634	-8.033113381056143	-9.375112823691683	-9.135410437510236	-8.443830692395103	-7.247362457003669	-8.979671649784432	-9.791131435299523	-5.230176789424508	1.0956407155835823	1.3202182459525498	0.19941333168046532	-5.872376804885538	0.1283055111117548	0.4731528134641745	3080.8389197824486	-1.9795710109667368	-6.524872944625424
-3.752001059275104	-8.574123230277504	-5.900001690462784	-10.40285019303133	-8.542409010789504	-11.175644953577365	-9.397739340776834	-8.194054436951829	-7.014515293706859	1.1520737399895955	0.989723079339663	0.12042179591178129	-5.397412549592341	-1.925013813137455	-0.650926815746047	2944.765768540323	-1.6675885472155088	-5.066277740792931
-3.0165346581381947	-9.87110548214524	-4.57615946051675	-5.996430505441637	-3.190705771892363	-6.936818160889331	-8.067758015955954	-6.281024030736779	-8.780997261933027	1.1459907458391134	0.6004278036569454	0.1962714445560837	-5.075992935216414	0.15640927813516026	0.2286425442079869	3004.0016024999045	-2.09479508330681	-9.775367462093334
-3.0290767202257634	-8.210483319642114	-10.77339642704477	-4.377713629408599	-3.2939077319227206	-5.230287671033192	-9.986275041808211	-6.273680033655367	-7.443642353897294	1.1414374087686752	0.361461326307659	0.14235530988843684	-4.269175301012176	-1.833031814287497	-0.9310825638533509	2971.96347115182	-1.4288002183653266	-9.397980276396519
-3.3943308545470305	-11.027354705131943	-9.059725219509193	-9.531868695121307	-6.384924143950503	-11.649989697992028	-8.464111578868561	-8.858310809476912	-4.97271515927771	1.1091247380456393	0.9763693465037975	0.12324954792615013	-5.072476962183041	-1.5161616175474641	-0.052025607614750946	3033.0985536545786	-1.8716211657563946	-8.961730860487794
-2.7177684367233574	-4.095877411475586	-9.981038345155852	-5.267808327533656	-2.044674619465214	-11.589540904742782	-10.478339895960614	-5.089016936915136	-6.4499659584801	1.1413914734849642	0.7873695264203022	0.1420754575718377	-4.690527670814453	-1.6764712334313963	-0.444460155562457	2972.080370210223	-1.4501609056884135	-1.3443033500787802
-3.403491353635875	-10.712283648145277	-6.843111763262507	-9.307799867191575	-8.086758484743601	-3.396788277307447	-11.176062464486648	-6.472063095389259	-4.904839918359373	1.1604154794049248	1.4441013311474695	0.28269340677547483	-3.4649850468601584	0.7967006586535703	1.0649000361596057	2997.6882708390126	-2.043304095435401	-3.4246418664497877
-3.139029123558741	-4.665412436214418	-11.437389861157262	-8.093868009525034	-5.315613555546911	-9.891748309485827	-8.53703277116907	-6.627505455087199	-4.049324495029369	1.1603379646263776	0.312971881446062	0.20246984334384568	-3.640293764602387	-0.2910974316892023	0.5637868910131001	2974.8151800381474	-1.8184389283139044	-5.413721457974178
-1.9488419691015118	-3.8627130201680853	-4.518812626133134	-6.407758389829894	-7.022994213277039	-2.9322234125129647	-9.832375687376292	-4.706535354837622	-4.306135681990363	1.1216536409232327	1.2262641586547147	0.10465470007141224	-4.0173435696825885	-1.5153981708358142	0.5725004012280928	3010.140987780762	-2.101392743145837	-5.468181398783532
-3.4851887551576066	-10.673665139178592	-4.747826693795974	-11.255245821513014	-8.846092615101771	-10.82687983930694	-10.610281264122671	-9.430375197643219	-4.767615059372417	1.1682556246328042	1.254990271434975	0.21528126824303603	-4.980268392449025	-0.7379079546032177	0.02686921318562918	2944.9500608656217	-1.66393502481022	-3.4618624970157033
-3.319053447057305	-7.476464003768939	-7.67774100489188	-10.620405712184679	-4.065431186017742	-3.8089806403026145	-9.385864286502201	-7.8806200328904055	-5.760718985318524	1.152407786272047	1.611105999773791	0.20950390124009963	-5.1086565491277645	-0.658556453024925	1.273529572329128	2987.081511471576	-1.8330022871907463	-1.774971828214703
-3.7195260121203013	-6.784509456108473	-8.022083303702125	-6.7888246002652375	-8.906194148514775	-11.217315436735033	-9.583254137198967	-9.604894445791004	-6.922089165524827	1.158939524306531	0.7276812312937246	0.1948255991646298	-4.769716727146918	-0.5810253713224354	0.6048358716695059	2920.4221634474206	-1.50245099871659	-7.914391468807303
-3.067222141145489	-4.411620560628949	-8.656939882517012	-7.925705126134434	-7.595643560790436	-6.890506997992063	-8.142095694753946	-5.705556632486089	-5.632364867803866	1.1098136371068588	1.0775292137770742	0.13019601832639482	-5.348374320932123	-1.5403103422818694	1.5749104771008473	3006.304327128304	-1.583742479694406	-7.213746239772486
-3.0697665888274184	-6.714391633849805	-4.62505917939115	-8.625721861487346	-1.421425479800801	-6.871952070326012	-8.836596782114766	-5.5460604534662075	-9.179556412113383	1.1477109904398217	1.7161487258776917	0.15940673474016157	-4.068960407864801	-1.124996432550473	0.6108098928084877	2978.1621230800492	-1.8894914536926386	-7.570058239927355
-3.363243206663155	-10.264397978090921	-5.956718594294851	-7.924255026972929	-5.033540121825937	-4.463436938259407	-11.533144519799961	-6.533732342734627	-4.138760575165949	1.1360512207253424	0.9782128746644398	0.13246470651056597	-4.883171776354667	-1.7142772053402364	0.06950752997227116	2978.9087832384594	-1.592242525217344	-3.7460013127788656
-2.8857489388145403	-7.683742373338328	-8.785453431719706	-4.05834936440566	-4.897837700592636	-6.232344507542866	-10.506332860020933	-5.339199991929949	-6.338221981695971	1.1398716851149515	0.36377214418721393	0.2442341790972277	-5.615075186955479	0.21224861573649179	1.877797290179224	3006.1420527349865	-1.7591709118496368	-7.523371667694182
-3.2002068830766035	-8.13971090142195	-5.175372498056927	-9.69514143527785	-5.850626707771321	-7.227353973636763	-9.674513905035308	-6.775253454937076	-6.210397393571291	1.1531257298632598	1.8530408208028712	0.17614043662647832	-5.3770135272445385	-0.8275788228815024	0.9713813091966124	3005.8070002891054	-2.322460980246092	-3.9597085071628904
-3.0557965860789267	-3.579403921749199	-8.894595241746298	-5.7154299934939825	-2.9638673944750487	-9.442997035649645	-10.547210088319254	-7.022918065899869	-5.727993509548728	1.130413216307271	0.32939989112551454	0.17187514562126227	-5.572941887917415	-1.380032434892584	-0.7614157511876087	2958.0948660098747	-1.0664892247601934	-10.004804623185136
-1.5689332649519034	-5.613540688646617	-5.702871825218879	-4.586994220700102	-5.268532084948163	-10.150083853226223	-8.113146871036497	-4.768469085720282	-4.945691897517824	1.1244281772778073	0.7448465882440136	0.1342459849400544	-5.6424414447411975	-1.7608403670872192	-0.5612419956475676	2990.6076696449636	-1.4486864989803259	-5.044130341827732
-3.284095091107929	-7.18932289666103	-5.488819902855954	-5.9144414823066995	-3.7585961304827595	-6.6992369899739685	-11.104682508932859	-6.729351255930525	-5.6482628582165235	1.1559856432155209	0.7583027884936222	0.30581476702468385	-4.917594782295489	1.1368788286650933	1.3293410673094765	2995.7650687756604	-2.044853229773551	-8.96849778229588
-3.1860258404205553	-3.308147744251489	-10.976500851688371	-6.65215706960645	-2.5190706631037134	-6.359405543371794	-10.06025326903104	-6.954714601116997	-9.147389169562448	1.1599233231654347	1.763951645301027	0.18688755286467587	-5.863927127293967	-1.0625624621936396	0.4405970767809486	2980.3911173438305	-1.9257399365904675	-9.067297430613545
-3.3121357122401935	-7.513029928800752	-8.889588710687764	-6.507346453805928	-4.797348473762172	-9.891257053769987	-9.02552165099537	-6.272557164097173	-4.979309247329314	1.1378685051031474	0.3464949667359952	0.24184772875136837	-4.825403929602705	0.2922530990379686	1.836753142301922	3008.5064477557053	-1.8321643248556452	-8.1496945741033
-3.3778155378409274	-5.160210374353451	-7.357353756836621	-6.99809037582548	-4.628175564202652	-3.5189715896920113	-8.560114498010153	-6.809848993573241	-6.670273048290481	1.146265007580423	0.9244672400376491	0.2454326963955629	-5.917195532999661	0.3796963462334526	1.5530535292716219	2989.325468255067	-1.751901482799365	-9.481217143295229
-3.2562326654211287	-4.475802493927918	-4.8450447787378526	-11.940005084051878	-2.7173310751325648	-9.195814198035052	-8.722743536761026	-7.432383050273886	-4.56912856644858	1.150603162942604	0.9091864114744499	0.19499033116737347	-5.482976478741145	-0.08573275728972263	1.612678378783177	2981.093615073769	-2.0206975608131277	-7.920096842248466
-2.133023406306977	-4.614396576896949	-7.747772246498473	-10.675269700766721	-6.315565161342469	-4.069280444014446	-8.920000144543623	-4.224587795499114	-7.802523920261608	1.1404932947344228	1.0034309121416287	0.1836716891048061	-3.9266851297675758	-0.2912876801399751	0.4318246274320865	3008.0541650282457	-2.0719405619600906	-8.952237180870544
-3.1787586345147556	-4.567918367219919	-6.740875724249335	-8.371189173942051	-3.578785497132788	-4.283389646790259	-9.083065819939234	-6.539057688645604	-5.875617913112038	1.155312739299164	1.6544552922946942	0.1558898945941817	-4.693253212526137	-0.8596290523237373	0.3163498401204037	2969.857593265757	-2.023812633940082	-8.721536518082491
-3.603257286023574	-11.766789699376151	-7.674185898967939	-11.350607543871337	-9.446607493367475	-9.551847086185811	-10.148814205292858	-6.391150484312054	-6.412268957552929	1.141211656240514	0.9387804371393881	0.143085575703713	-4.800031707913595	-0.631929570421466	1.0840261679029792	3006.0819232688636	-2.2692685617151227	-11.980440077684248
-3.304215753115221	-4.721255312919094	-8.533023594712883	-6.685981249094834	-1.016021283318901	-2.6293690705159563	-9.013825097100986	-6.707894756082531	-6.7256295621951425	1.145931823237191	1.928324764607129	0.152689413490707	-5.215762015580656	-1.40975121282289	0.5363884058959862	2973.685279383494	-1.7218815803459169	-6.491621659701229
-3.2640376555503288	-9.033348164064936	-9.398313499924292	-10.38677727363958	-5.264350232627552	-4.131509556544767	-9.039677756406745	-6.649213615398326	-6.729106255929225	1.1720532618686568	0.8983834821818569	0.21464489181983487	-5.793214786114652	0.4998706555386967	0.6060181802128617	2986.60153951524	-2.4242172324518805	-9.755135265481034
-2.856438579110712	-11.33922069136795	-5.009976358074335	-7.87231443792174	-2.457461068898853	-4.71762250554593	-8.781219765669453	-6.5747576299868	-4.383053334008546	1.1567809559572833	1.184934337834948	0.16210526389670563	-4.001745690539196	-1.2938462696924837	-0.3812251003823133	2965.389500643501	-1.6686667347381938	-3.346545307570672
-3.273598684875944	-6.389723345858199	-6.93467905409551	-8.328926440691841	-5.976667659869532	-2.7860564889095905	-8.733128885836758	-6.7571737016584645	-9.003609621817684	1.1155342147420002	0.6425134573455211	0.18170215631103503	-5.934284661710848	-0.9912761566729227	1.6386009798258843	2998.69188207194	-1.2777796337223055	-2.0127089008199075
-3.10852254042128	-5.844813151922155	-6.292864451072193	-11.191576255978395	-3.4729609764052505	-7.60360016053961	-11.250862418153918	-6.790434385601948	-4.761198024143432	1.1374399377688307	0.6023750699594611	0.13484865993217704	-4.217908337566511	-0.8315823372890776	1.4278211530188547	3023.5480575987995	-2.3223603133811856	-7.5038826279602295
-2.6236258623492166	-7.9954381772523035	-5.672774774316715	-5.76691030395111	-3.4960363163523613	-4.18239400417576	-7.81556780130684	-6.948661043350713	-4.512353919708484	1.1413108066936473	0.5719818384816869	0.14159907376942407	-4.023195415136622	-0.9374309016387379	-0.3243131673422017	3022.595981655414	-2.3238600618640692	-4.975369809603117
-2.8865828964100118	-2.950824803952978	-9.889567858000536	-8.169612983006791	-2.7506846144999333	-10.858368133119868	-9.857100152120516	-5.790810681560805	-6.9113941860673895	1.154118204340164	0.842830050109657	0.18081013259473022	-4.107778856167203	-0.22053970867722406	0.47224729445067215	2991.0153939440797	-2.196252523515259	-10.810529404698043
-3.1538874379825987	-9.327107109425857	-9.08098446879097	-4.351707099618485	-2.3732446205892526	-2.8661349197241286	-11.066818528529577	-6.136048848770545	-10.720060464182414	1.151521279004587	0.10426305254777811	0.19437430475695086	-5.864162875433818	0.3401051412362337	1.1809763704598044	3004.296475612964	-2.2578323094211434	-6.9352747811230175
-1.8672307530812002	-4.41279469814979	-4.096990829813436	-10.026997752775163	-9.324919339810597	-6.434608144824791	-8.049835275460172	-4.233106119000123	-8.162958296557631	1.1410954573899748	1.2183090456811116	0.2201365969819421	-5.148886732339818	0.5572139763714379	0.7278667098055687	3058.2903582985577	-2.480673760283935	-8.5524606575724
-3.276846749414732	-6.48293547211164	-8.747299095081928	-6.160342951429248	-6.158771022454635	-4.601961347053868	-9.869685976645698	-6.68969835139596	-7.4132070223228075	1.1360245704837604	0.6640524941486154	0.10583318637376977	-4.382278859636722	-2.07886505840051	0.38749419023934717	2970.8289927805163	-1.595170336764781	-10.322792272721273
-3.3010640866814125	-4.73375908044616	-8.432131146419977	-10.086291843180014	-4.583320643317317	-4.052676035421394	-11.57216257456659	-7.532715188960281	-5.208168342806255	1.1585205812683106	0.8125771067546088	0.18419723695919374	-4.19843388550364	-0.09548973559650076	0.5067334045225582	2998.6740262308645	-2.3315071632792694	-10.352871621264757
-1.526664570067636	-4.659303315326136	-4.551931020041635	-8.564352563215856	-10.532017286841272	-5.032798385421579	-9.890746124915665	-4.339256776613731	-10.683361589577789	1.1326686789900555	1.753804237047729	0.18216968532528874	-4.056461730218965	-0.047944020965778655	1.033970669026449	2978.3378435414716	-1.7218663812746744	-11.22888148067494
-2.444730566493737	-5.293371730632083	-11.292489080796235	-10.315104842816508	-3.0111711569704322	-6.3692446668455185	-11.939634394869081	-5.0953117737738705	-9.18958488461437	1.1342676897696962	1.1944240350883513	0.1413310509744609	-5.264520996110293	-1.363708826374186	1.8305420744975467	2993.0210295679153	-1.8740778975808219	-8.94818848762681
-3.214851844146338	-4.458462088792133	-9.799704714196356	-6.231436411574099	-5.0328933940550735	-8.617589496900424	-8.122311494368518	-9.259591030335992	-4.071783062214886	1.1603193952715838	1.3700292548598143	0.19535908720990966	-4.465075090833611	-0.8865976024161535	0.33177030899246773	2939.9282692155793	-1.457785479928459	-4.45572166435498
-3.3498990365078285	-5.36861847478502	-9.736300913359527	-7.183217664933414	-3.2929520000588894	-3.372485243484924	-9.063937842776369	-6.524218844537766	-4.480319077825573	1.124143667662476	1.8138270936382481	0.16907304019916514	-4.384997966984599	-0.8243560505715193	0.9473155577091736	3016.137116476541	-1.8039040295693258	-10.466386375078423
-3.4190161120275846	-2.6194626195225155	-10.44204924408953	-6.092859325285115	-5.020857474568942	-8.596128332653908	-11.091627434279008	-7.5444101424000065	-4.80281909418425	1.1600961963621585	1.737885475029621	0.21521855480050273	-5.5022528524243475	-1.0046582743072179	0.42467855102601604	2942.7493272957936	-1.2824050416410735	-1.739703733377599
-2.7668823035857457	-3.790430311859655	-11.181612187979626	-8.008806371535844	-1.7292474584361237	-5.497060150703774	-9.32536240091301	-5.03036661313596	-7.448316225197548	1.1351301366836177	1.581885661507831	0.1733687267327593	-4.67900048415996	-0.8077039620054247	-0.007105693409113378	3011.6046854912765	-1.9524080313113323	-8.74653557254946
-3.337248859672007	-8.431304755862294	-8.906254813146653	-8.728903356431108	-1.8605366416431757	-8.96291003684162	-10.45145176748331	-7.773545502235093	-4.82823894551554	1.1580018225043553	1.3380732805626563	0.1657994536616085	-5.597090828932352	-0.21038627532818133	0.8059109450016564	2971.9526522464184	-2.2374675817266976	-7.361575920932873
-2.9050650265264597	-5.7983703306687016	-9.609142282260695	-8.032084214167108	-8.767270483918049	-9.9980576033668	-10.140573973137545	-5.7873942557905504	-9.025967472086956	1.1347470317337556	0.8552055371446691	0.1472788728810128	-3.9643111083299423	-0.8480302695110424	1.9772525677950483	2998.2187378409553	-1.9767317653393075	-7.837072064074764
-2.075705741288285	-5.193882484187979	-9.972467679080264	-6.3063424403234425	-7.328256751126503	-3.476222173491424	-10.60466891126384	-4.294150308564687	-7.458090249057148	1.1768068174670272	1.2201805331888222	0.22274384157956562	-5.173219961102723	-0.6999105022638821	-0.2306885911661094	2900.167192200509	-1.1752466386237774	-4.454526173386388
-3.960163106071853	-7.443815663868405	-8.72321688852291	-6.322760391896676	-10.458755167729667	-3.38734096617738	-8.48479802308563	-11.754879926830268	-4.483523656284518	1.1693162933726957	0.5220180981243457	0.17015733355397908	-4.587090277212489	-0.9725357596520121	-0.3714963461303682	2962.23012101279	-2.185718301367899	-4.1104730645006455
-3.110373898529339	-9.798941870606166	-11.241771622621432	-7.544467158211654	-6.103730636219234	-8.111829819236839	-11.17501977827334	-6.64098590357648	-4.280277327773087	1.115711142474228	0.6024768043390684	0.14184620191053404	-4.156844478186521	-0.6349259895513386	1.1025720519422784	3058.7990167582316	-2.1879701443728266	-3.499568686224043
-3.468685577093435	-5.55179325560954	-6.67235889395727	-8.054552530829227	-8.941440151278536	-5.584987648141007	-8.778594430811061	-11.15919838947471	-5.255690024062116	1.1537847395818206	0.690531391518936	0.21415821057293477	-3.769305771734302	-0.14630668693698023	1.746428191089902	2975.9384600650383	-1.8574329844685877	-9.761453958358633
-3.0965706504779096	-2.6797196414903617	-8.390330316117616	-4.030177572244408	-3.8875542766250284	-7.714743731881987	-7.914956068293233	-7.973775522182718	-4.726305498096878	1.103071067353048	1.0452138638457305	0.12919809708909047	-4.954701385709701	-1.3868951797393168	-0.17490835828366547	3039.0988313947614	-1.8451132053300263	-7.909970469901402
-3.4167608804363176	-4.006551270548865	-11.763431434437988	-5.449440177602183	-6.145320128199106	-3.777095049422618	-9.372237570048199	-6.836513062893324	-6.295401228894784	1.152420492804312	0.691249832419435	0.24114774271495384	-3.6408010712061687	0.4776371304759204	1.707628979485888	2984.0889960542127	-1.9236439155860037	-7.098633859692158
-3.4498145885940605	-5.506385009245751	-11.718532887351673	-7.395636280005111	-5.13368748833863	-3.7030968509301747	-10.090833810230272	-6.996813911812142	-5.536950443208086	1.136702324644651	1.1367373986482665	0.15727686137857239	-4.844247329363849	-1.1668576024713673	-0.48417938731571963	2989.0219505375107	-1.7156649561424508	-8.420725244909281
-3.232012343867815	-10.940349569485797	-9.431855977897701	-9.970878871288399	-7.057487150906874	-6.232273560807345	-8.492585433655588	-8.709966821580537	-4.6283970205382206	1.1401071197232873	0.5534596644693379	0.15665598580472712	-5.2565817936390316	-1.4621024552171669	-1.3957897971546647	2989.01895877381	-1.633073754021357	-4.688331721137625
-3.113854541136744	-10.28957954720587	-10.061728090184282	-4.740985568727587	-3.351693961300507	-6.020676001094349	-11.91435607315517	-5.613749396448193	-6.066380612108046	1.1946383416761965	0.2843557515004963	0.21012265616680248	-4.553055425665468	-0.9212325689817673	0.11517333355528914	2906.043105125715	-1.6670964620835313	-5.703597210516148
-2.185120532974862	-8.300115685174088	-6.388750696919793	-4.911193969825751	-4.1091477195148896	-10.202461624194639	-11.40884893701239	-4.213369030409486	-5.54879161626452	1.1600510366965906	0.3488951042365217	0.19939966636772666	-5.0664590398198515	-0.6802300821779221	0.9130225745372269	2925.1051218317207	-1.4354890593590426	-5.7015256657303786
-3.4583877084674945	-4.89993276967647	-9.635542237583724	-4.9783480676314875	-8.019088909953153	-3.3242340804161596	-7.527198846653712	-7.200292637293001	-4.234785553300768	1.1476381558172695	0.7767527367206342	0.17966543778642147	-5.258500367700296	-0.46482483763965554	0.04376495392311419	2968.7441066479582	-1.9290769649516797	-5.848898518944852
-3.851728653857281	-9.448865451928462	-8.754786781326654	-4.828583114527988	-10.557925565008762	-7.588736360812802	-8.657866009400909	-10.864065930983655	-4.122967645393893	1.157684885559532	1.7675935520118906	0.21113426351247302	-5.175442523556969	-0.159235941189241	1.7159641518868742	3013.819899680217	-2.4268592351264555	-6.645966159712724
-3.1661107985096706	-4.609539294726168	-6.61268091006702	-5.400427902764762	-4.611692829159707	-8.705042635141332	-8.390222216538733	-8.334021182892503	-5.9924819051188525	1.1278461184287263	0.7568129272221529	0.11857155160002689	-5.413106368546642	-1.7940114062492016	-0.7634854851917021	2960.222112209429	-1.5193857578469476	-9.838980722591607
-3.1698358089163126	-5.778535663447996	-11.38095559817021	-9.807790565452992	-5.406494618992855	-3.567509958565614	-9.952240417447824	-6.52548040788427	-4.513248805532342	1.1580668313677072	1.391201431972268	0.24784361540981986	-5.489624540714812	-0.20574463494109985	0.4239227251481035	2969.6387374564765	-1.6556665531323222	-4.832748431832561
-2.9061979851486086	-4.71830678839437	-7.649903299485451	-5.974360477944996	-6.5820891752448905	-5.824144551593554	-11.000207055546184	-6.54642965517214	-5.935987956793519	1.1463234080832678	0.7983210949363524	0.1677777223680576	-5.3374619287406135	-0.990532740639388	0.4681729651182156	2958.7150420071507	-1.7069912808622547	-3.088253090066509
-3.3176469486471056	-4.281187398371723	-9.052610411361902	-8.37396447660092	-4.178573830640767	-3.7084348493514305	-10.076760028966117	-7.244723534155905	-4.3135526952878855	1.1358918789159702	0.985526132151965	0.15146837763544294	-4.163287454420104	-1.0820178069152915	-0.7807382923202164	2983.8897272440536	-1.7574702860404994	-2.3154490357001833
-2.886810604280681	-10.733005338181194	-5.533103090634515	-11.90240798282664	-5.9778878650277925	-5.518670046507454	-9.427359393420772	-5.127995675648388	-9.531418983691642	1.146905895401141	1.3664250825882407	0.15820491591211266	-5.37677577167836	-0.665686378005355	1.06967893889792	2990.945705407452	-2.1268853024512175	-9.913104890258172
-2.6514181113989945	-5.106203297732535	-5.93669561292403	-10.130335688102987	-5.0283666751750005	-6.964202354614409	-10.510351685535964	-5.856190227049402	-6.640487027742353	1.1523255948593334	0.7955138572625686	0.17101484195604227	-4.573921612597742	-0.1607807831394954	0.7456468752955869	3023.5655578994015	-2.481404218772097	-4.325019518817592
-2.423240266410506	-8.924316227914293	-7.217653751274739	-11.171212488601391	-4.394270098948701	-3.8354013402343163	-11.888135273373917	-4.728700055397004	-8.820978634460587	1.1371099701155405	0.9870396084710538	0.1373879356857636	-5.4593334136337095	-1.419037673759088	1.0586636866731634	2955.0551044247177	-1.556212687661974	-3.84877342298733
-3.231268117519148	-7.8841811245237166	-8.819175379939944	-10.160733137946545	-1.3410953976219169	-8.419063786073918	-11.77722997114032	-6.297819198603542	-6.246704265658866	1.1920854976907806	1.8826346071376727	0.2961113090750404	-4.724304737686667	-0.1430031758313648	1.1745591373611641	2899.59093105217	-1.220834525153636	-4.143307763741959
-3.1870812555703445	-11.69023256312001	-8.40780047483425	-9.50536777044867	-2.5201248966457968	-11.042871428692187	-11.711222444138278	-6.168294031616141	-4.67789013371478	1.1145870399187852	1.1997732262091962	0.1692057799666263	-4.7783389903918465	-0.9090869007911495	1.0712979313815225	3012.5726039868614	-1.5765870723633935	-2.9956354378253316
-3.1826100898349132	-5.869633792710664	-7.241234471531995	-8.027119639266232	-4.45726644247803	-6.098852020317047	-9.3312743014548	-6.7220678721453035	-6.076758652783614	1.1536329486122179	1.3889387908953954	0.13267369463700338	-3.5833314503954545	-0.9479996465234546	0.5754107648066324	2999.7117356423114	-2.295689377134993	-5.898009491839298
-2.810416719432503	-5.3440957423116	-6.11249519718284	-9.70000668124764	-3.9422561944499055	-5.083375283852287	-7.807364661987033	-7.833206893390955	-5.735612891297793	1.138236485351823	1.669816021878822	0.151571365444352	-5.5625008795314	-1.3210856627543155	1.376428688236503	2975.870163684198	-1.6742195412515315	-7.128013264083875
-1.8223363823821224	-8.299444687079419	-6.174606703708989	-5.187722995700374	-5.680741042445804	-9.202347478991513	-9.649906657231226	-4.112535471713893	-11.328129112751613	1.114801509755157	1.7817053776038754	0.16670057110801803	-5.764182434198552	-1.3121615267280688	-0.28384619822476664	3014.947917335867	-1.4081171751804291	-1.8483423354846984
-3.321537567294131	-8.156978223607034	-6.394570060955504	-10.750166115976281	-6.741513039659672	-2.7913030758939144	-8.284945763312614	-7.471455944276986	-6.180077357991022	1.1394289397452826	1.5931589314971326	0.2074889196940094	-5.90559862496567	-0.7481319502449661	-0.05774666115943283	2981.099967167247	-1.4357114010497511	-8.140948075887419
-2.9222965076452017	-2.352982298675535	-9.025662824311526	-7.177064755491012	-8.992230442503041	-8.944847003029853	-9.595104707580907	-6.078649644679609	-4.320146666585519	1.1322000906820437	0.14090302869659077	0.19003796423401179	-5.761033504212592	-0.2558789472528673	0.5924513181379814	2986.607064587849	-1.701843629369261	-2.4423376406286916
-3.507821296788224	-9.123499261264806	-10.125059268061884	-7.568940063346989	-5.549672226417534	-7.683671866688428	-9.850116385625364	-7.236743722498779	-4.140904989852784	1.1213048841560906	1.3089949648584331	0.14446895483221897	-4.763367465956257	-1.1278104305337706	0.3005302746817118	3002.474530202635	-1.7862508477253858	-5.9865171273954765
-3.0631017243828698	-7.994516646514254	-6.58968108999139	-8.383251063003119	-8.414917877792613	-6.185442452795959	-9.900435735591515	-5.618024930937138	-5.42873079249423	1.1280066399116473	0.6233052310938245	0.16406892217867408	-5.12244888200263	-1.33094033841855	-0.8113531800817857	2948.621206791134	-1.0050116660999127	-7.807429755435201
-1.9534062400203496	-6.671003335995687	-11.738547309983668	-9.84708455179666	-4.4826070310688495	-8.482667480891855	-9.88840562202121	-4.176336986848473	-9.958352644246062	1.138817529568699	0.5111998309450945	0.22670203248951223	-5.848635343129449	-0.38576114376476056	1.2106069247433502	3012.106186089007	-1.9464676634796962	-3.786684812195814
-2.992097899424783	-11.24365273842508	-4.811895169149405	-8.025762988961997	-1.2331804378096578	-5.510025878629697	-7.872359079107559	-8.066228210491563	-5.51665973098086	1.18312515109316	0.882818375030522	0.2490689258204598	-5.427124757297223	-1.0069955719672041	1.3211728134906928	2933.293944244333	-1.4713924290052045	-6.528432391456777
-3.5527019492809817	-9.834943408155059	-7.079445179912258	-11.789329394878	-5.842352850663189	-6.144205382547989	-10.611253042108094	-6.6745642275526595	-6.090410244270948	1.1322156803255177	1.3717076710268399	0.19486502057029478	-4.902388730675502	-0.19523196710774293	0.8131807553652735	3004.9951901587874	-1.8778693896488416	-7.7508471938801495
-2.99494126100047	-5.0947593541483664	-11.07713852976548	-7.344334214740421	-6.643954776536124	-6.1318783188502755	-7.881842847705376	-6.9653799241619465	-4.251563705211639	1.164241822192222	1.063444859383985	0.16787584092654279	-4.074688970215899	-0.5307170558315777	0.25659390379399394	2949.201151446581	-1.974589536379721	-4.803960928942957
-3.256012788136875	-10.79058140832768	-6.323461602430715	-11.551031880798858	-7.508344794934224	-9.445544967828575	-11.739964052005773	-6.417671658561221	-5.164355637534802	1.1369536357028862	0.6947364639918362	0.14317673078197274	-5.2943216355294584	-1.9314519626151307	1.352613961293363	2968.539336503146	-1.1010775435274702	-2.348084431993554
-3.0139552461036914	-4.001757124964526	-10.267845499812564	-6.84417271049849	-1.5743793950650087	-4.328853088349056	-9.005307076433624	-6.906036652789613	-5.232473477547258	1.1431127360516586	0.7785013671325298	0.16571439156089365	-5.271791456746918	-1.0613420302347922	0.579382961400277	2953.8407425159576	-1.5493717062602315	-10.524234631089195
-3.3703854751578426	-5.224189089462197	-11.146466512343622	-9.141605553656944	-5.35657612050925	-4.016839171293394	-8.915777375517699	-7.648899097296975	-6.803479643517115	1.1613377947894346	0.6692192604810048	0.21725878162139095	-4.670753355934506	-0.22026718118112942	0.043440604729640064	2909.8516693012866	-1.350061955719795	-3.8252811144232037
-2.7911943785247146	-7.683499561035589	-9.862575268204264	-6.891513487802854	-1.3695477489102608	-7.401573132238382	-10.453792898031116	-5.9501717434068295	-9.269047042836966	1.1526469616625157	0.8712160942292394	0.13509450289699595	-5.56441334663135	-1.7024163096749376	1.5731322973336908	2948.75265678116	-1.586239100408287	-3.006313843299658
-3.480503664146683	-5.722996608251733	-5.581552425709365	-11.52479711671643	-10.57262041184978	-6.382005150599026	-10.056394493856597	-6.6465702259940285	-5.534931903915183	1.124672726740351	0.7711187322297375	0.13030115175207727	-4.3515832394180585	-0.8821395423703358	-0.5416875172526503	3050.3912118020594	-2.3885222154601085	-10.071469439745222
-2.984188115397977	-10.348856450602533	-6.610210719802891	-9.314133800760004	-2.107757011936009	-3.821076435105132	-11.778315658902818	-5.028936020637479	-8.583732683976358	1.1188177051613657	1.179931095589797	0.22633785813644278	-5.424822545403567	-0.6579235007871951	-0.0557999278636816	2997.67443945757	-1.0453377936158468	-10.670854322272264
-2.962760890861551	-11.423559648839023	-7.585859672950578	-10.342600707670472	-4.006416317811038	-7.112533799407894	-8.625370468674252	-7.181060065775627	-4.887535957278137	1.1654116193269293	0.590260202972904	0.1987467523379787	-4.5042524150845775	0.18257910461694493	1.9006661386738837	3003.3885190899564	-2.472652397541232	-4.879060521913871
-3.413173832612891	-7.766244241933325	-8.712525351404938	-7.486697169120918	-6.472353107724487	-7.216045469881561	-10.787334537226112	-6.225126430179226	-4.717032536464742	1.1259997276904086	0.4553077208308902	0.1315859564238699	-5.824943716529182	-1.9888760223599986	-0.5180965116123788	2984.398190938168	-1.2620641166484212	-5.916628738890037
-3.124500994262263	-9.57603402747051	-11.381519348076615	-8.934444669004424	-2.885688365546244	-8.77567350405946	-8.430119152808107	-8.839738165612086	-5.3326035386555715	1.1679692566434898	1.7340468834975113	0.23147389656984246	-5.995032900736729	-0.4796821433668548	1.4616480427529792	2954.3647402938045	-1.7459426725618297	-2.681454802339342
-1.7056127576725135	-3.7718721248118783	-7.856681617507284	-7.9706017232389605	-4.7399738352677465	-6.814832768340914	-10.364464987137893	-4.685447328670006	-11.94304366386742	1.1257089165896146	0.8853551362379342	0.12179777786783368	-4.742523620045367	-1.7820554011647847	0.38751977962450823	2985.5942401877774	-1.618065766775345	-8.745798139845032
-2.614335980125704	-4.950338493708511	-9.899640288461049	-4.645386097372031	-8.691201271601912	-7.619238327987778	-10.759248931162002	-6.790710089387648	-4.621847034655776	1.128610374231406	1.803626937717435	0.1501086639462797	-4.680187833778377	-1.1951995009270862	-0.818432717438401	3013.572907055815	-1.9076331499556094	-4.020434807440915
-2.5749676387453064	-2.0583356421646144	-7.756916596992226	-9.193514785549166	-2.6552304273922918	-2.809023853951409	-11.2139014998149	-5.789991159036195	-8.498457598570637	1.1472878071473953	0.7568841774237383	0.20276413862495654	-5.26686642214604	-0.603357553984539	-0.48400194178814715	2977.896297692084	-1.6739525448737371	-9.835409320960446
-3.5761010594437153	-4.0240705227242834	-4.387040497027484	-7.837837587651569	-11.539296390837897	-8.681320133645531	-10.145571268685707	-7.958690161630109	-4.359539961093987	1.1657824240849803	1.5054113510154834	0.20508259320047773	-4.695070353830436	-0.468146786529938	0.5792740029485905	2978.3172903645664	-2.176348945355853	-4.216150402263583
-1.9562803955767087	-7.956898889878426	-6.8276651752453805	-11.024957028536358	-5.6326048072364445	-4.208402666677678	-7.754799438176932	-4.875518024497848	-7.792031781934643	1.167526058501256	1.0845125238188142	0.17761123954839028	-5.155021457210748	-0.5721306772306196	1.6695042472475916	2938.078043912582	-1.8963993846767586	-5.805995398341563
-2.9205458097133974	-11.462302157081758	-10.678824512636936	-8.718664963569504	-2.442246167703166	-8.298238474557792	-9.178752451143662	-6.31536973276262	-4.6639168606529235	1.1236061610581174	1.5920800326908906	0.13997209514914993	-4.606711527781904	-0.9272039801510159	0.929451249007804	3013.5960784297977	-1.9328272700999598	-9.163590462322702
-3.3929403988056777	-3.7904267258397706	-8.255450472975573	-11.72017237800896	-11.076978229978819	-2.874021721929987	-8.474441668438798	-6.0345223367067415	-4.10963917797423	1.122507524679392	0.435912136554387	0.12691870438891234	-4.527584105658787	-1.1029667776960013	1.92740106070285	3038.9320234140723	-2.2533729556402786	-6.444507946616182
-2.3208450542057584	-7.545420905669182	-6.174016680996419	-3.5125751126215548	-2.2245415560747777	-4.056742350436297	-10.270910624459416	-4.559525263216444	-6.0378811974005995	1.1078349716506235	1.852067480251164	0.10622420193896703	-4.725029128929646	-2.0146817801297288	0.7341559324154079	3007.0472532261933	-1.3646335424233396	-2.092218747484166
-3.0317316672174908	-6.118410359588683	-8.786089154789602	-11.40791898687339	-5.820074768435309	-3.7977603715606936	-8.973845334690383	-7.537709473363589	-5.072506194847092	1.1282243048265266	1.1933157692238747	0.15296060550001583	-4.441080999291819	-1.0218533803111525	1.8656564491160101	2981.14411867952	-1.60423246661383	-6.565365284147302
-3.722464652366952	-10.144307346001423	-8.460798965015117	-5.33589304812547	-8.315634972837888	-8.328353937907844	-8.480944089562533	-9.306681577882125	-6.288978940287383	1.123113241687396	1.0440121228060124	0.15413814479023485	-3.7227268193153265	-0.7776029376381475	1.3618988679453397	3029.8635644451224	-1.9977100135404449	-10.385141624838234
-3.375968920482183	-10.97189143233349	-8.235532802512044	-11.593671737586591	-6.319444590635663	-6.792128797091341	-11.288136884440899	-7.118742202816552	-4.034044242528283	1.133166393139077	1.0278716173987974	0.16934853820633977	-5.055996798060388	-1.051463486709765	0.7059152322784605	3020.486998437581	-1.9998114752018346	-7.115138884958374
-3.7122701275841568	-11.738838816677692	-8.040920926926773	-8.542079170818933	-11.286892196297337	-4.461451018490035	-8.985941021868896	-10.094864510192957	-4.177343310086815	1.110444287843943	1.7421023657369692	0.1275102622003014	-5.066463599504696	-1.7308142679264735	0.0008409756309819549	3012.9688600382697	-1.5266135433060448	-3.606326689070862
-3.486309700688359	-11.079123738110312	-7.237032714238291	-9.329316531606281	-7.375095917471784	-8.536972049887046	-11.741483220964096	-7.281139216309696	-4.585005468490925	1.17147673206102	1.9647131767015744	0.20069132684211205	-4.6162373889529205	-0.8602199735943081	0.07347973384471063	2937.737309971252	-1.6122844741082485	-5.368044165152228
-3.7974181432341254	-8.607449891245802	-5.512722217808387	-6.027098772021581	-8.526012523384635	-9.665796312559921	-9.254284101783757	-11.950238960703292	-4.732991517972184	1.1809682896643965	1.3873102571719818	0.19640673014011198	-5.803843945174186	-1.0346274366128565	0.38709975751328773	2914.3875947037996	-1.4614855893232939	-5.845362255530201
-3.3076204978568455	-8.981788412332	-8.785365061929081	-5.476184224673015	-7.248800283289327	-5.0017468744163445	-8.818754754812208	-7.059630195168523	-4.1302217103899315	1.1532674998144783	1.0800102331874575	0.12485584244619972	-4.583518802005764	-1.8753053042050265	0.8704966917502084	2936.1728241890746	-1.5163896380125461	-5.661262142282339
-3.585507099567719	-6.181469296178727	-11.075841199171276	-4.893394926598688	-7.627176517772724	-3.567486139456351	-9.825353114989607	-8.045238525249342	-6.389425924261374	1.0860303767459851	0.3326999882846723	0.1508885422963467	-5.573227830579009	-1.1101919548394035	0.6942774014228972	3066.177956084079	-1.6425626152104833	-6.451880635615777
-3.1215610264697613	-3.8009978365804002	-10.05710522133761	-5.538476959193344	-5.0079016599064525	-3.09494435034847	-8.128969358214405	-6.776471217352606	-6.336923166698115	1.1835171845702468	0.6351901516524515	0.26463775786960003	-5.594495191987777	-0.2569819851876485	1.1906868860578368	2906.8922849109663	-1.253502475048574	-9.26941780721802
-3.5027395078577346	-11.325026559715495	-5.417449403370302	-4.6137964071003745	-2.635633701177918	-3.7976840993589587	-8.514897784434654	-7.451200089465871	-6.388188719587935	1.112194327790102	0.37101696474862644	0.15777985345921475	-5.683494619720404	-1.0787317734776138	0.09256420418084366	3032.977435009765	-1.804297822768401	-10.480987104862079
-3.0956548301313553	-3.351494938419581	-11.344302680656766	-8.21799880473154	-1.4253567156947327	-10.335482200958447	-9.686016984746601	-9.691610805013498	-5.111912625076217	1.1356418920022013	0.9864030813777968	0.1951138024555803	-4.2455707354202445	-1.2978692091971977	0.9653973316519187	2980.223948512321	-1.1354922025932073	-5.5117048362118455
-3.3508995898979457	-4.352879289155331	-7.532900375520155	-6.986569200318763	-5.170896653149405	-9.915341820125606	-10.593929043849684	-7.1525222774411	-7.672505076908717	1.1409779132035833	0.557828257459918	0.1324229331577944	-4.345221905677022	-0.7116828510029674	1.0619455763946473	3059.264178784449	-2.6852140662726125	-3.86020977390341
-3.0895104045307455	-5.369695661455364	-11.070885764039694	-11.620124112953254	-1.494999220705914	-11.862393888109917	-10.289934981234836	-6.23541225879728	-4.429697481354308	1.2094689063198394	1.4117367043558544	0.17313117417345728	-3.9959540426504123	-1.4650001490391489	1.0488638873240181	2884.8615464613176	-1.6698621797722506	-4.412111103532067
-3.026144079470205	-7.124299958367697	-9.355859860665594	-11.6457862257483	-8.149411381205152	-6.335373586488589	-9.509967844861583	-6.541773391465304	-7.400514576934941	1.1790061506203529	0.47931449691598466	0.17028674292773915	-4.052029258092194	-0.9120405196681709	0.9882247337861982	2947.4446546486115	-2.0409358583215784	-8.322919949564064
-3.014069576761207	-10.406395277800831	-8.425800856718986	-3.987887159119545	-3.5286411116713534	-3.391167666018424	-9.769083053738557	-6.764055886611726	-5.422949505051796	1.098321638242764	0.740059415170422	0.12691230352615138	-4.377472097048268	-1.3007579026082041	-0.34320615022755674	3037.7186653107588	-1.7540400715468554	-6.084055404992478
-3.1933521840749304	-11.471678216357693	-6.721272773850363	-9.498652977357066	-2.292873733362816	-2.8062850881606174	-8.897050173471097	-6.394886407867549	-4.591682792218261	1.1450727985794331	0.08831027764923667	0.1508947466191203	-5.109278867774908	-1.73065809503942	-0.7378309414829767	2941.2527574104333	-1.1605768812030437	-3.230956556105683
-3.1464754111998925	-3.602769200160086	-5.940529998446621	-5.880486191783509	-6.948142570736862	-4.29959058208941	-11.994890910499795	-7.400269321418634	-5.353870691602998	1.1603193952715838	1.3700292548598143	0.19535908720990966	-4.465075090833611	-0.8865976024161535	0.33177030899246773	2939.9282692155793	-1.457785479928459	-4.45572166435498
-3.2630154543833676	-11.332764384385309	-10.970026924930792	-4.710576529383717	-6.5801331962842	-3.146635959994546	-11.336323240452394	-7.397863927110283	-5.459369677842023	1.1565626177035075	1.6728138142258793	0.1741599223004439	-5.5347090974321205	-1.331184276512456	0.8402555992274752	2970.08739050614	-1.775447969768834	-7.430338374321379
-3.210917545997816	-6.039268925552694	-9.58649400978809	-10.688307035340996	-7.542907348544392	-7.435109943395159	-11.45664591979743	-7.371196250924819	-5.6164079166027285	1.144385831449261	1.5785933740470526	0.21827846007586393	-5.486983284875172	-0.2142873254046611	0.8315145204652361	2981.5303943543813	-1.6718813580417589	-6.903828570246876
-3.0609364497111198	-11.300732645373047	-7.269260075735209	-4.853152566631083	-5.314763304580314	-1.84112506339223	-9.695710838503327	-6.893814221258507	-6.2276149709343915	1.167120875913836	1.434986666607241	0.20225522395900544	-5.711901297129331	-0.7605332370501712	0.800230858386652	2935.5283468313123	-1.5651120686326045	-6.9862988562724375
-3.7970055212811253	-5.385292089949919	-9.04760150778674	-10.925747511332656	-8.498794509681458	-4.233223227887636	-10.397511105403828	-6.924351936433215	-6.772905250469967	1.122027092584079	1.2193598978684381	0.1644234123524646	-5.442660636041813	-1.0041960067799405	-0.69866043297633	3031.520621851245	-1.8841236594674395	-6.574685829710956
-1.8773088154605446	-4.0621178398762545	-4.2938734789479795	-11.166313334705247	-8.12764692391622	-5.224767033022076	-11.91972538277242	-4.0612968813657355	-6.286359386336057	1.1454740405409423	1.4037539369493153	0.17851325711325403	-4.776922182516259	-0.8294113438083945	1.0696556366720236	2970.349097351601	-1.6591072674250018	-8.689450845888299
-3.1175734935402932	-6.589793343382589	-5.491556648117491	-10.921607193671644	-5.756162310778895	-5.861911839992974	-10.508910134123104	-6.943220146517541	-4.516496524582962	1.1620546241978569	0.5802637231633488	0.1925057990581849	-3.740443615495574	-0.2663106093047922	1.0881044161306166	3019.0060003679873	-2.5591217686390326	-8.19718043808166
-3.3970778043981387	-4.169664126321328	-10.219327559169798	-4.61558514864306	-3.3645146417498424	-4.460609987141654	-9.134676482820783	-8.788820803686322	-4.446489407817228	1.1586422441639321	1.7066684580652718	0.2088518468344564	-5.563341517664156	-0.4675201232402042	1.029202425088513	2966.5010807068866	-1.8983714293786331	-8.412632012193887
-2.8045826534930214	-8.57775730968055	-5.223507214636534	-9.762957937566458	-1.7060043217912426	-8.66338704116082	-10.128904345634366	-5.2236387715479475	-4.8873391262615735	1.1452273516235454	0.6488599427215235	0.19316976153642976	-5.551802358904061	-0.8163048209627242	0.7820486218992002	2969.5248419605323	-1.5255376134633138	-5.620364780917294
-2.9751002445542714	-6.785386090044698	-8.244401028260205	-9.339623365938746	-2.3435637518252346	-6.378264585618978	-11.531700976082968	-6.292793829701164	-7.869478281655958	1.1467429500317028	1.3676180148742514	0.1892633134848099	-5.258935277870875	-0.8723119823539829	0.5045455861041868	2936.3968395625116	-1.3678532677697497	-6.695114974828568
-3.259449997642374	-4.642409849596611	-8.902454161925274	-11.512697955385333	-8.168501031524267	-6.397993546419906	-10.483200028608266	-6.7440466071140115	-4.68409857158317	1.191291556345464	0.8856346205248561	0.15530346285329566	-3.110726870115104	-0.599198871187471	0.7784092951625281	2938.789094279192	-2.2459939813090166	-10.955096147149112
-1.498317038163984	-7.436369235553385	-6.2438437545037555	-8.780832322361235	-5.159290985057798	-3.711153172557813	-9.953352016625526	-5.1062132538899885	-10.574956075921275	1.1514011450806003	0.7036856796024668	0.2150168212253507	-4.995687335226543	0.3685174763256338	0.3990986314528926	3015.969003340111	-2.3670114500957737	-2.8759789805948586
-2.2658709897295637	-4.414342992931986	-7.193398137998869	-10.354892464899757	-7.789490954288474	-11.828724599384923	-11.868453128612973	-4.222075815666747	-4.450303621872207	1.113063791079848	0.831040391409438	0.18857691993075365	-5.525124099771467	-0.3812541634590083	1.2590923765029713	3030.5267861786924	-1.7261327968928626	-5.23509794827499
-4.016525323540158	-8.718510093277075	-8.433343520021642	-11.158905794393906	-9.091078255294331	-6.288085514857569	-10.663768982463358	-11.4058142750964	-6.447643178150619	1.1370133126558102	0.6635077410292629	0.1946928399052986	-5.300850869263035	-0.06569402543862068	1.2018405129439595	3043.188840194877	-2.372605853035232	-10.572576034998166
-2.2345692987730708	-8.31199337048388	-9.016954345259485	-9.934615932218414	-1.8065487553137807	-9.890925709611617	-9.790507572026756	-5.21052382174704	-6.59687117337307	1.1768963059098438	1.09249800511683	0.2226332643840527	-5.164878869207802	-0.14736300755552456	1.3995068151361894	2961.0124499663934	-2.200683434582917	-8.57756076834422
-2.9545013293461704	-9.645804247945915	-11.032011022300695	-7.224714263815532	-5.748577883312418	-9.434575200928895	-10.2854645664573	-6.6216715218946245	-4.268178364694549	1.1779095031344242	1.4803843546805378	0.20643450543286948	-3.735034002984096	-0.6008080867362064	0.20620634754376077	2953.516315566229	-1.9978776240215517	-2.4371821455037956
-2.9221668014059254	-4.926421912841157	-4.7972087757673485	-9.08403893216962	-3.363370604658167	-7.667544583384185	-7.947688767526889	-9.193937256182059	-4.209387351068332	1.1911498026720666	1.0082869900984506	0.2306572842235767	-5.456124310642064	0.1307822030617931	1.4585340380267589	2954.914420450422	-2.4113855265993696	-5.687834444292242
-3.5470556757784077	-6.669113832553736	-4.595683328906292	-10.485729648823666	-9.27653773609444	-5.104514665781121	-8.572187308616291	-7.232263864243007	-4.323772443569911	1.1478269868890156	0.9678229469472801	0.1550959145959867	-4.573619429837521	-0.8837856092968952	1.4555147618254058	2988.963189433967	-2.087372396431098	-7.962933207882909
-3.2515003510309413	-3.2499660714913734	-7.002185240072831	-9.478943439719746	-7.15836114784934	-7.674067517017261	-10.423769220101434	-7.456012808576042	-5.125593801943855	1.1754752430975044	1.334206848191709	0.3393834155060167	-5.028796565896977	0.06895270748740323	1.2780787983867508	2951.5487486449238	-1.3467745489862253	-3.065877221998454
-3.499626192900765	-5.535543274449731	-10.493051775044135	-10.192043967387251	-4.151209524170981	-3.2167194750785093	-8.806716119796738	-7.026282152674445	-5.9331115110235775	1.0965543920794705	0.41578439573250536	0.12870684256816797	-4.84116263353625	-1.659195644853388	-0.11250376883788515	3014.861083592634	-1.2436644776792978	-5.185872394103463
-3.182627430038437	-7.960634719277574	-8.167333514098063	-6.186999612199046	-6.4443563916066	-3.171152672376781	-7.820469666142926	-6.889860307442867	-5.0605861942956665	1.157230558048158	1.039357473659711	0.16756412281937888	-4.527361526394505	-1.0034796859770978	1.4440909727788984	2973.4321410580797	-1.968785091306163	-6.065211172347911
-3.288381408745863	-10.530377619385371	-6.722807373980546	-9.748556701003356	-7.73490194658931	-8.878332361410004	-9.97159135219579	-8.010904149505468	-4.827273329327605	1.1568425562722056	1.3200358257628417	0.1856603321292648	-5.899673163462551	-0.314003236800513	1.8268314168707995	2952.9610905337545	-1.8682849950356992	-4.769429587391815
-3.155850553320297	-8.497874839434818	-8.057083132734094	-10.565879745911491	-3.7218755916528963	-10.46566458491033	-9.096846111178241	-7.40078150065454	-4.723894842322009	1.1275311280042968	0.8708231291739145	0.17471869302527995	-4.7227795808354385	-0.45326037754493864	0.8522651899880964	3031.3409477037944	-2.100655239389349	-11.530210588269075
-3.028275248276673	-9.075086593345322	-10.686975701812159	-5.177293648722405	-2.7051020716923944	-3.6783910920712	-8.93888049105298	-5.66721979923181	-4.566689057998594	1.159039607928775	1.4183799638682164	0.17958751614583396	-5.815858919548116	-0.23462810647164112	1.1480590629203244	2975.396918287834	-2.250044638017849	-7.627933848640735
-3.27976813291664	-7.209861637384971	-9.192253983530856	-5.825673079229686	-6.865621641108786	-4.71138930438431	-10.540911860627379	-6.893739428556376	-6.171015334328479	1.1628049094590986	0.8797570577289665	0.1751733551279388	-4.696050721918648	-0.7218428932677341	-0.6400401788436456	3006.284228954368	-2.567843355097688	-8.941108438503715
-3.2685024363358277	-2.563487247662419	-9.243713683023678	-8.551352925195006	-8.640604243766838	-7.7470902489011095	-10.467439934729999	-6.383490724621868	-8.08648814915495	1.1417555110673383	0.24618084658223283	0.16187402644919385	-5.382330966731057	-0.9787113124258351	0.0869944712018973	2969.7145177228094	-1.7324629147533024	-9.633434671810582
-3.4519601359490046	-9.581139365612785	-11.980728162771271	-6.474605881551237	-7.747036396364384	-5.09954311312735	-9.581530188334632	-7.0661299176095795	-4.622453460773713	1.1393438506494447	0.5202162088882696	0.1877003570796069	-3.997644541871273	-0.11907221457733286	0.6451249205424099	3004.35157925565	-1.9915808461377242	-10.66959887906459
-1.944813728038035	-7.081809779927094	-7.696548228510057	-3.0187433617236366	-3.4185456380699026	-4.724792826025425	-9.124163065520936	-4.0708240605836705	-7.419741835478215	1.1591121298338405	1.475507581799799	0.2197539302855036	-5.649722178884575	-0.36680112854601	0.8827158401650674	2996.0260466644913	-2.165628702883968	-7.10831725173046
-3.1115370007380623	-8.807687222168227	-4.455415060428475	-8.3901267171946	-3.1449153833195815	-5.755894857354448	-10.966775529323733	-6.584190073838825	-5.693548099283172	1.204683547667711	1.4629362889031083	0.3027411792927867	-5.278812152052517	-0.12039710366400236	1.163880730686171	2898.7806230376937	-1.5220427127310838	-10.802522798043437
-1.3741930126504123	-11.103780385277302	-7.69314071400689	-11.669318457589156	-3.8794912345936154	-11.865855767257388	-11.199061510081648	-4.199509016375764	-8.013360860602846	1.1039511233326653	0.2581517408378139	0.12179094877362204	-4.931949192143598	-1.4267098832723804	1.799262392076857	3051.7174389301426	-1.8981745777445038	-1.3403105483728623
-3.185482723353182	-10.03872117361299	-9.452444780378476	-4.896841013194752	-6.702736443521755	-6.651607470617529	-7.992646798665335	-6.53960161512633	-4.819773412226658	1.1673331293688203	0.9655135275728375	0.20532245406786717	-4.669061258834834	0.4604210803774009	1.6690330127659205	2976.1100956945324	-2.2305131761528436	-8.03640803432922
-2.6274112484210033	-9.747775190761757	-5.028385840785857	-10.553973952418454	-5.040758788286325	-2.1394940785890952	-10.699252038684607	-4.839016321842261	-10.256021407646067	1.111582763012607	0.29673130327010583	0.1035875332225803	-4.576245562875222	-1.8897621754170641	0.07929784350108937	3003.037926692673	-1.583257590543278	-2.251790749815413
-3.134676724184928	-6.101449330433574	-10.446170592190564	-9.978955787489895	-6.426470750605306	-10.344807027684588	-9.01651863690215	-5.891653639477774	-6.578910512748603	1.1315731152761086	1.077170537623428	0.1421837750204797	-4.210523768206004	-0.9386857987829957	1.5966318083608897	2975.610947203184	-1.8481711054956182	-9.086844526620839
-3.8345377809755696	-11.2668890520598	-9.84834828199221	-6.800405165544992	-9.298543592231782	-10.571093634189129	-10.555563189027168	-6.663100428814766	-4.896929728031986	1.1387068261302302	0.3464082838459862	0.24287246263811268	-5.233626073774742	0.625971600064501	0.661557204704319	3012.0427328309916	-1.9803776374871642	-3.9826966332942817
-3.66971464060955	-10.109177971943502	-4.701598700671205	-6.767946701510856	-10.57964373218309	-6.122606545379993	-9.508314631117205	-8.196751057404564	-4.09417856505796	1.1580388576599117	0.8379692869862543	0.19201056202422914	-5.11126908744224	-0.7229317730831504	0.6551637001630088	2985.71975412378	-2.0155914787991733	-7.248911972048922
-2.5395194703465425	-3.854314329935997	-9.95084900002691	-3.8249882961788924	-7.085726584957946	-8.520791871631312	-8.733125169653613	-5.250578376952203	-10.70011569900852	1.1077107202340235	0.3248615816608295	0.15892917004702534	-4.340063908486657	-1.2086622470854858	-0.39960158889268915	3014.566619971146	-1.4002132023555536	-8.433574590249666
-3.2990257790438733	-5.889752996982598	-7.459645493147455	-4.4258849203440045	-7.8180989629349265	-4.7973129863033215	-10.571197255097061	-7.810029683109959	-5.076649310525925	1.137027493983494	1.9482835216034666	0.15914913500992164	-5.312677909081094	-0.7964645833239761	0.4666358715047667	2972.9203694853595	-1.7836753487687353	-6.044072423586487
-3.6533136780836593	-7.421310124241281	-5.476967408714807	-9.273094267684366	-4.456945034644283	-5.387968419774784	-11.070911884335446	-7.638964478910243	-4.574631752258437	1.1233327268956377	0.6196596829368952	0.14884374081152674	-5.155908614538796	-1.5248318568817663	0.5270436646162704	2957.0208033213403	-1.141808029587832	-7.82736980303318
-3.2697981056280554	-10.864457340771155	-9.364048397839408	-8.480750796832115	-2.474582346744386	-7.103500132535607	-7.994261119065934	-7.356613610490274	-4.8807428994267115	1.182938503556833	1.3860647209748642	0.1789768822632455	-4.214274097837555	-1.0248293912218456	0.3497863466701103	2930.749755523115	-1.9439018351334596	-4.448095222727421
-2.695247376755491	-3.229495885273618	-3.962212542136573	-6.137385856147677	-4.482740514368502	-2.4714813520358003	-8.967412891180555	-5.991769719054144	-10.637338401562012	1.1425018662560538	1.2286460599968292	0.24457778321674312	-4.7681849225559585	0.7431017315078705	1.41957974269424	3013.5889510888665	-2.0916965437165054	-4.399881502674148
-3.727750684889209	-9.881840722751948	-10.112478702344825	-9.097630997292631	-10.497552470554812	-7.765435574552038	-10.072860857360327	-7.220678228746555	-4.281419279237614	1.118574838348032	1.0088797307985449	0.16700858650305808	-5.811830187182157	-1.1905516591612155	1.7340607216299984	2962.688209442772	-1.058399645740547	-4.195940603503888
-2.1974614149593723	-11.226843067275546	-5.400868714273521	-10.638351085716833	-5.60973002047476	-3.4942266328289975	-10.531890244203401	-4.498893522309733	-10.207039803939322	1.1214609294001319	1.4560168841584404	0.1348513749608628	-5.216562061535033	-1.63694914952681	1.7070222479329953	2985.6215748703244	-1.42310592620532	-9.786874222889745
-2.9043742411989637	-2.960991502487312	-11.004064293413165	-6.075423888142257	-3.897915575552979	-9.807068905566476	-10.380117536766049	-6.212958129598359	-5.185700916075468	1.1441548819726415	0.3491116675045421	0.13799654877642348	-4.516530810251997	-1.6071193117788827	1.6895305714387705	2954.2853093631365	-1.4835867181412077	-4.4081443261886095
-2.3843463921805306	-4.099163194751698	-7.766021906958535	-8.635927358608825	-3.26931664931546	-5.01062333019676	-7.773600482414803	-5.3385238180094134	-5.286593290460804	1.1570201216023013	0.42393565773588276	0.17818240879268363	-5.012148600051246	-0.7693818622969522	-0.18176114072678207	3000.9321442870337	-2.3163583079805203	-9.560478099392613
-3.181778539166574	-6.424136070844389	-7.410661902092888	-9.533199921710864	-1.1986184373852389	-3.9735071361113725	-8.186366136730545	-8.112016371197791	-4.767693139509889	1.1579701291455295	0.16369100046807636	0.15279521772965854	-5.415730646682147	-1.125863857798313	0.021676498608202532	2962.3861899532353	-2.0205665573248837	-3.47241445525961
-2.8874294735928245	-10.301732953512518	-10.340592929984357	-9.769597030960393	-1.757519050860914	-6.1627287040025305	-11.384817678035098	-6.011161161496537	-9.238977941456135	1.1295493070538551	0.8709699035098338	0.1527243018626835	-4.827118508428198	-1.4061132356347743	-1.1536956946825645	2989.746580972184	-1.537140070155532	-4.764936391442702
-3.338947491839699	-4.477990062344495	-7.037362289215358	-10.920906085411456	-6.765993272995139	-3.100113300362784	-8.5847754057498	-7.218365354666531	-6.218445008059842	1.1598724631763961	1.768195605338514	0.13774080197392777	-4.359164517134831	-1.944243046201314	0.3936981765652239	2951.4696002935807	-1.4365910765268843	-11.185865507951668
-3.152809428669377	-9.123000967150954	-7.677086538028968	-6.1847658415744	-5.872175285529864	-2.883200775179011	-9.350248710879375	-6.25788606928325	-4.527937833502149	1.1503855399872651	1.6181336574685155	0.1553200751665234	-5.897931646557576	-1.1661952714489585	-0.1777679200038691	2960.682064154917	-1.7967181499694131	-4.635458600053292
-3.013943731910093	-11.497830924243438	-7.80156972142153	-9.160666655170601	-1.60784704328014	-7.283375890688091	-8.450123293334567	-8.091141881501798	-4.398938045022049	1.1898501143932196	0.9929847192794399	0.32848311735264935	-3.909039593058	1.2114798919193603	1.7106812148695436	2921.067542310152	-1.6851764673098817	-4.2949931910603425
-3.4702563204780734	-8.664940184490153	-11.215307969256022	-9.80922615542131	-6.049045533854088	-9.630935274625086	-11.678967439119065	-8.474161938747093	-6.1894944414378745	1.124411608550463	0.20377099014307765	0.13615962774439488	-4.509107156496023	-1.1963723600627318	1.5998075494931512	2998.9032693252984	-1.8678232912760482	-6.0070303653790305
-3.6407276973998624	-7.2060830469044515	-6.242005552012706	-9.216397091093299	-8.680630352108206	-10.374028675194076	-9.213680139486424	-8.47578918470942	-5.050922845494677	1.1360634453452234	1.2667285975286422	0.18478592054757442	-4.64883549809851	-0.6080328954053087	-0.056793327266212	3023.7330302450227	-2.0848548905872395	-4.162982106096715
-3.2229211841004624	-7.425987797040386	-7.252366271398069	-3.984173460435411	-2.674087625621091	-8.819152452009742	-9.986706375562978	-6.8728424144108065	-5.453922520807578	1.1269506715243391	0.6014631207388331	0.1629701247462096	-4.234310702566351	-0.6911203160138122	0.28028708289771354	3039.2847640455193	-2.1405758907605232	-5.846077788412815
-2.9803567149819994	-5.192081687435065	-8.030761311076827	-5.900829404256042	-10.281765470221861	-2.3859163812084727	-10.057060778665488	-5.0641340329542714	-6.253060853812013	1.0977623243028336	0.9365204318943385	0.12139966150509249	-4.680620390317962	-1.3924660086713345	-0.4010395798356319	3050.4974910052592	-1.83954619665065	-4.23789466336955
-2.2279564158769727	-5.091520263214233	-5.817928627714471	-8.974257069963812	-1.804405387879152	-7.100808593266065	-10.023206212022158	-4.6174980105709125	-9.068242138855949	1.1456104674320335	1.603990785030993	0.19108208516809871	-5.090140731955181	0.08443173580470642	0.7807075775210541	2990.464818154001	-2.093789077949868	-6.644370767258301
-3.088939322647281	-7.985119528983233	-8.445256830708235	-6.387249236574628	-1.564396474842237	-5.819731075210352	-9.921286410945502	-6.8575563422612955	-4.725321502346485	1.1396005941214153	1.2391767062123686	0.13597434238859615	-4.495256099777281	-1.4067667834700526	0.8154490628702113	2943.079015715839	-1.6145974096500915	-7.799288926326343
-3.136515059972373	-3.221771236856286	-9.743204782829793	-10.092012620328083	-5.239745312822893	-10.027875481266378	-8.827457418162904	-7.239858431759239	-6.1907202150259115	1.1523782773506381	1.6151066332548254	0.22205002195625853	-4.692296575144737	-0.7825967632171551	0.08258196520997174	2949.115468945335	-1.2281148840406324	-3.94978242713813
-2.4317696158133764	-11.439215762154191	-9.501715193784012	-8.076757455325602	-3.4209737531008138	-2.750531543231782	-10.885089275687037	-4.717768487476682	-5.207508803334813	1.176738879964435	1.3519006535675921	0.14271039757300039	-4.968433548701818	-1.8103186691362918	0.7150340369600015	2921.1689985097532	-1.3765390844462573	-1.080010859397479
-3.7474596485554468	-9.26438008274939	-9.691656194463132	-10.527653029828071	-9.71923342794087	-8.66996922768947	-8.655253229208778	-10.144503479831366	-6.019744531010518	1.1077986332364573	1.3276620375367991	0.12015186886278474	-4.966124728909168	-1.4775995900195902	-0.7825255745924613	3032.684405726126	-1.9128177021918287	-6.02632258022199
-3.2243442080915177	-3.5029027718822654	-5.864273804429224	-5.357304212472548	-4.19427587329719	-4.074956800898214	-10.429918070254972	-7.500522385587018	-6.154738178237512	1.1215105418847306	1.4703836104776449	0.1560807425544991	-4.326219923575431	-1.4500799949282994	1.0582417915751963	2988.8797090875887	-1.1551475294624538	-7.491342704154396
-3.643503448396551	-11.575994857608972	-7.903573469564745	-7.739534840304411	-7.518631093402835	-3.2774930416014527	-8.699168232590441	-8.771462283516309	-5.614442680416779	1.1258710894887691	1.397534997348013	0.163011880448965	-5.3661256200890755	-0.6924831764516322	0.7890111900245147	3015.335275776043	-1.9828037776138068	-10.126307196367488
-3.585994305863016	-4.088383798017578	-6.211945592635803	-8.314845584578638	-8.924324998936696	-8.701964033202007	-10.266297763508701	-11.658078600756136	-4.2904486883907	1.1499340016859396	0.26907083253345027	0.26267746384457374	-5.211544237417462	0.16801303549879165	0.8239182415287236	2955.4720428063674	-1.364856349612074	-8.851312099905126
-2.8822778175832706	-6.168554291141773	-6.598312845986383	-7.270434794313094	-5.628202212279147	-3.7146502006435593	-8.78498527925327	-6.418778894727831	-11.292971145254349	1.1227815571055832	0.4168214467287509	0.10513291198261092	-5.242824618399281	-2.1189807053210816	-0.1366745846740356	2990.685693577917	-1.4712343489952247	-8.49335052197183
-3.166063943056292	-11.229664220867269	-10.293318270301741	-10.342989760927104	-3.4611616306908903	-10.628442633587154	-8.11955484044906	-6.808486980252756	-4.920812978011733	1.130068564636312	1.125773975158401	0.19829113773996432	-5.981344741801483	0.11638117844133511	0.9313309080725838	3014.110195550489	-1.9836381248266726	-8.463688042632748
-2.871979391402263	-9.4363757821988	-6.2795882749698135	-7.0817160100643735	-3.188565763543295	-10.621813108932951	-9.556331333505419	-6.686327189637139	-4.445986202863083	1.127605657941566	0.5727981727714071	0.16350999250022774	-5.5937059604657255	-1.1387776122213156	1.9385342798675236	2953.5828800943295	-1.2721884851188463	-8.105257860251761
-3.015474562782817	-7.152896716244309	-9.201746605621484	-5.998800172574582	-5.595784131538838	-6.061093867544048	-9.489671863518982	-7.09228942438371	-4.56578937784694	1.1479382239975262	1.547760588518572	0.13794802841835396	-4.88408136380189	-0.9928795993273329	-0.34570302398345043	3005.7297972734495	-2.324219417844727	-6.256046257372083
-2.941072958766984	-11.600824375999203	-8.372059883969206	-11.626231524974203	-8.588474043286055	-6.742440993580197	-9.25726086779813	-5.438282986647806	-4.894712737816775	1.105143438294383	0.37531140378050487	0.11330679659892574	-4.5505811169783685	-1.8812080660697559	-1.4898870245844615	3014.064039686259	-1.4229649017772967	-4.773160088432439
-3.1996767365581906	-8.094084085876432	-9.357305152750605	-8.984968807738491	-1.3867749102044868	-7.929516470959616	-9.395292386836378	-6.222242493597424	-6.307134569183377	1.147115673274128	1.430913148038098	0.1710649576257307	-3.4911441284764684	-0.9463061468698166	0.12139886168065939	2977.937520518087	-1.7589031279335448	-6.852040684583712
-3.4441674684064605	-3.4788758650524745	-9.024093663191751	-11.28045680972228	-7.15846664612756	-7.491910782083451	-10.218544938024026	-7.349651558456749	-4.081976219082269	1.1714512807415844	1.071702764520894	0.2357902416059967	-5.676612875280006	-0.45989273413228915	-0.11106929036357971	2944.0840002938476	-1.6924059034134533	-2.613528845736141
-2.7191591570718714	-10.69069617143137	-7.176656223318442	-11.547166453238415	-5.613044833768216	-10.172939546690369	-11.86744637944553	-6.26094763802872	-4.163193901558267	1.1898821818196166	0.6442051554612593	0.3201239031883684	-4.564855697260535	0.9939599320048655	1.8397184892900587	2922.476033504776	-1.71063366701115	-10.116190902736921
-3.36077046682683	-8.20189112458327	-10.350798116350644	-4.241064067654923	-1.6525721339730097	-4.989129326632977	-10.82811356148715	-6.527987998152834	-8.723649456485177	1.1349156762653425	0.9397383023967597	0.1758224948132718	-5.153645007340638	-1.1293848086321523	0.5490163571547431	2956.036998874871	-1.2421532642477384	-8.093445815905348
-1.352885050833578	-5.989469948393829	-5.367214097732262	-9.643723328784931	-5.987954751529314	-7.880818949093136	-10.576751094225765	-4.313784354994177	-4.884409095515459	1.1849886630252608	1.288333636886805	0.31558789861534603	-4.650395907891795	0.21473725248338482	1.4178947543257294	2914.211547110995	-1.2900693996141488	-10.783859613837084
-3.2202240877970443	-2.2802953266222072	-6.951192345462506	-9.253747954960916	-7.884177089475769	-2.9908629714588137	-8.257022737369802	-5.830418483784761	-6.039459412039649	1.133208283887346	1.214241311970951	0.1506885249578921	-4.517670883531165	-1.045642978549596	-0.5850526955802071	3028.8731835407207	-2.2088365581633127	-10.533468419360398
-2.9026056123462336	-8.890274706356617	-10.53438923606505	-9.606453157510375	-4.707905238833119	-7.974221668541264	-11.73380706171157	-6.972012245364098	-4.863795288862234	1.1835761446718691	0.31856192135986394	0.1781763323225928	-3.0331708874801557	-0.3186085940412493	1.1713702807010336	2958.691375593182	-2.1762359412615666	-3.49145015086113
-3.230666056943736	-3.7556832178759105	-6.275947411520158	-9.177153217501322	-3.4141179646576667	-3.29527730507999	-9.401067386675114	-7.228450966885393	-5.075020294698473	1.1341529647815338	1.5369539014070266	0.12132446367948782	-5.09223246744583	-1.9424509941115051	-0.9168559834137453	2979.3177667994223	-1.5153004223653195	-9.553085846328383
-3.1154044421459677	-11.271380280129712	-8.224493260283063	-6.342726102932918	-5.796005173185449	-9.76889416567516	-10.476420607637708	-6.001536335136875	-4.369469472783645	1.1347615039334638	0.9869266910844123	0.18490782158007107	-4.589257205423605	-0.32229599714476276	1.273301742717491	3023.1420257637865	-2.0408612690947585	-6.465482839052533
-2.2004532125402303	-10.096489059367364	-9.408855144521901	-5.023812933458088	-5.211130006443276	-6.887252077902782	-6.998207708493697	-5.924039817468212	-4.319329755325772	1.1334781500266582	1.63394989771061	0.1809784175927784	-4.504024996253572	-0.5492909234245378	0.22240806664145563	2943.988775242301	-1.363187549659722	-6.209009038746459
-3.325551434417351	-9.883195939323837	-6.185219398094571	-8.626902379803283	-1.3179703319932514	-5.849380309993413	-9.460660291180707	-8.486309286829636	-4.42425914860195	1.1262500970197689	0.944800853759998	0.15759380197604897	-5.1761802352983555	-0.4998858019050516	0.6168496842600724	3066.350096493212	-2.4401875674516873	-7.497527722147823
-3.1073564062409442	-4.080912877801241	-8.781576142568564	-6.230102360184484	-3.840177291999167	-4.715993260417775	-8.973231542047834	-6.424475572178844	-6.662253351077246	1.1257706064147217	0.684859929269467	0.16406188756450027	-3.991285086703938	-0.520237421989636	-0.055406409030725357	3025.026414689138	-2.0500238961178248	-6.198364155576759
-3.05596537061893	-3.904394913936814	-5.773534148897	-8.473171472011186	-1.1601828817846656	-8.104175279908699	-10.476444575258865	-6.204648835947912	-10.028293520593607	1.1288154189821593	0.6077950415744022	0.16558241372727173	-4.342641995780207	-0.7229982840242233	-0.18156624117199494	3027.8285982027683	-2.1180826326593234	-5.795120739510315
-3.3794612599252485	-5.901047570864017	-7.651664446388493	-6.041271271750309	-7.474804299420499	-9.284685348545484	-9.868701336620072	-9.83096746836564	-5.4561100775759055	1.1313521984802948	0.8273977239791146	0.1736044376295631	-5.015989073068337	-1.0260377543405905	-0.5469757741255121	2953.55589819701	-1.2468741994733321	-7.942968650207131
-2.8436637947148657	-3.1719234738850943	-8.675677431417457	-11.650592615291384	-8.271266812406253	-10.515341833354931	-10.148341398009624	-4.64797778815233	-9.34608954643663	1.204157734521765	1.272781489994008	0.32604180835215474	-4.300023527220599	0.5015811663299035	1.3172964113911432	2901.840414850866	-1.6291111317523637	-9.61276349874036
-3.3609225001160947	-9.84908621286275	-10.639242293054677	-5.137869958672406	-7.25851409265334	-3.942578897490856	-9.753212317462856	-7.120523892243728	-4.346264669770587	1.1239955802485966	1.390515174045573	0.12409242237117704	-4.641858307487651	-1.5940271362381013	-0.8477247291277903	3010.8910534719516	-1.8724860568985395	-9.37281141066326
-2.0324301844639265	-9.049105650566922	-3.9779063853372634	-9.713117685245757	-6.249251990027853	-3.3941604153274234	-11.548609671413354	-4.542530674521684	-8.427588301641542	1.1330634918655544	1.143359428638581	0.1792439035254655	-5.905076827546958	-0.8699893156565874	1.116840556671011	3008.791861107729	-1.8939830678707157	-9.247024375448339
-3.22359147719364	-9.633488707222103	-10.566244558377225	-5.796869844591447	-2.094778146866336	-10.85800069046896	-8.385778425560508	-6.182340590442095	-8.645809593426208	1.1863060533742311	0.3250965606621048	0.2565624635358296	-5.271300429279841	0.23146331480475713	0.8969941815623601	2928.0503308179386	-1.788913002275784	-9.970274116319247
-2.983150744556349	-11.434593558279527	-10.325023199633268	-6.568040062395772	-2.2581715699332534	-5.761628922562636	-11.560744315267536	-5.799191335865295	-11.5278637842167	1.1300724476917225	0.5122981275293453	0.12827651228678166	-4.477722860253548	-1.2163783522223532	0.825281458023102	3029.3855887601358	-2.1307464651643038	-1.9747486963379046
-2.207938671153279	-4.593326901410585	-8.259565059975612	-6.497008332357255	-3.0887033123800176	-4.521750125589733	-9.44362332159663	-5.288478034420507	-7.716417647682846	1.1119783883454728	0.9998037554647499	0.11192321667031549	-4.603690871111626	-1.9843736017280467	0.3853303438287483	3002.829767822779	-1.3979416098358897	-11.580121486482073
-2.7187214568591553	-5.600414044358334	-8.91779637251543	-9.168158119036406	-3.6110138954086626	-9.131101269373511	-7.061761262364337	-6.0863049383391115	-8.712529119334757	1.1477944479963336	1.2811979117306627	0.1942616210816612	-4.951858228573821	-0.5115168572129134	0.06812327873481339	2976.728472301279	-1.7685894360780559	-8.758888812460032
-3.143731375544114	-4.394850150250485	-8.777494412729904	-7.713347133742452	-4.5973840499995395	-3.5539436526715225	-11.267075049316782	-6.791434808875323	-4.226447057922824	1.1447205728715835	1.2849225620173252	0.17004568874347722	-5.223393012403609	-0.19755172505215501	1.2998636700173845	3012.856772624198	-2.264772084126095	-2.8923707561420464
-3.2566538529929954	-11.79597576412335	-4.441474536908782	-9.391369762027125	-3.10151532335634	-8.081120067676329	-8.18949611697459	-7.29523989227572	-5.122015257181196	1.1699975819517625	0.57644807844049	0.23464014896480664	-4.703430728278544	-0.9015478799405354	1.5039309353523773	2928.570293221589	-1.2522380479475999	-5.4657756357198775
-3.7610076034759103	-9.015397749884649	-11.344911145437454	-10.679772977984515	-8.49103683172769	-3.941157523904918	-10.583870703512353	-8.870444804456742	-5.426367845791988	1.1672859429558788	0.7381432964905082	0.1927573519541566	-4.862560832718161	-1.0663061894499588	0.6055584552734974	2955.4951794168883	-1.6145353647356586	-1.2981937148103686
-3.2155748557702264	-4.994024675781682	-9.869403724145876	-5.679394977612036	-7.903642883048751	-8.50581504005924	-8.914474394026033	-7.190348379989462	-4.651430475284757	1.1484388055407677	1.262735714163348	0.23154209302570078	-5.89724478213735	-0.2510773933794681	1.2448378080564115	2966.444367802293	-1.429940803714361	-4.732798658826937
-3.2461878917252562	-6.663209607160072	-7.5872405935888505	-7.219493365252531	-3.625091568971138	-11.569852413495662	-9.300688070982153	-6.57943258139321	-4.347669893676956	1.1714100320256493	1.6020351727775413	0.16338279821492696	-4.064655687908671	-1.43855135155178	1.3594313105768454	2912.513941547664	-1.2300909602678427	-2.190419967086237
-3.0605310960579093	-10.122838660107547	-8.886238852678154	-9.850016499229577	-6.978052674574656	-11.574978779759592	-10.524490351516869	-6.410607945744958	-5.003311966588944	1.1557728166482117	1.1489235726302869	0.15801973891150975	-3.1197321701948835	-0.621740242750656	1.9921839254103295	3014.4226748308047	-2.4190500382045403	-7.189592991370695
-3.5329073239867803	-10.932708516910496	-5.523611451756506	-4.209547764637963	-9.070433104354974	-8.665129873313514	-9.038736595103755	-7.270302709602125	-6.517476024811214	1.1563316881049364	1.0494907045199806	0.10405596109331218	-3.818982281992557	-2.19435560548008	-0.2695229742617198	2932.6522542408334	-1.1964392900190965	-3.528815300176067
-3.0431680914276775	-6.05829651013435	-9.124559990994314	-9.325053429106248	-2.883200812689836	-5.173954812367511	-7.843079068550428	-6.814673730087689	-6.496194697244552	1.0885344347947228	0.9131527951829551	0.10045681064219035	-4.956182849535572	-2.0423170119239695	0.0369996191407127	3030.9998749890783	-1.4399973893223734	-9.835604609324555
-2.4026125919574497	-5.744269938957829	-5.49248674079034	-8.3243611756384	-4.485875763896769	-2.055657149207722	-9.21330391884255	-5.442676594232148	-5.488848660749115	1.1349290119547666	1.7677654104690501	0.18454205070307692	-5.000633426035109	-1.0331399573675242	-0.1868769017382279	2995.7205645596223	-1.5607281682023295	-3.49344046223821
-3.8930818648664847	-11.973617839476574	-10.540077916615314	-4.387197958349549	-8.937251064777602	-11.406187198074708	-9.361712157411052	-7.618819907100271	-5.4881007611635875	1.1504686188171225	1.1079436685985424	0.16606891213075936	-4.327236317293851	-1.2750055125574802	0.882498023118587	2959.6630246739624	-1.488065783427972	-7.082843430802642
-3.294608008980246	-11.261442321903674	-7.174555502483918	-4.586686789570156	-8.218877203833804	-2.9366864045080288	-9.953828543101134	-5.536047606600978	-5.053305789357368	1.1361739386268437	0.8915264102575129	0.15659129645160857	-5.84620169349907	-0.9942573029911124	-0.2635204915010634	3001.5925818198402	-1.9503249089575156	-6.272552086576758
-3.1476261867336888	-10.398155920484214	-10.355778845710322	-8.462415422960824	-8.972207906604362	-10.211573039661939	-10.098589912871486	-6.881987334765932	-4.645023198130203	1.1297949069353452	0.940309519678929	0.1504177490284979	-5.041184776250388	-1.4475031503863898	0.014451361328644552	2978.430611000519	-1.4580679803794876	-10.775534029642653
-2.922769137133873	-8.826629677786046	-6.338638295224246	-10.04601121705478	-1.7520427702469146	-3.4109037264820614	-7.238123342119539	-6.699153438182842	-6.19853290945825	1.133186488106674	0.7769551541395557	0.2012814674660387	-4.678998917309112	0.0678717576556025	1.77988840314039	2988.453198242637	-1.7251144595974512	-8.43277883985861
-3.2302369932983197	-7.521371124001888	-5.308749585748664	-5.89418598989776	-2.8465180558744816	-3.1214109876162137	-9.953008485663725	-6.469465108157214	-5.3784640720775485	1.1386776593525811	0.22543339646542276	0.16643606497980717	-5.283475726437654	-1.1760400856246935	-0.12523465136870682	2972.4181509913365	-1.4793824045123962	-1.9401590057311342
-2.8493468570062923	-9.484278198629793	-5.614633916694123	-9.599090065038293	-3.8671801341780707	-9.167376042167579	-8.040245498326133	-6.711517283929289	-10.577596042868297	1.1349651501899514	1.349363316677067	0.174796863755326	-5.405473618105379	0.009910853806022857	0.5739794408748216	3056.1568692800793	-2.4868656964670386	-7.797387584767273
-3.8814278066373955	-7.853447100901629	-9.50983458854823	-6.226933189069017	-9.015693096385068	-7.806841302143958	-8.454448080081262	-7.50698386276144	-6.488040720644272	1.1285130268567185	1.4875125966378877	0.19613342678444415	-5.608454934005793	-1.0729347012268207	-1.0173906098740173	3016.7934802333248	-1.5882918805564437	-4.427997279951128
-3.6341361070279117	-6.154408485725051	-11.705743184892377	-5.200549816485017	-8.79145698695955	-4.6250137058534575	-10.333270422353097	-8.652962840328524	-5.340946177794017	1.1627938834074998	0.6543089525692471	0.1797095570962125	-4.176490028346152	-0.5507479738697203	0.0020266174899048472	2956.413712891258	-1.9480594971972724	-6.995641002971021
-3.189134476627686	-8.542789331235358	-6.887859783436967	-6.149026165270071	-2.184489016164264	-10.41141599681307	-8.109686686814568	-6.9694868208366865	-5.314677115660153	1.1481375947856698	1.1724539786209958	0.19108351375508442	-5.184475345124106	-0.4349408715592311	1.9247314694401965	2965.5709537765892	-1.6671400820970987	-5.8560861663985015
-3.3229149319573548	-11.077722501837222	-8.270834053434907	-9.304781149436186	-1.6662615634948157	-9.588870591824795	-9.05017950539187	-8.834343847654678	-5.0318152181942075	1.0931673729697005	1.6237345355502792	0.1503583400212748	-5.012231900639347	-1.2284316179116512	1.3373977700983977	3023.6577298762613	-1.3178789707254683	-10.580314903582137
-3.127447716146806	-9.76584518036061	-8.9696630766954	-10.829129460322365	-4.766530614570298	-9.338501891598767	-8.916350021666794	-7.537583562105847	-4.572304562686913	1.1698614730896113	0.5184719582263155	0.17326898093670093	-3.925907718334878	-0.6407893228483497	-0.08398580607534867	2977.32110847644	-2.3798005383704037	-3.3751550703540243
-3.2340927197225593	-8.410771945581555	-11.648476849608983	-10.382255751723925	-4.004755554037725	-4.946834201270359	-8.842658623584494	-6.977595714208723	-5.860634844767624	1.1185988649095029	0.4208643391283499	0.11892572995910523	-5.398953137996526	-1.7982245382792241	1.5179060124937838	2978.852415481272	-1.458418985097298	-9.254268094390733
-2.5055790708134804	-3.060680730072587	-4.350267965139221	-9.42593870163317	-1.100623041370456	-11.66343018484221	-9.862463036646243	-5.6734379657850695	-5.050936411441829	1.1908283291603057	0.5858528485272351	0.2524743541419552	-4.8126400484974825	-0.7409012886691526	-0.05907814443914283	2930.7014259830835	-1.7162563073218475	-7.298688174616919
-3.162660134347501	-3.0967947882015228	-5.650122904047549	-6.693365042615211	-3.077221731304139	-7.347195553429047	-8.53719861658126	-8.128658011903301	-6.450988139953738	1.1654103270596858	0.7369666990791447	0.17871077758728646	-4.175170795655891	-1.4555099656351178	-0.4863996955519716	2937.16728889322	-1.2882973390484374	-2.7899596190791662
-3.0107479030388333	-4.726597456379519	-6.8876250183817636	-7.358227597533561	-3.2994656579943697	-3.612491611388709	-11.511852804077064	-6.350740391166392	-4.3533821616352615	1.1471979555522396	0.6873131814294989	0.1581244135235192	-4.189372933248631	-0.9205906475924328	0.9559245355078745	2961.809400590807	-1.8207028852608875	-8.223247207593914
-3.307359945100089	-4.2781668663452965	-5.2724038118434455	-5.5273577456907175	-5.085563718410988	-10.950224087667454	-8.513041611327713	-7.972470192652452	-5.647607512478012	1.1394372484686701	0.7142179081023408	0.18020778904108023	-5.9117020702996586	-1.2951926847148387	0.03711619558709467	2995.4544213795616	-1.5808417304332618	-6.765070553695155
-3.0859274637551604	-7.628919625423619	-11.339608358232148	-10.231246333883472	-5.879501058049499	-7.313931145097135	-9.066087268624253	-6.902013541969548	-5.475319382648164	1.1447035311721196	0.7888399197784052	0.23630034735056468	-5.396355626351912	0.4434858744644874	0.5619470537312892	2994.9169596652473	-1.9330606772324064	-11.039499120352302
-1.875573955818691	-7.258215157411598	-6.923040181068233	-8.026078652303699	-4.797655452191475	-7.703361466822574	-11.394692645378619	-4.4781046408827025	-8.198901326201064	1.1329125106433753	0.7220865619103259	0.14162253807736527	-5.535162139473119	-1.2878889953104	0.8085826986699702	2980.7796412023235	-1.7509214213254367	-2.0871376538108724
-3.5519778626116096	-6.863226554484607	-6.303934014303023	-6.345507395441796	-1.6843020935740736	-2.924420723940184	-10.851681921350977	-6.664825550831486	-7.5619780564120465	1.1719128506330911	0.908842001813258	0.2865567338257633	-4.243011045873383	0.6772199116863602	1.6784993323397037	2992.592619568669	-2.3471801094690594	-7.0585756717118
-3.0357747750908644	-8.887143201219935	-7.741956031759339	-5.414791638876392	-7.5035591926551355	-2.650636223241017	-7.958328010930094	-7.121769546010543	-4.219330404251921	1.1562925955422163	0.8270533643001013	0.13869805295641904	-4.111444821586057	-0.6679741329718194	0.90122433393626	3014.028830360156	-2.5202461075243026	-2.2620951758888683
-3.312326422377998	-8.492032040969647	-8.988203237255734	-10.333204205341747	-7.4863716157887215	-4.992638925580606	-7.953432341035867	-9.491483375005783	-5.7323153545937675	1.1077001115807805	1.639126509010361	0.10160863657962312	-4.8989541499985485	-2.0177580137728595	-0.9499140350298447	3002.9740071182796	-1.4997330522803498	-7.810157890772496
-3.2593158007551697	-8.081327766699555	-10.17710441167016	-10.233020915428229	-4.491246254887271	-6.7388927295697	-8.585405150075232	-6.557330012332385	-6.47228408697792	1.1652741681067864	1.7021807985853576	0.22807298944697907	-5.954329871815161	-0.2357621789059916	1.178233382780721	2972.9211190701003	-1.961163672399815	-5.637199222130186
-2.449171654462841	-10.309816899208077	-10.505834804509348	-9.465133317508965	-2.3998351975529673	-7.31128779983145	-10.317507705585893	-4.272222958719777	-4.665076903846071	1.1541655028665163	0.5221438494071463	0.16874160837448465	-4.662851533375091	-1.0470494285341605	-0.22704301448803377	2980.978400476656	-1.8334556365491466	-11.83881534732802
-3.2784935516036153	-10.622782380897682	-7.446036073679231	-9.425000904929885	-4.516117068800828	-10.076467009408095	-8.269717371658203	-7.277968960389817	-5.523186363823438	1.1098903380826677	1.3459408630454142	0.1665421401371956	-5.141526714432945	-0.5027940092156156	-0.05054912050741378	3073.64099243038	-2.1888970756694253	-8.53495306611379
-3.4786266056729733	-10.490953970289405	-9.758653408658407	-7.689152049030382	-7.602185769663456	-10.087189748857002	-9.892332161756734	-9.374055392973867	-4.838641529087458	1.133461930030922	1.0976434810457603	0.16005171504535623	-4.2852144005728405	-1.0798623926628501	0.5044701734178685	2974.288095252805	-1.547849905885279	-8.884100483708805
-3.3642696370684426	-7.181288955237909	-8.892880654042662	-8.299249105119763	-4.465990751088832	-9.148043364138491	-8.84338872544871	-6.841610999322303	-7.692363698064748	1.1091296171180596	0.5692647431461698	0.13308029461672816	-4.807278882108428	-1.420718960933013	-0.5691051161931251	3006.334288130084	-1.620467964871624	-9.79202343527415
-3.2806802188194375	-5.328780457965324	-10.965744471076635	-11.293778031150879	-5.1653873076017	-8.903715586370257	-10.560779451976863	-6.193607560553202	-4.522793541625133	1.185338566881041	1.0091403272293893	0.30991961827524983	-4.9449067905181385	1.2483950525603111	1.6578782874723412	2977.4391079206125	-2.382989255170564	-11.821928718508099
-3.299016447892969	-10.508219261879823	-6.618618724937119	-7.7304255028411	-4.612911148694296	-6.856459338072047	-9.49228784467804	-6.112766390698395	-6.877611595573789	1.184577610328371	1.9071402476347807	0.26619571705648765	-4.480687582524324	-0.46925364955163307	0.20122445160696056	2919.8409776631574	-1.2867742631632026	-8.874997506302996
-3.2322516154861223	-8.347554993042284	-8.821575930446972	-6.068694659855234	-2.991747000660208	-7.8370817258433965	-9.328487450676334	-6.027365239441079	-6.923566484417645	1.1166628352617927	1.0990762082230685	0.19367860423453434	-5.075658912125911	-1.0052955938430745	-0.5872557293782061	3013.3660065954846	-1.2079434474013748	-4.573051886628141
-2.0955240351325806	-2.487092386706408	-11.891329903384145	-7.798253974243948	-4.650192528881317	-2.7347519027188234	-9.842353423757771	-4.416150566522981	-6.904050179236702	1.1570981659968542	0.7012093411287474	0.12017628711257947	-3.042631650165101	-1.2707495120863976	-0.7516177729515321	3001.4934384561116	-2.356902537776662	-6.497347717019572
-2.5939939685558304	-7.956320093171064	-9.531758952563116	-11.842226123389082	-2.961832050145844	-3.3344585080594698	-11.697637809508842	-4.526707314324968	-8.417661428675073	1.143695989349683	1.6185146776506063	0.12798919119959992	-3.4329189649575005	-1.1025185930857369	0.6340225478010884	3013.571874792975	-2.2390783460660124	-6.479126287450717
-3.8328950405236863	-10.85318246665731	-5.594246276092502	-8.329898749401448	-9.290457881417643	-6.842514000151269	-11.297747605456905	-6.57007272657105	-10.246734180478066	1.1271844337171486	0.8291303783874416	0.13388650553741158	-4.646126627554191	-1.8665523970778057	0.10207452185205668	2987.3822545199564	-1.3589750608045623	-6.595089749574772
-2.982946134235176	-11.011796657305375	-5.236653179811291	-4.069248608076618	-9.567745205358612	-3.264372136316137	-11.645250262532256	-4.960110894503289	-8.481114977948534	1.1505025790359413	0.6853616683457083	0.1595676340006329	-3.924019475566887	-0.9210025801069452	1.9345550893274237	3005.3710166861024	-2.173228829294626	-2.9795018004976743
-3.5318230547671874	-5.851080505790082	-6.559332386602667	-5.963846286939112	-7.437289025421443	-4.510287112220747	-10.301244557663338	-7.321599538879332	-5.929694319517184	1.1195426038025278	1.5680143369150523	0.16215785475150477	-5.803277791034509	-1.456645886528336	0.4751615331064971	3001.429346858198	-1.3363758816087241	-9.840658542703903
-3.9800282037283203	-10.686741190185689	-9.652596318048976	-11.541856197642286	-11.181582036532095	-9.892480898446456	-10.341660272650218	-10.694586681645266	-5.143704368349252	1.1290974693354974	1.6300118486135347	0.1635690012692969	-5.396911823335804	-1.1315214478120579	0.9578338661270953	2961.069436304123	-1.3301724927265095	-6.359894012576572
-3.146293788860806	-8.642138771378765	-7.725272656201869	-5.751361617507109	-4.9601913083908356	-10.894279376240013	-10.615503155784348	-6.331154312083131	-5.819925876244801	1.144990627595398	1.048187907880923	0.18176789407790298	-5.3262909868146515	-0.25918818824432766	0.808023500570469	2968.224961919942	-1.8887322396908583	-8.315371975846817
-3.287948347829847	-7.532766234946842	-7.6543024752078725	-9.220519608140624	-4.704216491965389	-7.846948109915552	-11.75780570216282	-6.180771138529062	-11.625504725030755	1.1153020915930605	0.2359688940306472	0.12732975325848647	-4.742230068187651	-1.313452999215098	-0.042443903637843006	3022.8625572847905	-1.940068271757525	-11.446783081159492
-3.734509253149266	-4.079904806888608	-10.899966584019742	-6.165348342221581	-8.7531065260259	-4.556904489377769	-9.301586038036238	-7.459371682916499	-5.750226100108835	1.0993644955752016	0.35162337105744584	0.12317953221373712	-5.169332045479865	-1.86911615267781	0.15612362321865403	3022.376109012161	-1.253910780881169	-8.746573081785522
-3.3345013655491034	-3.0660214643512766	-9.741721684346995	-11.871764946602093	-6.3887252458509485	-4.396701161523238	-9.61004265404846	-6.39437604968163	-6.435115884465406	1.1698019616946607	0.5708637339724996	0.23588819184022697	-4.508152276005997	-0.6602465267690487	1.0647897699499218	2938.809495479744	-1.522465529577019	-9.661834218126748
-3.378179789000864	-11.353293529503208	-7.215758643894626	-4.442619204019802	-2.20897644556268	-3.238246339479044	-8.932767536667646	-7.474208671908975	-6.039832513787458	1.1197867076793828	0.5639083927995877	0.1255946241198242	-4.836620588232081	-1.4354119810097288	-0.7526632998541147	3008.328769063988	-1.8178031156146872	-10.199533641306965
-3.409922237446631	-11.0887437354379	-9.864212204968336	-6.9416411985775195	-3.9720156641492395	-8.952951717046453	-10.448076883875473	-7.162973417085807	-6.3844844539547285	1.12041130164665	0.8630290005846136	0.1249452217436049	-4.499373377826758	-1.4983553895678963	1.2427753052956985	2982.0444745967707	-1.6501851573400117	-10.293687630193908
-3.188663944280119	-9.684669978720681	-8.564661119834792	-6.518501653376723	-1.779360023547719	-10.63838486631683	-10.32389346785534	-6.805334800058967	-5.131037191970659	1.1469200939259452	0.5129969399635976	0.18666794517600516	-5.705389213982907	-0.09162234658474588	1.33869309247839	3007.637345510042	-2.239387748385207	-7.703388213822738
-3.7403406526145613	-8.945762725674827	-7.86325051892226	-5.9210682641242265	-11.35354378072934	-3.711416468962245	-11.658635424638726	-6.687725493920822	-4.446382827903107	1.148162437252492	0.3570843260790691	0.2212567969479419	-4.814991782077324	-0.8692864339892683	1.6007502324302498	2974.7547598927295	-1.4014549073978522	-8.51882701444643
-3.621866661362956	-11.8131942449531	-10.430531092712293	-5.499704349857618	-9.366325371994924	-8.105342038248065	-10.581641714976804	-10.040229980067254	-4.312614287790058	1.1131600160894626	1.7808616945845677	0.13408080606798453	-5.095030378883716	-1.0513829515730908	0.5970206882192248	3046.4231737052987	-2.1004929582126532	-6.3659958556032405
-3.1754809188225632	-8.366554718023739	-7.391033500537407	-9.365316629666514	-7.134074068640071	-4.131435001301037	-11.716728714847019	-6.685572778243121	-4.826389459889962	1.118521819138074	0.3368837770095318	0.19422413083704415	-5.710506169568961	-0.7116762294660806	1.2520351791344897	3018.1340445429996	-1.5110435152835286	-6.762222506345555
-3.5173214909061556	-3.91994214653238	-5.839403836910247	-7.110072921162824	-7.420235888372824	-3.4688493814267662	-9.0910920136172	-7.828558324416141	-5.4031802628808885	1.1518823688101651	0.8332455171890989	0.1616527705748666	-3.873358547589274	-0.9800512870473321	-0.0005737611428109357	2985.320146652324	-1.9645094359051143	-4.890835067372895
-2.6079305779204667	-6.833843943105271	-9.181679187087822	-3.60412521456041	-4.54365284975984	-11.847462251135864	-8.518205190619472	-5.864588401808659	-5.582901545353638	1.2007675483754758	1.3401266877911757	0.2720867680022212	-4.146569538039179	-0.21406370826894605	0.9591047109194273	2895.9222593496115	-1.5024188124184281	-11.128065508340647
-3.1597139295956325	-9.986487094297114	-8.564018169321914	-5.782239234083091	-6.38473641520471	-9.437796046275707	-10.533708520368663	-6.775323226808712	-5.059594724036052	1.1132935821941832	0.1184376566989321	0.11050088792718889	-5.165115546800478	-1.7897094139199616	-0.801727951021254	3009.6654112359192	-1.7363575908132862	-4.211034399673885
-1.8779979058992833	-2.6499691744770253	-9.377001938008037	-9.111570370361775	-8.98819617663489	-2.703106952143818	-7.924212520416446	-4.90743048234116	-7.594241865576249	1.2075941122972418	1.4857391701698388	0.31337644415925575	-3.210275721855933	0.7853796413644476	1.9421080803476238	2936.6465820937874	-2.3095696134182884	-5.662207244540472
-2.8724028220337647	-2.8037423437175164	-9.69668211179414	-6.9966458009644885	-3.9783892147240696	-11.442521412100081	-10.278758330496684	-5.895542215055476	-7.441184710633246	1.1863585964655994	1.0095192574870286	0.2229494208187426	-3.8919798111149326	-0.3443097203167289	1.411489193087876	2931.860703468308	-1.9108709136767104	-3.178419343353781
-3.133035815294985	-10.544659194536653	-7.614864711906508	-6.850247711130909	-7.441467439779741	-4.83902149335284	-9.772556352500631	-6.853361888982334	-6.057643370767318	1.1751493744412618	0.8684129534985061	0.3338011157337424	-4.469136145387608	0.8509966028897917	1.227183503158344	2972.7685740481893	-2.0760817618702294	-4.26301788422435
-3.1881336450836173	-8.812364279401688	-4.940300410466575	-7.952227187695216	-3.5261908287059374	-7.778709439890049	-10.457378853464894	-6.935728248415603	-4.697812264741684	1.1757559516116538	0.4524116996780124	0.24679633855676703	-3.9919654667626374	0.011249057073703383	0.7334210959830538	2958.240265298181	-1.8689442834862842	-1.419113295669094
-3.2230896254895693	-5.081363242149176	-9.372162933662219	-9.002015534654014	-5.069849476670494	-6.263067081561424	-11.28011998620319	-8.722413655703111	-5.775055754846274	1.1501328963467912	1.6558156276596725	0.2697247104962586	-4.71592047733702	-0.11289770995248283	1.3341418662378488	2973.1495624339805	-1.2819519158502022	-3.073555223185231
-3.695415783722858	-5.311259905950132	-6.881631482684125	-9.188854323740507	-9.119570750897633	-10.162614481011493	-8.128571253509367	-9.312870615148926	-4.384846771534692	1.142101717780369	1.362795651044085	0.1976575467345452	-5.505078758666558	-0.9650682489036049	0.4823448459497177	2944.9231843629427	-1.128766771126303	-10.777873266699654
-3.321562171330111	-8.08671009752388	-8.491666346394702	-5.06125203544759	-7.6526433999484045	-5.985514541369694	-8.605057420368563	-8.657288641815029	-5.370722797840196	1.1190020274789025	1.1697439923370898	0.12306998625145663	-4.180258944461471	-1.5020334158209288	-1.4200288228192677	3023.1133083324594	-1.944922999652034	-5.64874104207437
-3.4784893257651888	-10.515155347795675	-9.824600575734461	-11.481106210114387	-9.091033653536634	-7.621656037160083	-11.161759236193072	-7.219874393545146	-5.0020246904825605	1.1634237277463373	1.4973729796065873	0.19541848194227435	-5.082743803762943	-0.09106101581391535	0.2060172126054507	2969.995428609246	-2.052348333052125	-11.760858245156694
-2.9822217697262516	-8.308598789410448	-10.690168225023482	-5.953800701065095	-4.332002085681534	-5.2070441452361536	-8.727516486689622	-6.148340704339558	-5.173101443654561	1.162768186156448	0.5215560401783097	0.18560432818527342	-4.249145987585618	-0.886817343705129	-0.6323570576075184	2963.1822344252046	-1.7555317967603514	-5.6071696476626665
-3.2583758159892255	-8.158801282463612	-5.736535449463901	-6.711965827750965	-3.8496847633202336	-6.204313128549442	-11.633573105979705	-6.507470424938016	-5.6043876911096735	1.1292000930793484	0.634311948262096	0.1720203293281676	-4.912506679651255	-0.7140996204606198	1.3228726047390804	3029.788422887499	-1.9719729730256201	-1.9179873745711706
-3.1358206691674955	-8.429594255218074	-9.201738484717069	-4.212288921651979	-3.165652573622813	-3.2868013217895626	-7.7859672251000624	-7.234210848916407	-5.740035013887528	1.2191735352989659	0.9115526453938746	0.21229672240601694	-3.097476705043958	-0.0033805261175210433	0.9845392509404611	2901.895078780357	-2.2500775493305483	-2.788719909191242
-3.1445208126607334	-11.850681749781215	-8.583917872171963	-11.548073364008891	-4.539467711751389	-8.316411879321493	-11.38420179626728	-6.856743296762001	-6.037204319648916	1.1372304225865868	1.1199661590977483	0.12225254378459999	-4.748658838757604	-1.7419264935534562	1.6772734620460859	2977.7728407228196	-1.7304654135097994	-3.5544381639741918
-3.2192590975048354	-10.175740455718444	-7.032996032594439	-3.9151584369801498	-3.8381052159783273	-7.034811230728248	-8.17706972699465	-9.523621190637456	-7.086916683809184	1.148163718670577	1.4625662312999517	0.25029045372967956	-5.7432897516715835	-0.08766358893482007	1.0221714503093136	3006.6839152524	-1.9720374312215032	-9.707441901988245
-4.02291131209558	-6.049397183639679	-5.31194556871381	-5.483218612375386	-8.729875132066685	-5.517487755416756	-11.053443258314632	-8.588767145537407	-6.491323383915604	1.1381426377786148	1.0942864094809535	0.2423820507347669	-4.649191897054742	-0.17626917645606888	1.5376803876125016	2990.797809229419	-1.5574802830795615	-9.855447944767963
-2.8883035263202164	-7.527312276534366	-9.493457340094697	-5.207475004548292	-9.06235598088053	-2.851410133004638	-11.417068715538338	-4.829602102001866	-7.154144940037979	1.1386329955891932	0.034350312216734555	0.22410438804651572	-5.948482961977949	0.21691675240621677	0.4514085520561024	2999.4585482868824	-1.8706495012999618	-2.9490942701705443
-3.465582612163624	-5.977036618435527	-9.462885368081103	-6.630685914371569	-5.365312259507224	-5.107858244559244	-9.332626426249732	-9.092031124435469	-4.175940983684772	1.1144064095028023	1.6587369044339724	0.16294460762351257	-4.69701619322087	-0.9465419713494914	0.9120767183970147	3018.9687933345685	-1.6024276693959756	-9.864791642464334
-3.025402598622591	-8.302734006399493	-10.333854076209528	-4.910312483445528	-1.1785713615580224	-9.406443218544858	-7.861209970430552	-9.909378656136884	-4.673355133357158	1.159697479108035	1.1089462305436042	0.2302783597437758	-5.836709713284192	-0.5748319396821611	0.00539416442908891	2961.773252965422	-1.5799824572747436	-5.453085352938694
-3.2377786870895644	-7.863305930917763	-7.315130203900166	-7.832001594626645	-2.172901049681542	-9.648415770939131	-10.202859705410004	-7.357577365749251	-4.946571598483752	1.1539230001549217	1.5258360712162822	0.20656740716251518	-5.5366108366299605	-0.20547440103589842	1.637018476980097	2929.9958948211124	-1.535652574833497	-11.886662675392229
-2.7517045336501624	-9.433208824819607	-9.063997557889266	-6.193677805538521	-7.950878417336642	-8.63951033223432	-9.641619117373095	-5.785511255036755	-7.767871319534504	1.1547257054000122	0.16741168705613146	0.2101453175459255	-5.166347432545341	-1.2258982960485163	0.6067814488087326	2958.3344660896432	-1.24806309635421	-4.866147354610954
-2.9682882065000236	-6.839174345812879	-4.4156529590643565	-9.394793492870374	-3.235114877563884	-11.184003240323678	-8.293533241027557	-5.573947202398944	-5.328882858535354	1.144363235243955	0.9346105484696384	0.1483021216505787	-5.425055478307873	-1.7216673704538428	0.06501877178488114	2952.5087683850165	-1.3281174126147146	-4.588993085794988
-3.223648584761353	-8.092386500928896	-7.868937970115384	-10.666478251790984	-4.02812895648673	-11.863021485332427	-9.030627084610277	-8.367002005571475	-5.192611261637679	1.1176218575436143	0.6452990563460103	0.14651159430993915	-4.017724680583101	-1.4460139482994903	0.27100099660046695	3009.4319405409256	-1.5230804676815275	-5.584912711526937
-3.1092031430223823	-6.817222930741426	-8.048664558631508	-9.244466451658436	-4.562494516145177	-4.4021373826084815	-7.868440801309373	-8.51516058698733	-6.662388215573075	1.1343985659042153	0.6242018900503178	0.14749509534719155	-4.134034489231306	-0.7300197290856127	1.0946901701478113	2991.91695852082	-2.003646528201024	-8.344947078123951
-2.999551407500192	-4.574540586786546	-7.536295364847634	-6.333776690209651	-2.9671901715504987	-7.3354860497582495	-11.61159139799741	-6.4808481067843156	-5.22618729856948	1.148742017357538	1.0320136005507787	0.21227763196112426	-4.671922187657894	-0.3863312455972263	0.7587388588585311	2955.7266776069628	-1.5380593043434807	-7.212856098372391
-3.336349253977744	-8.331435718157302	-11.350475632421997	-7.992714237603431	-5.453312833827233	-3.0668884202810194	-7.519370986079409	-7.113853609355455	-5.2263707977795395	1.127916279513312	0.9693610053463286	0.2169749346510457	-5.5739645597359155	-0.38325420260496124	0.31937540473496995	2993.4828871150357	-1.5042380925592376	-9.682326692746265
-3.238721090227136	-5.974126137063402	-8.490586534796707	-5.478838189855714	-6.3031764661034595	-7.5238529215241075	-8.760070409877962	-7.254845160015278	-5.1007703648753235	1.1382104777491526	0.6337257025499532	0.16551270338279722	-4.7985546924479765	-1.0001833649430747	-0.6845372222756363	2964.4716542268925	-1.5301274864795786	-5.703854511717006
-3.2006299899013513	-3.3935216812261917	-4.791180682265451	-9.504867897018705	-7.1467330816566275	-5.007559134547663	-8.112493268649672	-6.826796740881049	-5.821289543613508	1.1232583237042948	0.7526716771309104	0.12892307590389346	-5.323808627160652	-1.9058390526694549	0.6602175095922393	2993.6997023465196	-1.3278472607837948	-11.636671641621522
-3.4764127787054644	-3.7137966559377187	-8.634441513324742	-5.559036344807715	-8.819650889316465	-9.376008321019748	-8.580190899682915	-9.285463930504493	-5.677719100401827	1.1533686350355665	0.9233600168817173	0.2359261894442677	-4.690730481122512	0.6151410953684664	0.6325565433851796	2972.9571379181916	-1.8598101039147004	-5.794744399683451
-2.900351136285151	-2.9432433552062367	-4.194655588307847	-11.780743006909026	-4.350880946765791	-2.630509897930395	-8.455333026789491	-5.269150954832106	-8.80478233854218	1.123360583041869	1.2310009538041657	0.15372136107225262	-5.383407081574753	-1.5682785818478528	0.306858677271479	2985.142397920685	-1.31061318202517	-10.641053499817344
-2.800309248177623	-8.184837896558008	-5.392798751624396	-6.022600434104961	-7.220655255734618	-9.278239163574511	-11.744053677119727	-6.1470080064355725	-4.011910166812085	1.1344101904958346	1.4761693127689905	0.16414093891680606	-5.920117528127607	-1.559663970806854	0.730328313150336	2958.952578180417	-1.0389423327439253	-8.43463904366548
-3.12686162088057	-8.014398254197296	-8.839891294077635	-6.9699282960861	-6.638994240884632	-8.584935641453233	-9.187200737691768	-6.141869327011106	-4.895561862758972	1.1539420131626108	1.451026771723169	0.1265907038938928	-3.2907527696082157	-0.7576079270746003	0.0496793375070923	2987.4018615268533	-2.2851239194818564	-6.074964102301513
-2.892849082663586	-6.573287043668201	-5.552323695681033	-6.060261239092967	-4.552032826057123	-10.544810149768635	-10.63900118778245	-6.264045349063149	-4.293125961984402	1.150809340975569	0.8473359562954276	0.1793595365567673	-4.982242664775281	-0.8822886087617654	1.5876894578805083	2958.996618302098	-1.6409179596128904	-10.697696248457191
-3.1928583873754377	-6.858070540603729	-8.638311499512689	-9.594874410455372	-5.334453755594136	-4.817616491343977	-9.243352702024499	-7.370809198931634	-4.529020814674833	1.1208878527821777	1.1226945851517378	0.14490811029023346	-4.693129249787691	-1.2125318280216346	-0.10635964692242239	2990.588182893961	-1.684938934597131	-5.141136413421001
-3.4269601989674108	-9.41510611820156	-5.615269143212729	-7.882159664228143	-3.744477748861854	-3.9470166737772203	-8.987496987789175	-8.22659895099212	-5.474955200120053	1.136127256950905	1.5414647447108916	0.17838842123885998	-4.587633863006721	-0.26464858580652795	0.373237843180962	3026.594909149152	-2.138673979334472	-6.739584423811208
-3.0785886469007835	-4.2916973262994	-7.197901090558839	-11.513565335899536	-7.892534043457474	-3.9327165112956806	-8.7852564130606	-5.2431033321374905	-7.739574765921967	1.1597848766814134	0.5670704221023981	0.19756463399227417	-4.773757966487165	-0.8940890691325603	1.4043489982515163	2959.313728649995	-1.7164096242561016	-5.2636599026144015
-3.213418502916804	-2.746579609635873	-9.410343220761838	-7.24465678424107	-4.268826575829616	-9.478930864493243	-8.737799850677021	-6.020660524158601	-6.17713510304303	1.1277625990568434	0.6424922006693141	0.14038485077069016	-3.9544266393134193	-0.7281157263674451	1.2885752815900369	3037.998133099267	-2.25992011378918	-10.560007979479304
-2.96199551049847	-11.589799063565799	-4.881540393394353	-6.911246415934436	-5.48339438248258	-5.934895100647023	-10.883551151545259	-5.493722528988853	-10.509156945641143	1.140115812374376	0.4237632721826617	0.12602825625606162	-4.66510106282616	-1.729066169646222	-1.6611691339979884	2973.364560456963	-1.715111948821212	-9.780865671134311
-3.3217657756265986	-11.462135079356297	-9.775167752098506	-9.413013419236357	-7.009589343024708	-6.05100403562575	-10.623402637901902	-8.485325214915486	-4.630525947511849	1.2002176806648552	1.0749414580655559	0.32191378950021915	-4.158995081801169	1.117042151024818	1.6215079640668275	2930.732913443716	-2.119656462610269	-5.522605704873967
-3.683190730639982	-6.117827905795307	-9.505375715723215	-5.5785397703829425	-8.421382252874249	-4.249796347619613	-8.30794144718352	-10.526190779831987	-5.584252069864973	1.1225004726197985	1.105779683629603	0.15234614476539557	-3.8247819918838055	-1.1357732420815854	0.6063215975093494	3019.666715815242	-1.7382954803624102	-4.2329630073927875
-3.012813212671219	-10.440676434950168	-11.753723587803297	-6.186380154274143	-7.8567271025377154	-3.1684672605055564	-9.684171807299318	-5.523388422370897	-6.632131340604213	1.1299305170462612	0.887437471528777	0.20719999798252556	-4.339762127635018	0.22987735045554203	1.5275130985173813	3041.1052246147337	-2.105373636614889	-7.80879470937238
-3.045846985931636	-10.861836011368023	-8.716338766699309	-7.93209349975166	-2.5613004631229224	-8.107940712783094	-10.327865254269499	-6.368797307323424	-4.116236085254746	1.1479382239975262	1.547760588518572	0.13794802841835396	-4.88408136380189	-0.9928795993273329	-0.34570302398345043	3005.7297972734495	-2.324219417844727	-6.256046257372083
-3.6631411985204014	-5.443846541329366	-7.345701885325441	-9.412807738226213	-9.43139165368278	-7.966316435642414	-9.117395274194973	-8.151645214750644	-5.038254311349904	1.1574159824799866	1.020580588561419	0.17490496546257123	-5.036231279909264	-0.5689748720617587	1.0081823523312718	3017.9294591959997	-2.4568224165035577	-8.173486238249932
-3.1612263644084173	-4.430880507416109	-8.753067587871762	-11.822347055075888	-4.280437632687785	-9.921421887996662	-9.626957925024135	-7.198499247740614	-5.714813303951873	1.1395248311502764	1.1467388091074828	0.22395656949540957	-4.17758725086526	-0.3057765662508265	0.8013813115365567	3005.1634479068625	-1.7640075664120065	-9.269847364498567
-3.4140857351635745	-7.743851057152045	-4.817269570586845	-6.567749188859511	-8.178303645032129	-2.8826896225954552	-8.433120368630238	-6.639265571281544	-5.718516391980366	1.1554384920768024	1.3832004738226902	0.17569705532380175	-5.811346977110835	-0.25288183931936814	1.0729015363280867	2989.0034249352752	-2.2008536293878045	-10.328584605055793
-3.3082193543705145	-8.293500510661655	-4.547330870406027	-4.513387326656353	-8.586075237154638	-7.432619633966881	-8.357155112667087	-6.756630737917805	-6.010304782147322	1.1693983826708347	0.41398554378925806	0.22392086394815436	-4.032930248927352	0.1866637028399838	0.3144594849119713	2945.448157263272	-1.8776624354884284	-4.350967255233754
-2.349666808706308	-8.070812907920052	-11.026010673207182	-5.290086998950522	-3.813182150129915	-8.390455820107755	-9.893088196367568	-4.441310124550491	-11.111964585094128	1.1635426031114395	1.8358953690588884	0.17594441232470376	-4.648267020193298	-0.2996483300003847	1.3502548373166503	3009.978873208458	-2.4640129933885415	-8.055479975541926
-3.4141624265977306	-4.871708419668491	-6.329461015045637	-11.767517590940406	-6.3844019565639885	-4.606458022443425	-9.9584434168665	-7.263885174818825	-6.929447374116746	1.134420566374695	1.8719131140305223	0.1400189936674849	-5.557527279232456	-1.587465779257597	-0.31382038587513206	2963.885612443676	-1.471104144955131	-7.237782665749541
-3.0457817335906174	-10.619542405052142	-4.679845124849485	-7.911420726219432	-3.917885766817136	-9.535287442225885	-10.00120688233094	-6.387955154398026	-8.010213298015355	1.1633905943961627	1.8177880603402485	0.22172352570911869	-5.228616131463992	-0.8496979451378142	-0.1836496272117385	2933.8081428638793	-1.2619754344018563	-6.822579165951422
-2.6666127297223916	-5.943901253515265	-5.095447198245646	-7.609209053744862	-6.657252097415013	-11.563273782472393	-9.304737773424927	-5.364792480923425	-4.416359818612136	1.0875448656103153	0.8482685138969638	0.09772597130903565	-4.112162372622338	-1.668154410132221	-1.2240287891660244	3062.5634217884785	-1.949271121563143	-11.171008109265918
-3.1393045973324725	-10.63785962831405	-7.0847770756653805	-6.797593490473931	-5.3217272370607684	-10.77347502869161	-11.183129204505063	-6.35878350768071	-6.242732188722931	1.1767712838215034	1.9969770786572614	0.20578062322472754	-3.492335561688325	-0.7681205157955509	0.3002188190621706	2932.744570324923	-1.5306512934489884	-4.293529925678786
-3.2593768515765653	-3.5526788552307806	-8.240257875023422	-11.661578709047532	-5.506231349740415	-7.479053609682563	-8.372681005185374	-7.83113833733066	-5.276305443086727	1.1554438469591373	1.6667890275155066	0.15383059684781056	-4.248282795158693	-0.9508370615876034	0.7347253571495771	2923.146338477055	-1.6626133065110178	-5.562086774880889
-3.2217882642788034	-3.4136816849021034	-8.509824735036998	-8.184150711372627	-7.7649835920539525	-7.659662315506841	-8.799418499952917	-7.749388709088519	-6.7489546509179155	1.1409629736352063	0.4025081876163113	0.17010935208999586	-5.900645931901575	-0.6087688056970544	0.6702286999761666	2995.521970179262	-2.0501185181317343	-3.2491682665982573
-3.136263091857211	-9.805042720730475	-9.042471617532716	-6.114057642723012	-3.53215934314162	-10.580552283614479	-9.705544513383979	-6.731933669218393	-4.804305899594624	1.1513827632818072	1.9254070249411315	0.23139926254288265	-4.274394762833916	-0.059194799057293856	0.30669066301598535	2958.0958580254064	-1.4939106649968146	-3.016664167965187
-2.490481984529472	-4.608999601858633	-4.6258881473579345	-7.453489499745448	-3.089556289030069	-6.843689848040027	-8.272334442232822	-4.987454055988348	-8.960035589869783	1.141067503088496	1.8819941558412512	0.17041202295113086	-5.024614931841665	-1.4369497112110547	0.9524268647296563	2946.6111837668977	-1.038996674309729	-2.695924788615237
-3.367954235521271	-10.169061517476107	-5.537652843947772	-9.868855306156883	-7.0112047727147315	-11.786739555589419	-9.062782652070496	-7.104952448534142	-5.939260292407152	1.125085509084473	1.2062998433358831	0.1316659184486533	-3.9446816826488016	-1.137178921158318	-0.25800416480772514	3016.223413421805	-2.084387412672216	-6.929907062623375
-3.086710631100999	-4.346281309206247	-11.890378306326193	-6.8032916809295605	-6.541868031407038	-5.6889243757786945	-11.693194812758609	-6.464748631290918	-5.109549312170931	1.1411199934156655	1.6002082189157623	0.1542131001360451	-5.179956371035521	-1.145632540443403	1.2011476597395419	2974.0607396885825	-1.7724815531176663	-7.832645599090412
-3.34106249696897	-9.172514098977535	-8.093149529529754	-6.75489837363951	-2.227441836975954	-3.6835941339386977	-9.072181507679415	-6.748299937529333	-6.996554735972119	1.1288892496684333	0.3377090357339651	0.16320721522297293	-5.391064670111603	-1.3899162295586978	1.456989859507491	2976.133738609852	-1.323519416327274	-3.0020130300836048
-2.324149151095966	-6.998689602086114	-6.4330484927557245	-3.5065790094119773	-2.160817189579797	-8.861037791033079	-10.647021733795775	-4.382904446895693	-6.3465278158242135	1.1448821220953729	0.08756778144248985	0.15234679550852254	-5.696152928480456	-1.6812257803929826	-0.8371785577896476	2957.6936724911857	-1.3604959402711039	-5.820473518854816
-2.257791472009391	-8.522956782499248	-5.313837960981303	-10.487733844900555	-4.493553106962085	-8.74260814180336	-8.400038040223397	-5.6182253068048125	-8.40011961703191	1.1597398286649996	1.3640571300588085	0.1984999721273762	-4.836063714958339	-0.3964728457733475	0.7366722271324315	2925.740497852368	-1.583932419899357	-7.037690828915279
-3.409643040466097	-5.198194699439539	-11.428749436947705	-9.158741434046172	-8.015382510124322	-8.184843730162525	-11.166466193637664	-6.976740919833834	-10.036416508390763	1.2072903836213547	0.6574750981565262	0.225707674243583	-3.6812424621797426	-0.44971099243888535	-0.0741443276018523	2909.5747086758392	-2.0803985276063077	-9.336905171593225
-3.108977308308031	-7.457954350860043	-9.37169397172833	-11.242294762632511	-7.276042973706019	-8.480572268175218	-8.731792752073709	-9.674011490723244	-5.127816609522501	1.1587094040463513	0.9312848692222156	0.1784091031055828	-4.001207390121968	0.051821930545898454	1.547198184727193	3039.6492205074023	-2.6598109168671638	-8.119857193709867
-3.2269899902368167	-3.0595456853852756	-9.29817165353534	-10.193757298411187	-5.096838816614784	-3.8518846619290397	-8.025859646359557	-7.3790686517109325	-4.12507946091169	1.153540868623051	1.064439087663444	0.16250471810525913	-4.2854619955907145	-0.6560914451058935	-0.09330432886840101	2976.323514753527	-2.0136497431789167	-4.175358094966409
-3.488084091569382	-9.384584459756116	-7.465650210734148	-11.74663278342515	-6.616789123050695	-4.195503397307841	-8.878099917417945	-7.198992807187131	-4.418918734562265	1.1539335588442312	0.5524892597827721	0.14072147322000758	-4.976225073513007	-1.847033923580251	1.1795097569635695	2944.7283599017187	-1.3940595575109551	-4.414857288704512
-3.585596294905484	-9.243860826482065	-5.444578941083591	-9.238054725670391	-8.311705839042613	-8.359552644403864	-8.060422963356924	-9.722602801144397	-5.945376045173212	1.1439825994990656	1.2617165057385469	0.1830475747933523	-5.74118699256169	-0.0781799363807334	1.1932715186614118	3028.511201871648	-2.3494911245616166	-11.785648666770795
-2.2660825293157583	-9.288800510465956	-8.624090926069174	-5.349344893900936	-5.508624627232302	-3.9070866575043954	-9.852043462227167	-5.666512966875462	-5.366539086725876	1.1441792227536889	1.4344848862343753	0.25316347822768204	-4.965276019149641	0.2150436903042614	1.7064461906592934	3012.2049191603664	-1.9210248032224548	-5.187683933752092
-1.0399867146756314	-11.174275095053236	-6.08374030267409	-4.497955506002865	-8.980697675026837	-6.384819774616109	-8.529194205355168	-4.694546373214219	-8.678103689265654	1.1287075092931034	0.8300473803978378	0.1313955269935837	-5.110900949362876	-1.3335900994227856	0.3273533025951676	3020.00970270774	-2.120799061771864	-6.241458496476192
-3.403571731647931	-9.148278491789192	-10.823997020165585	-5.789567443464211	-5.820699805944853	-5.206844764701533	-8.460283450255162	-6.973098190286925	-4.726396675571965	1.1526990458606834	0.5547344826595273	0.16726761169773852	-5.232578285685413	-1.000287712651537	1.2066304353900836	2972.2812689448783	-1.868656392936586	-9.935683021347405
-3.624941557353756	-10.301024044891488	-6.59062583209356	-7.550581489486917	-10.552516074413585	-4.56869455257152	-9.07856033847697	-6.538236068082245	-6.904584199053843	1.1473884416405937	0.44814535850818177	0.19732913115136275	-5.3595157299211476	-0.43714754062582095	0.7746773805256768	2990.915376194772	-1.917944219587179	-4.002051670900482
-3.282898965912615	-4.813243928778666	-10.979835411123563	-9.307141275226456	-6.012458023439534	-5.09189467616959	-11.49421486930235	-7.058122932526363	-5.221712146648612	1.1552131571590318	0.11151925456952239	0.22352705304994622	-5.8028466051061915	-0.38409507054694547	-0.3148052444045637	3006.8319347894694	-2.2255391252852785	-8.103304645499517
-3.2918574922212613	-8.256621278569586	-6.282647875134214	-4.924084796302986	-2.4005965820710653	-3.7271384762493796	-9.349108451826893	-6.813171130084685	-9.335175465683456	1.1235774803107321	0.4879247485328261	0.09921340235681142	-4.523635565638019	-2.127453250764491	-1.7941222622459017	2985.361071319645	-1.5550485173075277	-9.157317398216655
-3.1130880064829736	-7.5430771008772	-8.940455179659915	-8.222871877195224	-6.916657734278398	-1.6651778843025316	-11.248829534311186	-5.564407213792101	-7.912352015896505	1.158689385022963	1.3178789621661608	0.19653526333479393	-4.867257619180396	0.17977065972748285	1.8696666623433154	2973.258348244096	-2.128138062061444	-6.537313147994104
-3.2201682705477506	-8.02426722611261	-10.037164851755199	-10.571547219216454	-9.563477527771026	-11.263272113055018	-10.54401014914994	-6.300563956057017	-5.316334078563728	1.1369801239602644	0.14961270504576604	0.14407793912286296	-5.0918348559853985	-1.278561083119965	-0.31002500491774887	2977.4113844328635	-1.8185141966797467	-10.451379714241272
-2.480770756251861	-11.02236932557735	-11.364436364016607	-6.0422515818637965	-5.377488229369856	-5.873474473827799	-9.040677714131121	-4.680786021325163	-10.684623735687202	1.127532711440761	1.44286370645285	0.11937033458963994	-5.422906736251512	-1.8293306950049217	0.4409550457890985	2989.979407984802	-1.6154464453333262	-2.8150589794251086
-3.2692391014223325	-7.399657335471529	-8.79379436995622	-4.462710340826026	-3.512682417411357	-3.6315046975680456	-11.24304276676648	-7.054416556276629	-6.609675568870144	1.1610460839685164	0.7861101076163669	0.2396272951798548	-5.085478970531419	0.2914841099714023	0.37144965756905846	2961.416081681502	-1.7476991285614307	-4.5922202707703565
-3.381163750467879	-7.778996754237331	-5.915269396904696	-10.332924992601876	-1.6521542469624482	-9.953637365606216	-10.650390907346235	-7.534085561165149	-4.985245212984029	1.1600034127472403	1.3643339648467991	0.23605639328906325	-4.258844653998451	-0.06158962287792846	0.9545626717689961	2946.5939493732076	-1.5618091826902312	-5.608523345277012
-3.1591789856322805	-6.112845132155353	-8.941438572897976	-9.239034799389325	-5.886951479151941	-6.559101738702433	-8.466097358497915	-7.16278467252756	-6.595024618620389	1.118224897154283	0.08172167056048314	0.1539959060781027	-5.4559497023339745	-0.7451976900349679	-0.1942619571201134	3069.545316355851	-2.3807340378704502	-7.526152539821741
-3.048618902903147	-9.372664007295754	-10.023530828553573	-11.87136615939636	-3.5289053868160263	-6.255303839474979	-8.947510531561202	-6.191459267071628	-6.3125446780814825	1.1440156595871482	0.15677855379058733	0.17686738550917538	-4.975568591147066	-0.8610905874193069	-0.3186872939292653	2979.0910775115267	-1.7838816517914662	-6.534559027643832
-3.3418774277734897	-6.263424807383329	-7.675028430650698	-7.817087202766686	-8.43898898646255	-7.497744798655145	-8.61396637113651	-7.085555449185753	-5.463935346815619	1.1124785981643766	0.6736318063941747	0.16883202244500298	-4.949505490916946	-0.5748877729655373	1.625772925252813	3054.8095383495215	-1.9678031769738489	-4.632252199423894
-3.0280666676582157	-4.061756049136157	-8.608476434749779	-5.2376576059258735	-5.762066786735845	-7.070259578082765	-7.984232442692442	-6.250576477608809	-4.25077076900969	1.1499328375502162	0.23568733906399483	0.16589792605180592	-4.785470766881055	-0.9104326508433624	0.18464647023871805	2969.5624170113642	-1.8792038500544361	-7.267667030421272
-3.2198937221849455	-10.455397286315458	-9.751998514215181	-5.986597451729854	-5.2635688337421955	-4.2891781303491205	-9.2371063115243	-6.530001107255225	-6.4395658093539385	1.1088888785603486	0.26948551738694276	0.12113546253133711	-4.754984039718257	-2.038874329081151	1.1883378871821715	3003.42367420708	-1.1680010686913764	-2.4657988706243508
-3.3495090747037732	-9.84902358865822	-7.312884026570298	-10.0330079940551	-4.297201448703516	-11.082966229827985	-9.95821362597424	-9.680182771462631	-5.3531792972155285	1.1131351144276973	1.5855538776713987	0.12792161846573108	-3.307876812942791	-0.7336759249870521	1.4419035578172323	3048.8889278067413	-2.1880668448422345	-2.8869003030000613
-3.2186449198565157	-7.117499247676009	-9.45604663645363	-6.113085233736359	-4.508466486203671	-6.313517392040664	-9.321449374254389	-7.25570569736388	-5.895411776615438	1.1271300512863724	1.529531246461174	0.1139846045853233	-4.15666897950696	-1.9158137674506825	0.8166185455573798	2987.3478079884253	-1.5909277154365586	-9.657581890308839
-3.3173170510635916	-6.697035455295619	-10.462917433220912	-9.561339522420239	-5.9317104611068245	-4.15279226785848	-8.926572404519334	-7.163855108065163	-4.8198354431852835	1.1051945403598704	0.44546036661966576	0.12686177088882572	-4.519181952958424	-1.759469230130314	-0.22557292382017935	3014.2005312871465	-1.3170528642266373	-3.518159956156591
-3.216432018706872	-5.821995050519282	-8.93724707755418	-5.7118765553564534	-2.8369404877461797	-10.55647149560221	-10.432339916911735	-7.853741258725568	-4.927165671359092	1.0994563325838667	1.0276452876570041	0.17640414678380315	-4.579894579283984	-0.6341224756386517	-0.5064123294768699	3067.7055590881964	-1.7794264587517574	-10.766074049694012
-3.669560011936966	-4.491886421102437	-10.478834356471083	-7.819146851353983	-8.985823734939373	-3.3105482696795168	-9.274079324651895	-6.721184571079401	-5.029571912330141	1.1623462788565613	1.4826432354786125	0.22364764485371352	-3.689129626232281	1.0224162063579918	1.5130423199964227	3003.324664709238	-2.2651627586815195	-6.857178633663079
-2.8407031619556236	-10.039195242055376	-9.97176668590723	-7.22408567739287	-4.228104540254144	-3.364030778864951	-9.132471888484147	-6.2073377695869265	-4.637741115423272	1.1717956906180518	0.7148668008898555	0.20645351845354823	-4.535328740242582	-0.8701362187945492	1.8802536302200252	2970.7605100527435	-1.973859271032735	-8.276752665995623
-2.557760155581427	-6.571034334840988	-7.14338316982558	-10.610205374663	-7.60710490077369	-3.4573776500118107	-11.189202191264297	-4.542463685840393	-5.447887999430764	1.1354179738671257	0.9791400585621287	0.18424416718932984	-4.393676169654269	-0.11650718769881863	1.4057895376501386	3019.5640242440477	-2.1084546618954345	-4.275019960898221
-3.3778792883244275	-7.08330146044849	-9.810262420928737	-9.009790518386257	-3.503153861152729	-7.709756700337456	-8.244426054615628	-7.2478538278908	-10.961822026178996	1.170075517663329	0.6193052630075786	0.14307948461439898	-4.923657576699121	-1.2043662792785188	-0.9923817466905009	2963.780141696381	-2.2286812646636456	-3.5372170917243686
-2.830930932789798	-4.405098612992619	-10.517301519144123	-8.799845719137583	-5.160241087115387	-7.810021773167117	-11.279462269806771	-6.018577512468277	-5.319317149167613	1.1317281908679881	1.6487990901912977	0.18225844719991022	-5.732402604998403	-0.7796287382940639	0.6846369322045907	2984.8733385250107	-1.692757356971212	-6.792171782507298
-3.1752446045074407	-10.199620498650443	-6.238456752949344	-4.789439339466254	-7.065126716475534	-7.914841317178801	-7.813293018779337	-7.543016667629349	-5.815212934925764	1.1472267063838166	0.7543280837479813	0.18179925892764517	-4.541457543848976	-0.6171318122429401	-0.14035414260489532	2970.141555923138	-1.7269714624628492	-9.356870399239751
-3.430392092749571	-3.873394758170731	-9.467396222416246	-4.598178668375154	-8.261825225609526	-4.450314188490512	-10.040807405679113	-7.435606894843857	-4.6983405570541095	1.1370128394183097	1.817634581017935	0.14168972686767878	-5.276782589976238	-1.3518720090994485	0.5829593729877938	2981.9120423870363	-1.753900885464713	-3.9871525273939064
-3.6412268590317822	-5.781116762742692	-10.58150232545739	-9.9587996390521	-8.841091242727227	-6.7876680800675615	-9.604643961452814	-7.513788384461072	-4.336983987410194	1.1670420663691616	1.4351949472024215	0.20778429003195042	-4.187014897400733	0.04935745110345735	1.849808149555619	2970.3380198505442	-2.085271595627793	-8.72008799196432
-2.589070630183283	-6.126860484218681	-11.608698299350836	-8.566990222575573	-8.357717770048318	-4.960249004511785	-8.246619371574289	-5.026000972895498	-6.173341433194103	1.1679267800240538	1.4391420258988308	0.17619117754686486	-3.3924008548362914	-0.44338732911684353	1.1430556462016113	2968.9926714896737	-2.1059687350186778	-6.6240253379601075
-2.824714992228026	-6.476618937888441	-8.116435060051188	-5.273107069990044	-4.702391386703466	-4.425381359751704	-11.165482600534327	-4.973689417374541	-7.2814477683124865	1.1169193966190614	0.12875520204801819	0.1271570184418385	-5.352143931618382	-1.6044521761200699	-0.4676462632290479	3000.223868287326	-1.5542014914821838	-8.158699436204943
-3.0965864064033255	-10.11973327554791	-5.869695870594523	-7.700048104787557	-8.764466716341861	-7.925340400954925	-9.929669406827923	-6.365662087740973	-4.377856767274031	1.1138446797800823	1.9427646380685237	0.12563508590739658	-4.904299259108473	-1.601562134174352	0.12424028364677886	2993.782052815402	-1.516650005148831	-7.351655309251266
-3.343479684804855	-10.41887493945256	-8.88477858233149	-7.513127242499734	-2.246489929831343	-10.854802466248229	-9.63514518222028	-9.011644489134442	-7.093950647151251	1.1623965511159202	0.4512702224856148	0.16758762088051662	-5.008038264010377	-1.4787057468048275	-0.16035739876497535	2945.9968783181075	-1.60667843905434	-5.893608123139072
-3.1384869795706116	-5.438703819144478	-7.050605831942711	-9.551521537287364	-2.837038397510236	-3.0411315368835563	-11.732792375519658	-5.563058957426029	-6.553544968787603	1.2010913509487935	0.7110953493444724	0.29115367565603606	-4.610425047439982	-0.06319454468042807	0.1047721435504867	2878.021232559615	-1.1335355000952294	-6.4183019782615345
-3.1777060367437375	-9.929545254968309	-7.389766842931972	-9.856552179225835	-5.446947443757604	-4.820142947019367	-8.601269308788272	-6.829144516895545	-4.69878925583181	1.133657295559784	0.6589344707519637	0.20989367106951948	-4.327841539742839	-0.34873667710742406	0.377637560942262	3009.6883893603635	-1.8882880200310321	-4.175176293901731
-3.8857455438254274	-8.644503702586295	-10.755084986421092	-9.119560578539037	-9.508433908490018	-3.859521273908605	-11.870725125603213	-11.402227591036736	-4.406225941430024	1.112485481703863	0.7995615473465981	0.17438837910259644	-4.8018999561688505	-0.41453812842205995	1.9487318764709887	3053.337119877209	-2.0394980980335067	-7.105343869472792
-3.3883951379610533	-5.940565846642157	-8.560153334846387	-5.343972868904638	-3.484182054930665	-11.545619478679011	-9.458332782605286	-7.532194358681803	-7.030863413205961	1.1365681727903132	0.9046458505387138	0.19179492707644427	-3.569884044158133	0.10478461530695515	0.38237185119692363	3074.13051693968	-2.501637495480491	-7.480721670270229
-2.664169974037435	-5.18867685325821	-10.414497986560573	-10.349821159313532	-4.297444971366439	-7.6266887265895225	-11.543926570040815	-5.128043769503388	-4.055415018496117	1.1469791620415635	0.3081706014342622	0.1507136206221603	-4.586877236416683	-1.3247119377680958	1.8738871243034279	2943.6043148300737	-1.5377929336281184	-7.387829746496857
-2.9588330712696393	-11.637632753578334	-5.905131380686603	-4.532093506301832	-1.0338334475995872	-8.744802168831416	-11.576660905076004	-5.281301438152432	-10.853395504298929	1.1270817062052543	1.4441565392875735	0.1407032955614551	-5.356053351800707	-1.272886306949653	-1.1881435547719614	3031.8498984517046	-2.0980832166797523	-9.295592831963953
-3.4481196224859882	-9.957644687302755	-10.247662797514554	-7.077416766426496	-4.466891573969214	-7.221614715316798	-11.787985446586717	-7.185539466373345	-4.851316408747818	1.1447205728715835	1.2849225620173252	0.17004568874347722	-5.223393012403609	-0.19755172505215501	1.2998636700173845	3012.856772624198	-2.264772084126095	-2.8923707561420464
-2.815947995488971	-6.252712388759205	-11.768120837261067	-8.726292630409928	-5.349281838599619	-5.676313127839533	-11.049080586100457	-6.487424909657634	-5.0401271889683175	1.2036441296283233	1.5302991940395854	0.16146889800786135	-3.9900749695813698	-1.206088029262622	0.9890697184256858	2924.677686796468	-2.2635798059098686	-8.504611738631915
-2.5468078446678906	-7.5807909480001445	-7.55803976690518	-9.904294968319087	-2.272946173805284	-7.648195756132665	-7.769067306263457	-5.346375731624212	-6.5653401982491095	1.1846959033015918	1.6802450470294024	0.28841975299294104	-3.7772631519979263	0.5458516043170842	1.4037141299604334	2982.2598041127885	-2.662513573572907	-5.229676341676882
-2.4438312014081696	-4.426521910762723	-8.875663776383858	-7.1690853051902845	-7.262467498656612	-2.866223638181715	-10.68162443742091	-5.413384788296767	-6.3546325870796245	1.1358936819435903	0.35530123211906217	0.1784906260252532	-4.208282868598268	-0.39867552040146315	0.9281185619343106	3005.8330700430797	-1.9252949670468738	-5.086672697796747
-3.4099729853824208	-7.16697672213988	-10.156473598311447	-5.253809045528575	-3.968689802228326	-11.226990797518528	-8.37324018256366	-8.430715137477351	-4.396056671736255	1.1576668797535727	1.4672440893741658	0.20086997986596408	-5.811574601921538	-0.9359631425765969	0.5953389239021609	2974.8787781100696	-1.7171636414706057	-6.23227553624896
-3.059161548836629	-11.648011257500418	-7.395961956092085	-11.317701885206866	-4.06817722318545	-7.602069522112222	-9.096012463685234	-8.615795785703716	-5.302632081572212	1.1408216563125924	1.5480082361511636	0.1857402514154644	-4.31563504215874	-0.2902142848820173	0.9051590602174224	2987.2597715147735	-1.8676551774485048	-6.939655153899385
-1.6253468907033746	-9.103472828802586	-3.4417064565519837	-9.930254202297984	-1.9317923335862393	-5.14580475834055	-7.10524574075632	-5.028626318497656	-4.603741850624466	1.1349655864010446	1.4711578896808253	0.14390495984684692	-4.606390466716579	-0.9349256729307198	-0.821325776306006	3033.8800242351	-2.409315097933506	-3.3065936341417714
-1.8788091432074605	-5.250237501251829	-4.7637627122611885	-4.631542348821523	-5.404377497502662	-8.53019561417237	-8.326062452583411	-4.527911929242098	-7.311698367361381	1.133859312311588	1.3054138405770812	0.15942858624775758	-5.102515517891283	-1.6543937545384768	0.0796304607889664	2990.4803081589744	-1.4172189235675159	-4.337430689147278
-3.449628337378307	-9.716118129474896	-6.587812941918329	-8.291963682168925	-7.947785800460808	-3.1804142179334036	-11.822150230745995	-11.580065485107841	-4.089028072940052	1.1499741591628774	0.769231768431076	0.19179302179402438	-5.291631159906865	-0.5988249695412566	0.6891694567169049	2932.9956941455594	-1.4479530048875766	-5.929017751554958
-2.9628857456439146	-3.5586719659206665	-10.13131785257799	-9.010915117844991	-8.449089385648413	-6.062882006158494	-10.56949801934325	-6.106890311131523	-5.611975159718865	1.1709885235197974	0.409655571838038	0.22661831786890288	-4.642290030520954	0.08218733480036278	0.2935439673119937	2959.1939477275196	-2.0297618152501133	-9.277582214646632
-1.9250421139639418	-7.231274567180938	-7.779760867930477	-9.096785100796355	-7.333401851563498	-5.60541905039366	-11.771049915450464	-4.8028103343688615	-8.611237649101081	1.1196507799257245	0.4756803590436165	0.19433312347515014	-4.75381555841295	-0.7119151655418721	1.5305387896422435	3047.897640435424	-1.848795156167256	-2.3734012154692774
-3.6910636230027727	-11.215721591217807	-8.019330756887822	-5.775583611602077	-8.405914827317927	-3.4037839479433227	-10.89561133319576	-7.324527650742247	-6.085878010058931	1.1625086371974707	1.965867354303565	0.21719898292123993	-3.525071897152694	0.06088064786188596	0.7726403763918102	2936.402725257645	-1.6198072821928555	-10.611825153058147
-3.445236450380449	-7.9376480748783615	-10.724982542107783	-7.307412779991155	-6.373914483621689	-11.012767108635574	-9.314350427991078	-7.658061957949546	-6.013270455027606	1.13393409025626	1.1523223665585298	0.19912949269639033	-5.338584003021176	-0.21845821267232068	1.5419662764320057	3048.055953397023	-2.332653456654807	-4.901932736673994
-3.4488565398912314	-6.040899302206821	-10.31725713866481	-4.228908362720935	-7.602420042558595	-3.726621876409604	-7.778309714719151	-6.991802663921302	-4.617526830649714	1.1475438769529633	1.7924018297622495	0.21577717475342167	-5.028620970167754	-0.6759918203817037	1.2936188352798164	2971.6826284244153	-1.486781684644825	-8.078958058361309
-2.7902272925271774	-10.299180804690682	-8.77910648713698	-7.615407515714016	-5.147947227355796	-9.944651658053402	-7.686509492725772	-6.12596276254279	-4.606294340852578	1.1375493086135136	0.8568440349166899	0.2103400379719825	-5.067096877267297	-0.722945848892568	1.115068452764254	2978.31797446354	-1.3198454452856136	-9.802992445914827
-1.7152289960459939	-10.398191898726465	-9.673399160527602	-6.477119604082055	-2.265243074212277	-6.81268278729164	-11.151724898075333	-4.222975279165339	-4.252612650026852	1.1619328391293715	0.7211078486011462	0.26849762787816184	-5.03155948908032	0.6571615685420333	1.7010634817259405	2996.7936702727316	-2.2067814451434185	-10.567759240425628
-3.282460251533104	-2.6803054305424947	-6.954152399233878	-11.131338729520436	-6.868597696094622	-10.002738509257886	-8.474961049500521	-8.660197929398507	-5.992067700020722	1.1387695814275902	1.2622951984406205	0.1810384207323376	-4.009966421831182	-0.616251158862891	1.950825916887995	2986.6698673895817	-1.7290707280066986	-2.6493159871863075
-3.443093055568042	-5.132808944280424	-11.407619335897047	-10.994613763249548	-4.501431021003078	-3.7201164407799165	-7.604848720632238	-6.689614281003479	-6.555049860191853	1.1584641839031247	0.5816093354873144	0.24140957847854447	-5.798221036742582	-0.32645346890862736	1.527793023273805	2941.785232181255	-1.2572531351321192	-3.8838112704963415
-3.2349231638214775	-5.408686587305843	-5.699809256513568	-11.39650117606653	-5.99391554208882	-8.689582743258764	-10.02513016572381	-5.717491516861955	-6.287220260784465	1.1132005066041777	0.6417406537354151	0.18332369621792868	-4.107931130248957	-0.7625507736601698	0.26779582809479585	3026.990326279223	-1.5186107093561905	-7.392377640366767
-3.6096858964913867	-6.576369811609413	-10.590403866647842	-5.0875572052175215	-4.390855306138714	-2.408085589619219	-8.924926741994408	-10.395047768197365	-4.327916861618093	1.1544290937259511	1.4485519205266597	0.2573467900714979	-4.9151756161461435	0.5933850170390613	1.5400247134352898	2985.4776104199063	-1.9985070150706647	-8.423466625299467
-3.4739549736031226	-5.242024559055851	-10.385465103471855	-5.887376414174166	-6.8147620001746265	-3.742293783338882	-9.214139773639726	-7.598626776707207	-4.917280854341207	1.1510478017136723	1.5809540801788045	0.26967552113082033	-4.750903360024582	0.9595489068433798	1.588533165128101	2951.3455306802734	-1.4175409085986672	-9.72704625453552
-3.34144108679253	-5.381042513878578	-8.283709236885972	-10.474201152224458	-7.058283267516383	-3.4767850461080716	-9.698262058484257	-6.719686973048366	-6.257790801712542	1.1500807559494057	1.7438782386314797	0.1346431205581986	-3.508628769912077	-1.3487202666817204	-1.1244489914196265	2987.3152983527243	-1.9867717275532222	-3.500279685609417
-2.598764741831868	-8.779922733455964	-6.86197989066687	-8.269203565115925	-4.276683262026238	-4.644760208605264	-9.96499506838244	-5.49022433634826	-8.554740974040401	1.1716448963010277	1.3533700986354655	0.14026671830327295	-4.038882890148733	-1.6375311399751524	-0.3261000327933814	2938.5493635393454	-1.787151579105105	-11.281900689026266
-3.029029341937049	-11.151878748595585	-10.272073515275515	-9.46856729339407	-8.166937386835025	-9.255693940981875	-7.400927517515065	-6.4727774947130925	-4.3537800019368635	1.109941819983765	1.3785700655261246	0.13265344092037093	-4.30709057216488	-1.2016381361329342	-0.08517638170698039	3032.76505847716	-1.902493589565525	-9.451935677842718
-4.0789416937170015	-10.939020420606846	-8.754186738957364	-9.308358431407834	-9.184142443228303	-4.014853870538364	-11.520163893335921	-10.336201571844475	-5.647806187272031	1.1522804569682057	0.4489948557229145	0.17817917778807843	-4.191754941876299	0.06048274262694342	1.8507155310963332	3024.27506301327	-2.4137581777768204	-11.191928824484279
-3.324755286011529	-6.334050423020346	-10.33272747629983	-11.07443527457076	-1.293404723272774	-8.387858876635619	-8.236216752335542	-8.204700533719427	-5.039809594485051	1.1539121813069952	1.4145716686316785	0.19825420793392784	-4.2702352020258685	0.28460946101358253	0.7245724653928867	2996.779467557456	-2.214358150865836	-2.486185674346485
-3.346461705276294	-11.551350063017493	-8.719392042629902	-7.514613286404257	-5.357849448480521	-10.353107907249893	-8.800895415214594	-7.898020410442327	-5.244304388601077	1.1299432910098923	1.2385292858504064	0.20747076703338782	-5.092933725257926	-0.6965431029313827	0.3220782627838106	3000.464697493895	-1.4990385572474612	-7.751928508747855
-3.3436004078004338	-9.5971094353538	-5.4541846496243185	-5.268108407818432	-7.944515218585864	-5.494521961447493	-10.457210644406125	-7.005706037522372	-5.039764087048604	1.2279441951917396	0.5100399179091675	0.3437411191553807	-4.307371327717471	1.2289742428091905	1.8538937323709113	2873.1109708225376	-1.924088158699675	-11.38873813671256
-3.159159514047932	-11.174377626714689	-9.135736563330152	-4.001577753666552	-6.82587132646319	-6.987406413984216	-8.440187160185241	-6.023505624236116	-5.771725595040789	1.1776656438141115	1.4407197055368275	0.26607173742937407	-5.481150876868618	-0.24498647880469626	1.060462271811418	2947.81509864888	-1.851775280116767	-10.701571595658486
-3.392535244395301	-6.486693288477201	-9.709692521504898	-7.470244687103082	-2.941100512188708	-9.232244423845302	-11.369857847150467	-7.8304954370445445	-4.352842717126453	1.1122382724330842	1.1196506424747803	0.11558278256539904	-3.951818275666548	-1.4611714438538748	-0.9143209328540374	3023.623971876774	-1.908568671017493	-7.9363103620465605
-2.983951457165496	-9.551132257762976	-5.296225413197309	-11.733722665321956	-8.116858467929944	-9.112744997088596	-9.061274638615	-6.663554483345651	-5.35623609005537	1.1374245864131773	1.7994929578890555	0.1409573893067377	-4.5788342742990595	-1.4742925011255759	0.28594974631387693	2967.126306010736	-1.5788842401135437	-8.467566576033194
-2.2515803845676334	-4.436501560326756	-4.416914815365431	-5.977684634158633	-4.156007965035285	-11.766174211433658	-10.284831771718785	-4.04117566794053	-10.311662395063763	1.1232339604073842	0.6883241913247896	0.14544529349563765	-4.611728653766948	-1.130168506263395	-1.0204603101494447	2993.9764147255837	-1.7339906555231792	-8.938292452057548
-3.265412329345974	-11.212596338106895	-6.041030063110193	-4.708692897685122	-1.7052146556670031	-3.94480342046551	-8.640426363330384	-6.668300982274127	-7.3271056777078245	1.119414157049209	0.5226511436843952	0.17544248653196695	-5.223589768410998	-0.5819030418673226	-0.13237095175628055	3036.3896592673145	-1.9817223677816216	-11.569836490223597
-3.0501781537931727	-6.856741853267832	-6.187046536634878	-9.90610675887367	-5.3287949638792895	-11.91651769797364	-10.118395843457346	-6.79867468862956	-5.6717507903113775	1.2210151371479687	0.1180231967336366	0.20899587288557422	-4.950789726410985	-0.7738798211382205	1.9030162198321037	2904.376283397458	-2.4250976337917756	-4.635182557240714
-2.464128869695392	-6.63052478615812	-7.239121832975416	-5.694917344167913	-6.96388198845268	-3.3207371611099017	-8.764856448894337	-4.5201717580377085	-4.265260699133057	1.1206349947694616	1.7995488180080896	0.191870634610792	-4.898385297471403	-1.0090592043772828	0.686582605005321	3002.100575720213	-1.3500102625156511	-9.419365667225364
-3.054848142462941	-11.170596291043339	-10.819950327500209	-10.2656578434446	-9.186481877539432	-6.70038547807232	-7.834175578102601	-5.76163676955286	-6.824043569337485	1.159475431884188	1.1220803337570604	0.16224898703413526	-5.08484063877043	-1.5211848323312296	1.2924205730638194	2940.8381922273215	-1.4254810976341918	-4.886594161977582
-2.81246781930985	-10.607578740152809	-6.794643955812392	-10.207296915964438	-3.4110330453333155	-8.586294456910892	-9.493000882602983	-5.892956286895464	-5.7395191363634614	1.1418137443235423	1.2559770894516098	0.13185251312570118	-4.356044437438177	-1.3862054467229168	-0.766124425555355	2993.702881215008	-2.0833622843099917	-7.561577069134749
-3.119284856232831	-4.397535664890006	-4.108394265626585	-10.577309374506473	-5.09384141603704	-11.415043611901558	-8.957455188794022	-6.524974610647895	-6.052157227494013	1.1004706855129385	1.6068285221325322	0.09229082329500365	-4.661677758399144	-2.0493052924114177	0.022733341826435716	2998.9695725548536	-1.5404968515319784	-5.126631444922788
-2.800759543628562	-5.308404913333547	-9.39753368571395	-7.78499391732031	-6.187182520922362	-11.041694012575475	-11.014905875079611	-5.3926627308654504	-7.209292780323607	1.1785662687433283	1.8165928208855293	0.25975351593799406	-4.610736191011237	-0.316221330012076	0.4439435601456352	2923.5284871405865	-1.438224788811958	-5.223688902225102
-2.048002400288045	-6.98286681712864	-4.98562291871694	-10.09501844887346	-4.194832189035424	-8.30184930290495	-10.874040344889892	-5.130771483154593	-5.59361118885835	1.1615112727103538	0.6665253215404576	0.26042918200598036	-5.095052680283231	0.04335128181955916	1.4479226629116626	2923.1477192733096	-1.035856819787206	-6.324391962514782
-3.190740829525865	-7.4355511579200435	-11.019818899294565	-5.164935730621895	-6.472936123059897	-7.625914608397723	-11.146606157087298	-6.9397541876905064	-5.594467733542302	1.1392220978764733	1.4471147014777195	0.17999427833919	-5.370491879098267	-0.39603137261673904	0.8218515640837403	3043.79089334619	-2.3691133932673516	-6.423596749931993
-3.2207756642586265	-5.658304610030389	-7.760304220818141	-6.918928453047614	-11.399404441632516	-5.043517160163356	-8.42966460967371	-6.856187352441375	-4.728283699552619	1.1705258950177408	0.16327176215646452	0.23377565950660842	-5.607631580358603	0.516704854882728	1.8962388150621274	2978.284335123748	-2.251161611057203	-4.68397745474885
-3.197292461301222	-7.395967507901524	-7.188950293471469	-4.848361254385009	-6.922115631291672	-6.163261727063482	-10.867865993746861	-6.6319895538036615	-5.2178094295647295	1.1669127313837973	1.6822044671016654	0.32422368391361706	-4.7102903499091635	0.88212020560184	1.5206230521261643	2947.248971527798	-1.2288399692261418	-6.882463696027064
-3.409814217251947	-8.504555806425426	-6.31200651342974	-9.262512443006536	-5.655846620923425	-3.5657718888871113	-8.387340632753162	-8.622336796152592	-7.5974836351439	1.1143228122671784	0.3767066094240787	0.138290938823866	-4.960781235786271	-1.1518800204749882	-0.0718337691860722	3046.270646344626	-2.0326232705240486	-5.802215683238525
-3.4791805864528715	-9.638017257609603	-11.572052780873054	-9.147178008868604	-7.564136451034203	-3.9345336056959503	-11.582325769952343	-11.192274693416392	-4.00621857830293	1.15127756377321	1.4739176428743037	0.2570885600365601	-3.89521626644984	1.2586658450268953	1.2956492973204652	3032.0662781890474	-2.458300924699909	-7.520757410718607
-3.3809844162315947	-8.425761812244032	-8.290926245971455	-8.283308166557958	-2.9575075792841226	-7.658595436108056	-8.696922538390702	-8.329565337041885	-5.863937910697293	1.1500156778519894	1.5126722040490124	0.1960667826726793	-3.781019491900167	0.053620724127595665	0.2618226374683901	3014.6866649344456	-2.2417945069419343	-8.748355135262768
-3.654604076566798	-2.9878852442404487	-9.459448090164173	-4.7210735043207865	-8.785964977735004	-4.260048134872834	-9.0728818818711	-7.819816883955574	-4.953869898080489	1.1301538525091466	1.1117254942916435	0.124058214442504	-4.767372575413519	-0.900616758630127	1.6117460019686658	3053.729420422209	-2.533824011030866	-5.245960733061565
-3.036839107921633	-3.7643598433048844	-10.1892633949177	-4.112904310867947	-8.936322049116724	-8.46811369178959	-9.859484243717548	-6.584829117418894	-4.101781194897485	1.143302910642219	1.5908130206057516	0.19131260240623507	-5.367022296175588	-0.8612107387054317	-0.16427597036284713	2996.2583344552568	-1.8277305049167207	-5.2291778525501655
-2.8464129672586793	-6.242010813389278	-6.496692006329554	-6.732807669816026	-1.8569671482161088	-9.692041494512635	-9.567309115893528	-6.5100721288639125	-4.655239712329476	1.1283901934881229	0.8013476272186117	0.23933836169442235	-4.940593248725463	0.12887196148207636	0.28414916812438085	3026.196530215505	-1.8563857355525784	-7.416534958709352
-3.7584672525919895	-8.326549138935288	-10.01046990713124	-4.143228877854255	-8.7397334435564	-7.5426749965237025	-9.943602831276696	-11.656316177820502	-4.377397125030849	1.1353030150111472	0.8077207116954563	0.17713559750612318	-5.48758872730732	-0.9442917158450985	1.3757045814387725	2974.2328423110484	-1.575760062641244	-10.758860636657316
-3.321755656697592	-10.361687584973806	-10.509531205856325	-11.58046984529691	-3.5126526923600903	-5.805408326692831	-8.385171689707287	-7.125329418479536	-6.451789841511374	1.1261206396138923	0.2995222533972617	0.160847148574934	-5.708151587165424	-0.7521854690775323	0.7577842363568599	3043.5570113386784	-2.2187427937852284	-7.735250006166665
-3.1243416153236954	-5.705627684460616	-11.275334788351422	-7.0047076946439235	-2.6471214546312254	-8.262681736610386	-8.686106670524635	-6.175650704949796	-6.33071730250725	1.1602564662518449	1.0296622580078039	0.3665881234055165	-5.024780004827153	1.7187006975176597	1.8959137222536184	2968.133949855341	-1.4128119103231072	-3.4623278465445164
-3.301603438825241	-8.243546728003505	-9.165344224089328	-7.085955674657385	-5.617399288510541	-9.713723616939943	-11.323064224304733	-7.713829549307908	-5.652524900372475	1.1488527187340198	0.40739709738401253	0.2895317907923327	-5.515720362988285	1.1822686490107834	1.2010426918796369	3023.6950552698418	-2.26922161272136	-8.896000430615565
-3.061507515158583	-5.335538460357254	-4.3291477175937505	-6.726373351080932	-2.2763529446073605	-10.896887569190612	-10.705536384064429	-6.8849023888403655	-4.604987523960256	1.1746691190616136	1.3128820717227045	0.2061587590579515	-4.7258203023063325	-0.9311279315421981	0.09715061626472998	2956.847626914391	-1.9586263794397532	-3.1263149786793605
-2.8664982691531886	-9.300270212065676	-7.89184158752563	-11.378923317910619	-3.438992861467826	-8.842372058761645	-11.445373934879319	-5.697920672629812	-4.221445195031239	1.1411288692577986	1.2772242003080383	0.23013419575652333	-4.943998649853576	0.7066885585505256	1.7209179809291282	2999.094043219049	-1.9625692151321914	-5.0962067017167625
-3.0968264605868576	-9.59250813750245	-7.856553794696415	-8.420355642007962	-3.5821985188938754	-7.255086350281472	-8.884854241167671	-7.459219385124135	-5.041931554728262	1.1178179746623111	1.9659569639528882	0.13424593253665737	-3.945687275140148	-0.9682478623328965	1.3454677660052732	3042.988742880766	-2.1387233293800865	-5.605878258116403
-3.654729698840754	-8.400811749108442	-5.501058739201397	-6.23861143735702	-7.895940549182673	-5.749291579049164	-9.651259028015119	-7.249083462077119	-5.410637705809955	1.1467656619132922	1.1400713311081627	0.21456918611392098	-5.408397983604497	-0.9401764338949192	0.22026128854454896	2954.755942477679	-1.1820493548773108	-9.009733961921473
-3.410020180124043	-8.319989653443937	-8.902675319864779	-9.047614508529955	-6.483644300600224	-7.396905061174514	-9.833177379729241	-7.327539556947922	-5.016984464120936	1.1586722187281284	1.6444338119852564	0.1717705505195595	-5.329590474159664	-1.4262001000775708	-1.2644461347270468	2952.751626592998	-1.5002572631740634	-7.836703905744973
-3.2602431594343493	-7.793594365113237	-5.186824359898898	-9.135389401196418	-6.512508861423691	-6.736523328665027	-10.355823585588283	-6.758579324382668	-5.298215247146934	1.1409573158838804	0.48210928708335904	0.20667003343902798	-5.386906900300232	-1.1618777118472519	0.5882173542270972	2976.255414474257	-1.2058623949905254	-7.75337902142171
-3.4600012936637086	-9.992010112078466	-6.188891180107157	-4.58057195232844	-7.732847551476225	-8.793262143300895	-8.36403870243793	-10.506876038030354	-4.361146555516482	1.1427566944661405	0.8730151990691679	0.1939539769822422	-5.973055344421944	-0.2166630144065822	0.7883137833840532	3020.9076347994096	-2.1836087635150037	-6.139461513490915
-2.9598020193951875	-7.923787445835763	-6.983600361795578	-5.801489411481285	-11.068578060475621	-4.623837956230332	-7.55713099425349	-5.744864056796825	-6.042317029094444	1.1290953206337258	0.7929083562361134	0.13790166267215062	-4.15485308064984	-1.212490291961812	0.34940054493438355	3013.546836607252	-1.9652374614243424	-11.154907405388174
-3.677980625357046	-9.950480149020919	-9.42952942501494	-9.410032993442318	-9.065566769613424	-9.093666370566552	-8.459936166426422	-7.253223852708228	-6.013319071537254	1.1288595645888964	0.18669069496477664	0.18390215685642491	-4.610853173257173	-0.567327974457978	0.6600388824944812	3037.8338298389117	-2.1419246393162865	-4.342002516217668
-2.964093193103569	-4.396665235179932	-4.286257348815957	-4.183846272773875	-8.026790971588337	-7.859960038866873	-8.67119139725539	-5.678290835182614	-8.015384496401875	1.1765473483163489	1.2343878930285306	0.19772486903651496	-4.934083651039426	-0.7281138621297538	0.383820446140525	2918.2367806031007	-1.526738299632349	-8.10911636120133
-2.9465121892492014	-10.971064522961225	-8.473600863200724	-9.642570670031764	-2.439178566524289	-9.380569966480849	-9.892972079742025	-5.297299793541923	-9.897317933385082	1.122897554090826	0.6818494857517997	0.15068974859232417	-4.414369340420468	-1.7612636874749654	0.7228410306829307	2997.8190853721435	-1.2502777311769506	-9.111987441205468
-2.5505111343160376	-3.872998153946414	-4.305759215036231	-5.451075687596637	-2.0285055407399355	-10.364576376104562	-8.811556141065207	-5.59778923804951	-5.100007777284842	1.1261970481425658	0.7934118190855193	0.14208122364212739	-4.634154941020799	-0.7230360501594664	0.13429645224514264	3077.642737735857	-2.530663202502737	-3.8592035285916335
-3.859947099348755	-5.018827102145301	-8.42749397231026	-8.144853891232344	-8.284742385386663	-8.166862017706446	-8.867248211312996	-9.39922872687298	-6.399124474369248	1.1616532726584938	1.1259286252520095	0.18184126767031472	-5.1374136544367	-0.36310362064446267	-0.0828786980200864	2977.714556354502	-2.141322821891926	-6.968804340698481
-3.5456894093502704	-8.86774728179405	-11.207573860043915	-4.913587983412153	-7.3174673531315895	-2.44186886535787	-10.109014425957147	-7.7013071419476535	-4.902771602167797	1.1496521904341208	0.6797425536406403	0.15683821923834704	-4.732005120202407	-1.221922966432417	1.0441312297892544	2952.407065794813	-1.744678912088391	-7.598319153308534
-3.489960023501265	-10.63413087452405	-6.25568277811596	-7.206367129911592	-9.200241824422417	-4.988092047053767	-7.654658037613472	-9.650996784444327	-5.32270045804236	1.1432810982345227	1.1508305454253158	0.2114243855130482	-4.145412032279035	-0.09571343184712156	1.8963793515070497	2989.1726823430727	-1.794982269175799	-10.686779826480354
-2.9793852569715593	-9.537798139968178	-10.880694548303081	-8.346066308406199	-5.117412784734914	-5.778948602012884	-10.480843468602638	-6.474778423068485	-7.240495042993972	1.1405533777738723	0.28455516620457777	0.13751916760324334	-5.056437903116135	-1.4719430315829092	0.10074015571374595	2988.9305182004878	-1.891518450691347	-8.78793362765228
-3.3605227758162393	-7.532369713344431	-11.828661048513217	-5.333540606221559	-7.196108531865021	-3.7644287471707703	-8.852120872712938	-7.570568420482329	-4.177676198356459	1.1360190425340122	1.361726892157625	0.14900163307524905	-4.163013666741422	-0.8096038744063749	1.7514058099862675	2989.705967569542	-1.9649382434650615	-11.293601840213785
-3.12095791482856	-8.367098377000259	-9.75010919209963	-3.9602044996757417	-2.0354390110218965	-5.04513074519081	-10.083049973920263	-6.524788653451116	-4.226080761122497	1.1927441217127264	1.2751240750076602	0.2615972748806412	-4.4804331430704245	-0.5373740532282811	-0.3003814692899378	2923.381231343037	-1.6802149642189246	-8.29428674237496
-2.748349625035571	-7.501025589052301	-7.957495528887054	-6.169039427131116	-8.478455160993292	-6.9334219156952415	-9.251635140789176	-5.534974066223804	-6.574069662168228	1.1564598219059332	1.138522609493781	0.14242646493660924	-3.894108286330042	-0.9009550476579395	1.101659163679638	2986.856154646137	-2.21288839794782	-3.9662735383713734
-3.0588351817975266	-7.847267847553183	-9.439688224544994	-4.822872496780109	-7.98812600137257	-7.241977940366891	-9.998258670209436	-5.783852074816491	-9.103691091673879	1.1548345285615604	1.454810802368731	0.20478594366105507	-5.789395384478106	-0.1560602739591621	0.9392338208820439	2971.2097652057073	-1.8717806836032178	-5.80237611316171
-1.8159889334969996	-3.84571906033055	-6.111459018358241	-8.239766137173874	-5.475116170416909	-2.4497978648656105	-8.317691660756278	-4.486546498167702	-5.716175600958321	1.1399669592413784	1.6188330475881862	0.16070794401164856	-4.4612292843058095	-1.4515452176371522	0.9902426447991308	2977.2789944302003	-1.490500294380496	-4.303525089541156
-3.041916091474082	-4.977926476070913	-7.471376468813077	-9.795452929983107	-4.2708292164704575	-2.8750032453143426	-8.669209407140986	-6.653042459847103	-6.995838227780456	1.1428430434041303	1.264050141566184	0.2182947914224568	-4.367037111807311	-0.36269977807356835	1.7861230542208943	2988.4227761515126	-1.6623857727536553	-9.893523652228875
-3.3561362930710423	-7.028947530121791	-7.086551383803419	-8.792359587135815	-7.976733553766299	-3.516049958031113	-9.542359003988324	-7.548874779856617	-5.353231381601521	1.1297770573426489	0.5870545516173592	0.15918928209246097	-4.718362241238054	-0.7507846517718653	0.36628508790398095	2980.660609903897	-1.7548236420171985	-7.196115526813971
-3.145431420224771	-5.116656656522463	-9.300795695481384	-5.854076216353395	-3.8756269485963433	-4.441544874652241	-10.974021996368936	-7.704622820382481	-5.550292733302372	1.1833459716955959	1.7464952960167057	0.3246341136169025	-4.676053103671601	1.1133246806061026	1.450482977483813	2940.6582896673845	-1.917384964526244	-10.167433287826855
-3.0438937015039897	-3.7623960443992015	-7.254704125558051	-8.659754207071602	-3.530833126140397	-8.271820226631974	-10.061595517005614	-6.380485975890428	-5.609649816186578	1.1333937290249392	0.30966949242200864	0.23146744974523037	-5.472771520344261	0.30555424973778944	0.8379394824683124	3018.8833314292024	-1.9280192274085248	-3.5327850774885476
-2.967102331022895	-3.760844688676629	-11.872205947239381	-4.58175095565853	-5.705247772140463	-11.386708055069324	-10.784452403023515	-5.47591940578927	-11.857204204368038	1.141081205290501	0.5901283181313031	0.17273203251018276	-3.8737137918099958	-0.9144513459592982	1.313527176692662	3010.0724215288483	-2.0029641320274294	-7.261488082057853
-2.5546103264444344	-3.293075496820567	-10.883113757927354	-8.384954333100644	-8.993661212540811	-6.024715119546313	-10.995820296588454	-5.323502218941116	-6.849687292212458	1.1610950157869506	1.0013269896659045	0.31388118332460585	-4.229401815480369	1.2991929198114995	1.5028111361903451	2960.33437631947	-1.6019827096033321	-2.910547322702488
-2.24680375246885	-5.4935561828999	-9.352055979818601	-6.231821303799109	-6.50087645210842	-11.869685263540555	-11.091822449782219	-4.605032180183398	-6.86065585962572	1.1863585964655994	1.0095192574870286	0.2229494208187426	-3.8919798111149326	-0.3443097203167289	1.411489193087876	2931.860703468308	-1.9108709136767104	-3.178419343353781
-3.4345252650458242	-9.887125448968836	-7.088335868616681	-5.856748473685849	-3.3751986308847712	-3.4205427102197152	-9.665129550073546	-6.786877596879844	-11.249306175182603	1.136368176989362	1.226336850104425	0.15549294462107846	-4.944442633539607	-1.074983673021464	1.4400757353973188	2949.6232287223092	-1.5300683243171758	-6.317560610505833
-2.410917635460672	-6.73224869686425	-5.55588861260102	-5.990142919586586	-6.261981235022617	-2.7717823530093	-8.337283475480366	-4.729333693661269	-11.516795263502628	1.1545699247609393	1.7771287289493478	0.2602240249074332	-5.659533647198027	0.40560797904406165	0.42605008697590563	2980.789306869931	-1.805171428730926	-9.311812703791427
-3.181734614006233	-5.46234582468511	-8.697349215032961	-7.902734462497002	-6.233632881259377	-7.2315241007525595	-9.206405640108574	-6.537789717139509	-5.21920213153093	1.1662437835129666	0.8139559276000962	0.19204964480386083	-5.381556395814955	-1.4427805648433898	-1.113447334237029	2943.263981387141	-1.4074263343395952	-8.494876768708917
-3.0829292157047252	-2.203262661001226	-4.445957368195693	-7.593006765576814	-4.373222218094889	-11.808685358654978	-7.933668938300998	-9.036255016193087	-6.481804769847158	1.1621154081363787	1.1261157632258179	0.16514661564567082	-4.485945414373129	-1.5972501476440275	1.465259828496575	2921.272920019982	-1.2144101516352954	-7.424362603484906
-3.3568526958477936	-5.478510179688421	-10.597075032609986	-9.188732391937663	-8.149768716236526	-9.75086289416311	-11.123523506764485	-6.743017483677931	-6.435966595064881	1.1480565133596001	1.2115945594580284	0.1680724465890729	-5.309635984663219	-1.3254119330763716	-0.5121814820336075	2954.8451809155827	-1.528869071234924	-10.089777632032673
-2.621414103111176	-11.595345198555082	-5.749717898714704	-10.925134723908464	-4.745438928871556	-2.871794796045025	-9.79185884251469	-4.810337768433614	-4.272233138476659	1.1312373669717029	1.3543609429486971	0.23957486726608757	-5.32028062852389	0.4400658053367179	1.7227304172658733	3015.0142096757954	-1.8073324774750983	-7.2546308937343476
-3.1140113157429585	-5.394283411859039	-4.532855587618461	-5.288157183815523	-2.1771437566371326	-3.277824832361903	-9.21924954687961	-7.028366306452669	-4.36854661476953	1.1562744973373655	1.8871086573305185	0.22721550684206768	-5.31635010560788	1.052374598622496	1.2556827825870167	3006.824379371924	-2.3318100916797455	-10.669134627845612
-2.8157650571728787	-6.170432511325292	-7.078207577799609	-9.776231534249472	-3.7406234838270827	-3.5815027730947993	-10.98521822773525	-6.0833621454135995	-10.127441200266535	1.158994746051417	0.6800895525109293	0.20885003995672682	-5.872828948625813	-0.4339115601262069	1.317934361041666	2925.766738921187	-1.4377719726198173	-5.153236747034585
-3.5487888208073137	-8.947266567549475	-5.805268068866417	-8.21496120510782	-11.445941548058325	-4.94444030349264	-10.319115514340048	-7.442573787307164	-4.312740577272834	1.1533772583313098	1.680292603264168	0.16417433845384385	-4.205293623465272	-1.2353144659015989	0.6215970704130487	2948.463796054044	-1.5002651173772765	-3.106377650771549
-3.5594008826052974	-10.372849512540528	-7.880968792253576	-5.678044297295324	-7.497640429455931	-5.489902984008571	-9.352218266187368	-6.41470733037604	-7.746871381062544	1.1275022585744923	0.6690001719446863	0.17066579432270096	-5.474163383075433	-0.6206324873517648	0.9681709642978786	2970.091517613243	-1.5429440521870745	-3.565951652578976
-2.9613887220173165	-6.317979648131091	-4.690403068986829	-7.713364624183108	-6.49973918210312	-3.7689455231528193	-8.2291275583772	-5.8683379779197615	-8.672383889182363	1.1774637866073054	1.275176529526997	0.2394058117255834	-2.8811519346218706	0.0886048146308065	0.5597960322271232	2958.5593117212447	-1.8872564649045263	-11.434015172670275
-3.1506694585991433	-6.966166787748327	-6.6989682907584855	-10.103180790653473	-5.2063960240110045	-2.2871391417749027	-11.659526115251277	-6.481124536288493	-5.363855395180286	1.1138446797800823	1.9427646380685237	0.12563508590739658	-4.904299259108473	-1.601562134174352	0.12424028364677886	2993.782052815402	-1.516650005148831	-7.351655309251266
-3.089753257588505	-9.325648815836846	-11.336024482450792	-6.890591717326864	-2.2845706603267697	-10.226183093411546	-8.636513193119784	-10.532928762963108	-4.1536487539156886	1.1192619740339962	0.7447531222099105	0.14322343846178523	-4.34470245550812	-0.7055053792743387	0.8058766849638674	3050.026413384958	-2.204219295669061	-10.836878305077882
-3.1447355715132517	-2.6152498618432922	-9.246576266202105	-5.274520365072589	-4.256813990177381	-7.895374489090331	-10.735541895867346	-7.639157633992593	-4.1826865896036916	1.1096948186194442	0.6218275761959535	0.11403262681297707	-4.47002735372063	-1.9508629410061644	0.773575256390644	3000.2760917530914	-1.3331169908322877	-3.958804888419424
-3.232390321246106	-6.330617379943486	-11.288225119750104	-6.058574461699919	-4.799779109891817	-4.735115008247891	-9.22477380372532	-11.622352647288333	-5.317617840423487	1.150544930781454	1.1475966501673514	0.2280827767393741	-4.470738070257554	0.5550753040488328	1.7621608936337085	3016.924666634049	-2.2644373280942	-6.029255251488719
-1.8131457840490839	-4.154606138533273	-6.568536812779852	-11.829381442601685	-9.147577169626445	-5.895125538449781	-9.932233272993676	-4.293785112034445	-8.465135765864492	1.143017272798984	0.9185546556411888	0.16180800323592423	-5.736491611065538	-1.092702939285231	0.3505883091484163	2988.6082232941644	-1.8479555825202176	-10.816642834459463
-2.8299342219612527	-8.147200068807413	-4.047368372385911	-10.843031325119053	-11.712178671822981	-6.1746587152755925	-9.421938328518765	-5.090253310809126	-5.099673033617772	1.1200259350545154	1.6434777352016614	0.13352946941661142	-5.4228097976733665	-1.4620003869858733	1.7874899627637437	2988.3923424354807	-1.5127856104026467	-1.847090879440179
-3.1830273059737113	-8.494253855159311	-5.769785765737875	-5.188265347817647	-3.657687461461858	-3.917653178166457	-10.39149657266181	-5.861556082984035	-6.88651121610047	1.117763081162061	0.3630375889898646	0.13160660706300645	-4.0430359064155805	-1.4825819732760834	-1.2730513852853815	3017.863301834546	-1.759878028071169	-3.8998189994334815
-2.871130876829225	-4.120696239405733	-4.668991789093223	-6.741645534117772	-4.829240248048038	-7.630843076982918	-9.779868606796022	-9.907360802693846	-6.660367264925911	1.137347038055609	1.1331610283519735	0.11564426269532305	-5.010530755109157	-2.0737358950970437	-0.12409571753803772	2975.391912213892	-1.4931207103050994	-5.997888411796046
-3.4221273169966633	-5.146659248223355	-6.414865702181029	-6.532230881209148	-4.173706026816396	-3.559556175963854	-11.718177618798052	-6.9748675905105815	-4.2782158584997525	1.1398638678369255	1.7608636449645882	0.15085487307581283	-4.7273598438389115	-0.5807493150274894	0.49756067060272535	2995.4751964095203	-2.114081617957849	-2.2620684949936294
-1.2636503312179332	-8.90707874390401	-5.2621026566798506	-8.377934026309426	-7.724911159135277	-3.998976261059653	-8.058145074308644	-4.475168555109114	-7.182494479069907	1.129477088866894	1.3897080869182465	0.15489849757377536	-4.5347974055917035	-0.2850825499724179	0.6370008024921203	3049.8306314910105	-2.3146078427735883	-4.4097221112563965
-3.0892539002951658	-9.967276244949382	-5.634095900472531	-10.700531818094206	-6.9977415606281745	-11.237865079429016	-11.292349198369962	-7.4107339371771	-4.220443814323108	1.1350750477133416	1.4315353016171002	0.1496192485687211	-5.018584831849039	-1.3442803228030282	0.06964557263360538	2984.934863905519	-1.7627187151774368	-1.9868317378950149
-2.8908199325964006	-5.4701429599685945	-7.480064073448538	-8.250042983291998	-6.14774355390706	-9.350579065436092	-9.813531874162855	-7.159566049449143	-4.885196435628844	1.1338670355984612	1.5399805625723242	0.20641299281604494	-5.362280973333	-0.507129342393978	-0.21016531089475854	3002.8960467956076	-1.682032312250831	-11.032210572801592
-1.9301765849985184	-3.525305798247885	-9.323444778607346	-7.688490410998976	-6.210284429744231	-9.971013227806237	-11.044034945093093	-4.330881595462748	-11.028960975202741	1.1344747760130625	0.3121442091006997	0.1263134857645611	-5.642375177258549	-1.8857043030284437	-0.27434870398770594	2977.9110127204467	-1.4545054854346517	-7.616124811111884
-3.1970376057669405	-5.929639476538327	-10.648659602456632	-4.661039308326943	-6.206351908540388	-5.9073919997509465	-11.42463326732709	-6.1434909281782275	-6.519498623916795	1.1796267381265444	1.1314857765950619	0.19358060397669447	-4.493656734617553	-1.3401500155709094	0.19104969345348444	2900.0285269187225	-1.1561444848977445	-9.305235566279213
-3.2886177488538326	-10.068293644550021	-11.288244120400362	-6.897458500118616	-4.681996822337508	-4.148018970302799	-9.863601886055571	-7.978371036355296	-5.637779754373188	1.1547512911797886	1.3702058278760794	0.19693134550756014	-4.875937885262598	-0.09810034223090192	1.2586892532853287	2923.3201340546925	-1.4946011752027246	-9.171238101319872
-3.3450341187839303	-8.279476397028454	-11.543672763963144	-9.21407668156143	-7.638999097064119	-6.653119144289451	-8.68013623421615	-7.7985203712488325	-5.053285110281596	1.1194312427393553	0.8753040265374598	0.12396863305806123	-4.720923220794278	-2.068324250379268	-0.8869772426987674	2985.636305762816	-1.1119346841950541	-4.771218640370641
-3.131879948850436	-3.4036401524601185	-10.177571984661451	-8.348074816800775	-6.401171540309933	-8.607022477921602	-11.79807784597556	-6.442749207123558	-10.578024101122502	1.1263968121458476	1.1177066157520998	0.11945288211356975	-5.337685181608932	-1.9647829702904698	-0.263352309140892	2964.587139575373	-1.3995730345895794	-10.23262521816182
-3.4852847242227547	-7.350759360993599	-8.053592279630632	-9.031997365152874	-7.101060113969564	-11.936698775195921	-8.418755895246731	-8.110647830588768	-5.698693607744097	1.155905548391645	0.7848475319946104	0.13556917226789258	-5.461596224851383	-1.2288946398617977	-1.119734500362762	2971.1250773802794	-2.131788106140421	-5.356407310227756
-3.2161657746115626	-11.899028871104308	-6.323555616651738	-7.040744644899787	-3.752617528390921	-4.144903446790745	-8.38744919867743	-6.204155262089208	-7.205937886522452	1.1251653574263467	0.18266751613456508	0.21233764020370985	-4.169473350815185	0.11846344359563776	1.792941434783506	3022.7637032716275	-1.8003636089698691	-6.281862825912021
-3.3479885207760347	-4.320934831549408	-8.925257074448254	-9.181883867649713	-7.699744430359723	-7.443187208658911	-10.46549679408594	-8.672496097949058	-5.982561276024134	1.1369745388515224	1.8527787525596304	0.20598008585936245	-4.9505365163469355	-0.3133693692492452	0.2982241120134308	2975.024395680954	-1.512119834840398	-5.5968573334207035
-3.089381208499095	-7.631214552272079	-9.654618465405006	-5.327822380900398	-2.5592623360178717	-6.682562876564863	-8.350801761711843	-6.929291973249378	-7.2016798799162105	1.178770517952112	0.9872478324980897	0.26342328160934264	-5.100693162256216	-0.08690132353243207	0.5085583569075496	2948.2388611235497	-1.7923182532122137	-9.935416340696115
-3.299552567509048	-7.352239173707919	-7.085593176980665	-4.946509673049565	-8.065556509110657	-9.990540827126956	-9.343889516147486	-7.2587770610362385	-8.251606350169624	1.1459451227878439	0.8921566762185849	0.15593072582332507	-5.090122018232934	-0.9110223498035142	0.47155562173677135	2994.591083379503	-2.075849302006217	-6.9463432305220305
-2.7781178891389953	-8.670606052619114	-8.021516882793794	-7.425553968028071	-2.8202116847428975	-2.2719565396770705	-11.192165591387326	-5.445743697496191	-6.658954465565198	1.1381424325056178	0.9292498491040568	0.18140540734927912	-4.824641732694539	-0.166722028844152	0.029679130422412214	2935.8329510446015	-1.508066025365224	-5.848944269519604
-3.282866532858913	-10.130142473359161	-7.374854638186651	-8.105041730500357	-11.765384591414703	-5.013720735820506	-8.22003597091834	-5.7687168963332525	-4.233822519803249	1.1820457079607074	1.492768287157386	0.2943176480161193	-4.5404827356109125	-0.057989766890651495	0.15030963908820638	2920.113718649036	-1.347674970301627	-10.043216314527333
-3.5530446720853135	-8.413270511700075	-11.652430689419742	-11.80237456391898	-5.988884963755741	-9.891284579705971	-11.087341828277896	-8.425059760109672	-6.1930942892412135	1.1607815937729595	1.4099115509917612	0.2249696340638246	-5.122996599035333	-0.5479407501339448	0.5633865997520284	2966.5623132861583	-1.7075380824526984	-3.338192813441836
-2.603404725629705	-11.645872907958683	-9.988486830851162	-3.763025558503621	-5.425997818253519	-9.531276240821505	-8.454809952307036	-5.0633402075982525	-4.012829205295455	1.1548860116386896	1.1715482771825072	0.19236727540572873	-5.969892820814531	-1.0037113751155147	-0.02261480071474753	2953.6468281880516	-1.5342583074742908	-8.172300991983072
-3.239009596450396	-6.160416260055859	-10.413791473545208	-9.969102073213067	-4.491046051363005	-6.582694244682905	-8.28500573343765	-7.9079195718782245	-6.833258774922288	1.1296821135395938	1.216445710105175	0.14152052927902875	-4.558124984524934	-1.3407026727723181	1.824219442743113	2986.466172120997	-1.7309111584618257	-7.8233997260883354
-3.3259249661962276	-9.532246655529812	-9.481694296112304	-6.104078571078266	-4.578314735649265	-4.403885409302768	-8.312689961880437	-8.613794422072495	-5.409482976834953	1.1295329429581098	1.5498573475746609	0.17063542328465583	-4.687624836253604	-0.9775784356606891	1.2976736790902401	2960.5650325010565	-1.3201413689407797	-5.670664407669977
-3.058707884390566	-11.753355657934847	-6.188469836029509	-9.160097586112736	-3.5496562504845084	-9.133758582451058	-10.213665011790331	-6.721232598888634	-4.639642684945823	1.1459706042427646	0.25659504417112794	0.2793227590445734	-5.939545546779931	0.30689733403636055	1.2160586473578716	2982.27521202943	-1.6043845533542456	-8.152296656725001
-2.7331240602548057	-11.964041431828054	-4.25123145342643	-5.629967501814161	-2.931867304572304	-10.750266360390134	-9.76059462181664	-6.210940559037531	-4.775067246565213	1.09877355890962	0.7218211441077642	0.10712221952700378	-4.668842505924231	-2.201990773257852	-0.5961321521080787	3034.5323836420484	-1.1646040783950706	-6.4454007306857095
-3.4913484379256055	-11.70564521197397	-10.334451123676999	-10.576148306299167	-4.637820169840964	-6.9685888679013965	-10.445594788599143	-6.552199311088115	-8.93738133170429	1.1145829923209478	1.0169641178308322	0.11760694940701523	-5.003996195856581	-1.5357888795716956	-0.040584372630593	3014.709751792807	-1.8647231349239526	-4.035282124173466
-3.2590404501498362	-2.740434934751873	-10.277666283682063	-5.666168964840336	-5.450831598065933	-5.257216205683952	-8.157175803652454	-7.590744930006226	-6.101932593817439	1.1457567413038448	0.8765560085432783	0.12793962619183788	-4.457592003613888	-1.674414403821352	-1.230970235997467	2942.666046163844	-1.5356161560852364	-8.832354139154997
-3.3462604662287774	-9.055055622028952	-9.588971965788977	-5.265428512449326	-6.975518382278968	-4.384188163682941	-9.008103326849604	-6.017695620164383	-9.176755214759016	1.1674938281983502	0.8171809500204824	0.2088914616609859	-3.8933157871371136	-0.6347425718445168	0.3261802168673884	2936.5577678528825	-1.4942615939097603	-7.148915758909895
-2.7421294506896263	-6.0463763197567015	-7.444417879406644	-5.520330066622073	-8.978938450659541	-7.864711814433325	-10.221844952461081	-6.37348805146257	-4.592177917419923	1.1428624897733126	1.7793982736552612	0.153333375779778	-4.75746845838809	-0.7822880257201081	1.856485237861397	2987.6607491741174	-1.9541532435823363	-3.717267296709041
-3.439959737780331	-9.624034180863267	-8.689905695004338	-8.505727022353188	-7.795402362656212	-9.44289717520877	-10.189991618884244	-8.023350082565528	-4.527581536709739	1.104165936370725	1.0896168560268893	0.12949041631639435	-4.9037399883507575	-1.4090018739313521	1.4509888760902676	3048.7597615887753	-1.9050913217737317	-5.6145241677735545
-3.5055606602767817	-7.944381502690673	-6.176681205808458	-9.14398721131193	-7.717950217442258	-8.095417636373078	-11.845960071451564	-7.502287914981759	-4.716020230047569	1.114125676309914	1.0353975433620315	0.14688161030353322	-4.865807723974761	-0.4864539874418483	1.4611971111516833	3043.256629335644	-2.072877963344954	-9.845926340908642
-3.4247206112942745	-9.756532146649263	-9.275553964118622	-6.286975169162145	-8.316166303898097	-5.381830514374747	-9.038834394298181	-6.735238656459342	-4.565270541138555	1.1029352308734959	1.0044832528629601	0.13605487603010127	-5.150356030444796	-1.5809786904222447	0.8690792939065006	3025.13584248794	-1.4873153141408029	-9.188084769839216
-3.775003402616388	-4.393127409370218	-5.926808286507369	-10.388477935596894	-7.954784889412044	-6.070355786842729	-8.881750531558081	-10.284119338838181	-6.235713523459206	1.1145988072250017	0.955202824808122	0.13449321284592775	-5.751154921348747	-1.5612025922712176	0.5162365629790524	3011.007702053207	-1.5895419661067347	-11.063289292171655
-3.538574625893961	-2.7496102872100465	-6.189643393495123	-10.48998406435477	-9.38191261085885	-8.220595575748181	-9.152795618773478	-7.13912105062512	-4.946878239292596	1.159742910083977	0.5698046022458205	0.17221850519200932	-4.533438021871282	-0.5844367533484052	1.5457802011055337	2952.382834181001	-1.892242533699271	-9.288498836968294
-3.2413832353755385	-2.5201156589472777	-11.13607750347443	-6.043265491311264	-1.5686204952187115	-7.911136369203958	-8.637460899539025	-6.3292969725252055	-10.285129651551154	1.1257802267503443	1.9183167927230158	0.12580771919534003	-4.289608721565117	-1.3755912144901972	1.8377828839711325	3009.6665212265366	-1.97240870719072	-9.784007232708266
-3.4296519079748986	-7.372128179646508	-5.854090887809838	-9.34561150792326	-5.482137210283036	-9.221490423841338	-8.473510884820552	-7.407311724543987	-4.395324895525338	1.1006367578773524	0.8652410682098709	0.10463298818590094	-4.411989446963811	-1.9268987675441922	1.2206840398780465	3006.792996136774	-1.471476330364645	-7.7019979950425
-3.326660533975394	-8.489944120163855	-7.418956893679199	-10.612840621469893	-2.5520917246803183	-5.120847100659329	-9.090983920247297	-11.17831448163238	-4.002817861468103	1.1288648493579243	0.8974721982958587	0.1674738482420363	-5.522055261087251	-0.27545193389215683	0.37431243743240694	3013.577825540933	-2.0150961658069235	-2.6771081965520747
-3.2702789205838325	-11.16514930152057	-4.880350873253279	-8.969999340186959	-1.3988501061665524	-6.113688663108532	-9.666337679755568	-8.11046777242223	-4.696294816734925	1.1386117005197853	0.4108688515025116	0.1268350754932042	-5.069794883819268	-1.380623372148424	0.133863004131471	2975.5572726420937	-1.876052327207928	-6.51217138966288
-3.687044663960503	-8.829051239759147	-9.596194432257311	-5.449150876078622	-9.441697646290931	-9.717769918119396	-10.48653963491639	-7.753818193875381	-4.632536544683793	1.1459849951367929	1.105854229470352	0.1542182882750987	-4.012163647225698	-1.1648036016302008	-0.3171930859810628	2969.9246617438766	-1.7017205259005195	-3.797694160860864
-2.9471837178536937	-7.562850158476046	-10.611546442841448	-4.474703798196937	-5.942908405791129	-3.2982626293139283	-10.173120343960829	-6.100920277621685	-4.307282249219262	1.1502874067249698	1.4347548761083964	0.19163611147451265	-5.002792786894349	-0.7370336656982532	0.47989949481006366	2977.389477743331	-1.8030488583471698	-7.406336417873784
-2.4798025071053953	-6.112549742960185	-6.665808940399445	-3.7056369243686724	-3.8618705057362632	-10.157364511279395	-11.294374154017436	-5.152372438414822	-6.08494694099086	1.162678047678075	0.6809752996674023	0.22282322596214482	-5.569136738379344	0.4871052974717305	1.0624806481617406	3020.481866546624	-2.5765387155542108	-5.5121667896160425
-1.9052348608960337	-10.807554592516528	-6.985764358964827	-10.351906755265084	-2.564518811176491	-9.262964974140427	-9.620401549381196	-5.837770329145837	-4.195281701564611	1.126324242138376	0.3083862793968142	0.09987714241389749	-4.363538688609546	-1.933152612907998	-1.3194840354497261	2981.0598856893207	-1.7224478852081564	-8.652424919060296
-3.317585693735065	-3.609232898781727	-11.355728554701713	-11.791311124107647	-3.0829122331444463	-6.778864673588382	-9.023494586487896	-6.364952807430662	-4.804949900478132	1.1750596155195085	1.2589906530158776	0.26747177016143125	-4.453049226514175	0.8056758181229942	0.9732489849252839	2951.8187105344405	-1.8458969815643513	-7.521422733981312
-3.496706300441627	-11.595271018669777	-6.983052698545668	-9.623990282319657	-7.8679262103365195	-6.311529718005641	-10.412739807561206	-9.490743802523074	-4.217124885643443	1.1504294307879919	0.8304839271374879	0.15029140037500896	-5.067597406617578	-1.3151218279450498	-0.3160646043433393	2952.8551043283037	-1.705732691802032	-6.928076932115103
-3.2768341187776535	-3.5039851974649263	-10.329055956531699	-8.102573988052832	-2.942215758907423	-3.6225695470944306	-9.429310717591871	-6.638968064887909	-5.719042137470582	1.0768099934778839	1.2112238824669612	0.11770319539839999	-4.402427303645133	-1.1305793693213886	0.29494097396045094	3099.3888299588953	-1.9477999832154005	-1.7407436771801326
-2.37375634163757	-4.061769842872034	-6.169147328038491	-4.3497670294940916	-2.191665203716445	-7.723185481202904	-9.464246311641901	-5.566108021110185	-5.933111719479112	1.1899301713484096	0.8656057875232499	0.12554399562228105	-3.312196803471943	-1.6931242656831333	-0.3590064162640747	2914.8982089233696	-1.95785370521034	-8.006237590251402
-3.4640418910660973	-6.943296994815506	-7.105399623021013	-8.445041789639657	-5.725824767522595	-10.659308772133908	-11.89885837897141	-10.78388035821639	-5.507426229405736	1.1552996739617458	1.0457712533718784	0.1714908843263111	-5.560997885179164	-0.9544959573328891	0.4185654361210802	2958.695303778726	-1.755556723961071	-8.164411156667
-3.8610457556346383	-10.072015579533506	-8.11308799587128	-7.632814609670354	-7.977107919273931	-2.8173531338089504	-8.94940020365423	-7.329402719347822	-6.35185811147697	1.1144617282071398	0.5870195639824574	0.20781236147664645	-5.0276680496166275	-0.7833853812239022	0.024758192187501304	3009.1657859365505	-1.2698217813393953	-3.9795165507944166
-3.0726172945855854	-6.521754532351971	-10.293184107577646	-11.181597630793627	-6.379148817457624	-10.39790647666947	-10.271156793431569	-7.011676106770194	-4.311311178009099	1.1251684107471134	0.9234031305061179	0.11742885579996809	-4.121235434803275	-1.7483441417783965	0.013019316081434251	2993.0955143438514	-1.6131395386795795	-2.2242955001433398
-3.1778543683545593	-9.269707116252933	-6.513701126986049	-9.198348774094253	-6.6339826378768985	-3.906458348628991	-9.876666079528793	-7.023181101724745	-4.2026964878012585	1.1160106087070836	0.7356857769018651	0.16026327808197144	-3.9415776133836697	-0.6975156893908858	1.9841841267311282	3028.715460007308	-1.9052125082000178	-6.160061452897405
-3.2184153452272923	-8.469355601510914	-5.461093877209424	-7.620941350115787	-6.467084454461256	-3.1053091471865546	-9.425688408944286	-7.605918429428862	-5.273671266110595	1.1772967038139213	1.1226398560898392	0.2027167102954246	-5.255400968327388	-0.5068361352040158	0.7073152186558165	2988.5210449344195	-2.4852114164526284	-2.552741775960129
-3.4034173682558944	-6.054816252396223	-7.74225019471752	-9.087555957760738	-7.435859073143184	-4.846636827833902	-10.725574514492047	-7.407340827535001	-5.597740496569327	1.0995427918876575	1.4296386855235526	0.1276032867081857	-4.312288600574603	-1.177954348480803	0.017771641451873155	3072.6796775641833	-2.1315922259194604	-10.565881066459127
-1.4776627454592983	-5.095839689718838	-10.806178486285184	-5.181536650252848	-8.070712545265636	-5.2476315095164665	-7.410988536817194	-4.016493003672991	-8.93456040809914	1.1553948503002982	1.6831028141129412	0.15122021114805975	-4.790110156365258	-1.1229334245717375	0.7993137418550478	2967.6972887071915	-1.8047963616208822	-8.577870530842514
-3.1132756696218156	-3.924521926175327	-7.7823451236178425	-4.152076825599454	-5.510940255806386	-11.318346537597451	-11.717971468548852	-6.316416309970357	-10.06703872696243	1.0956420888429705	1.0088363434181644	0.10649517802664528	-4.302299718416134	-1.5026534885296696	-0.7343206909981008	3043.2226316837723	-1.9692314918759752	-9.200852160670564
-3.5757120266656024	-2.8503578720420872	-8.228090918779404	-6.535206957437701	-11.540378335918188	-4.454874244758353	-8.421654964315342	-9.93547799358207	-5.405574665204113	1.1901285576178893	0.2233921305743637	0.2919985744256404	-5.498642826283903	0.9521359460042653	1.9663333145997375	2941.8222168807547	-2.1848347057246453	-7.845000899004287
-2.4395198570901258	-5.103462529453031	-9.24842145189647	-9.783363246601485	-3.029858763229372	-4.901064455284661	-11.914202653498288	-4.841331817119727	-11.88409655602817	1.1469444790928227	0.3636677405284078	0.15635604282620635	-3.9370069680721502	-1.2118627913852942	0.4939454878368439	2985.6867070103563	-1.9752272401610842	-11.849857741641758
-3.192286617265802	-6.654860039824236	-9.531297461850237	-10.071388438631672	-2.855319783128907	-10.524164857486141	-10.315277868399612	-6.382100644184953	-7.196455623918832	1.1470006604674918	0.6175459670091801	0.14979264378485493	-5.852118197753734	-1.12892183298022	1.4493451955718624	2958.926282358797	-1.8269074234108444	-10.394297759167411
-3.3617852129554695	-8.917836321454311	-11.143714399608271	-9.301908091320131	-5.715868848428948	-3.769040519208712	-7.829989857897906	-7.488216573311407	-6.548440965927913	1.1259790360856934	0.3316517472273308	0.1300259520248731	-4.450605705603356	-1.034668782932176	0.8428671581673064	3037.2729479253235	-2.275923247956076	-11.267097839541531
-3.1899908016938667	-6.984534274220548	-11.276746358505077	-4.567577656552009	-6.606374843174055	-7.166818795106672	-8.368776245911912	-6.145406988172481	-6.853801762350779	1.1650923635989996	1.8250730601461413	0.2021810537413694	-5.276700026460761	-1.159474702543295	-0.045026895418849744	2941.9343550304734	-1.3731820546746025	-7.929544549515364
-2.8138540785388457	-8.045973537718895	-10.153038928730627	-11.813701704621947	-6.412969571148847	-4.425893559536618	-10.017080714744603	-6.0935005940010525	-4.795074606986632	1.1483700881182186	1.027566625539497	0.1496871772811805	-5.073246168651722	-1.6656760245343945	0.5351357133119832	2928.1012327491662	-1.0684213439375743	-4.125273090316661
-3.2411203128275297	-6.4438086504841605	-10.543320897375718	-11.952080345153684	-4.295847824501814	-4.401913684124189	-8.407076866007008	-6.43827819990553	-4.8832907731156725	1.1339727717844363	1.6568311615407663	0.19643603115316008	-4.694169328379679	-0.6206274770607934	0.861019144841725	2975.121579136874	-1.3854795248134906	-3.183823306860761
-3.4632724946720046	-6.508401317749567	-5.611971498537332	-5.551792783673927	-6.800502914331747	-2.8353957561308167	-10.803496637187921	-6.000682292731883	-4.803149941199491	1.158135207205105	0.2913638477004468	0.15416429228189588	-3.885893268028549	-0.5491743375467824	1.0209389388944525	3002.307560270987	-2.4412217335262945	-7.388369857494547
-3.0786734256495	-3.725350548194763	-11.658694619769054	-5.528639179676724	-5.0813228565774455	-9.511150452727698	-8.971226490814624	-6.979803713560293	-6.211152821973149	1.14768751179137	1.2891472904078374	0.1710027759523139	-4.489455791312819	-1.063102625598403	0.0068322953052466495	2970.798120847191	-1.6720178171833115	-6.281241218594624
-3.068624076812487	-7.540009852180574	-5.977682090559542	-9.956364837675265	-8.268568705674634	-8.352912931262368	-9.899138591555493	-6.451195445030831	-4.0976195090419845	1.1460769351268778	0.9237565234127564	0.14397212030655074	-4.7790127651849055	-1.7845090805170383	1.812694886343118	2971.0861043851264	-1.5385152904192552	-11.667938685206899
-3.9868544514389637	-11.783946614345629	-6.540402432768063	-8.970649666492566	-10.520273338075365	-7.29246208650041	-8.461901622951947	-8.90028906014564	-6.343000605668488	1.1802969015181788	1.4042221319238959	0.16410028032711535	-3.9690656681084415	-1.0296897303861812	1.5445852267825653	2904.14032179657	-1.7365294218512997	-6.600179088294793
-2.7963725744220955	-9.137413841478953	-7.408847727367794	-6.7367195777197475	-4.234723910093203	-9.768803320218371	-9.895967535780573	-4.9677000112317735	-11.209671899106977	1.14076097751352	1.5322950644756264	0.2198725055061368	-5.4234420201930496	-0.337601951431461	0.6647021440175234	2955.9420706810724	-1.275981404768931	-6.340985678858808
-3.179549291441134	-4.195001451367543	-8.302717017239148	-11.481313955352611	-4.926586404196581	-3.5798115366853906	-8.273193496830837	-6.544823324000222	-4.163956122619558	1.1288380105827662	0.9992385843704435	0.15526045935166008	-4.754731662759668	-1.365478663180542	-0.02218687892533544	2983.477511278907	-1.4698168002873757	-8.469422230601179
-1.9701206816606618	-11.62664322392046	-5.333732043639319	-9.04360898090486	-7.848393934631276	-5.224808011953048	-11.433144235847934	-4.4966922223759065	-4.896803281155789	1.175347058905912	1.507087496016246	0.17760443040390791	-4.793204934864982	-1.210912073969073	1.08028119106275	2923.977815200772	-1.6239677983754746	-2.3452075294153136
-2.6537221759962843	-7.199894185497357	-5.379172131288837	-4.21832603699618	-5.061263316118101	-3.206051941748754	-8.1429306369513	-5.135761849050478	-4.122923303971531	1.142405534826555	0.6782167980180304	0.15977773005290682	-4.200071826977098	-0.8263953814239713	1.1496883725013722	2985.521841864903	-1.9233445507551483	-6.220355985907489
-1.4137404739865929	-5.840067555735809	-4.747336376283259	-10.96990104978329	-4.785038058122479	-5.530655058489577	-7.938267285752197	-5.170058057629149	-10.361405089608919	1.1361475342935436	0.8957193809165862	0.14735483279512207	-5.128664948736873	-0.6932739334925397	0.609420243309895	3042.2945463412634	-2.466074218106021	-7.419360189916839
-2.453014911082633	-10.913627442783499	-8.424947292323507	-10.36265991589812	-2.308585260685142	-7.236250041167161	-8.942232496292034	-5.022725481067209	-5.6484395347101	1.19908112091277	0.8542580539783956	0.27696138315918273	-4.470084613688789	0.2489993648659521	1.0524964066517688	2953.809236790619	-2.4721177989211114	-8.114681957102617
-3.360881556279251	-7.6090164721418	-4.731736683265879	-7.977270095785524	-9.133133057747512	-9.824018602637803	-10.547011721310435	-9.3638996933078	-4.099748633189347	1.1260099643001087	0.8797192614853331	0.18266609738017375	-4.776569006652066	-0.20634002068789847	1.2040734106348268	3062.186739141623	-2.343463257895799	-4.853611690255857
-3.157115341633485	-8.344099487819381	-9.719587123391122	-7.228341180433889	-6.172794249550795	-7.5017734763666954	-10.47236497831454	-6.84686128099977	-4.739851364113778	1.2085018981926179	0.7851341198453163	0.23392853299706726	-3.958216225550878	-0.7336853532451943	1.2104713286496018	2866.3874329711934	-1.1559869870091006	-10.930791657081317
-3.408967398518593	-10.400858019817527	-5.702307709217298	-5.654487763481257	-6.806708273785677	-4.576063430316189	-10.32358293752249	-6.956004284076502	-4.854602654037045	1.141113003843578	0.8386890384653054	0.18609581305108552	-4.519834010970507	-0.8669660698787354	0.01567841191438779	2992.8555681846524	-1.8010435611063418	-8.354463113421668
-3.259508379397687	-8.960024218708094	-10.413014853172452	-7.647213612477411	-3.047686983074314	-9.826976835780052	-9.4048621514988	-7.900831055338964	-4.879975740538345	1.1357988327775654	1.1601347305394725	0.20266630462936985	-5.10528577387138	-1.2599287338385814	0.4238810438852192	2986.1153404478064	-1.2957954409651542	-6.45714390927456
-3.4153467423217396	-9.699426182863261	-9.431870486338955	-5.0068714446311935	-5.4324750739022285	-7.582666269930329	-10.3870001496863	-7.232803901701782	-7.337377593395158	1.1470988839937997	0.8683270348506237	0.2673512491308687	-4.40704416270718	1.0562972248406393	1.2065633334651835	2977.314130324672	-1.6582609044383787	-8.1613685385979
-3.2399731861215457	-9.221292614968572	-9.423444758523337	-7.00864874290837	-5.850985978424128	-3.305730154085566	-9.221099564312514	-7.234163593806922	-5.116431399979435	1.1307777737731812	0.08207000978545471	0.14489563223652216	-4.953989879592506	-0.7906247940967415	1.5891634418695486	3030.2080113710126	-2.237428534700296	-8.44346482768507
-2.8763635046222156	-8.665523208594278	-6.0138307403345825	-4.143710501360311	-8.767515612555759	-10.620242447448978	-7.558706296296067	-5.507746543489844	-5.287762509356865	1.1747021029034705	1.49811900992237	0.24387253441322576	-4.307793864054881	0.18343073588992986	0.6186083959825428	2973.1586500103617	-2.129254898479724	-4.642146321412737
-3.0071553147250594	-6.180070621385877	-11.063444401615207	-9.956693672293994	-5.453844982472299	-4.008390481023996	-11.396704028306234	-6.069551492249244	-6.4173656395420595	1.09003839993872	0.3714779883272226	0.1336789054997238	-3.9315657952913874	-1.3977420888990704	-0.5532561472057012	3063.2749291009018	-1.6541712149219325	-9.57328738934309
-3.1987400318250057	-7.862685355594866	-7.134832539592597	-4.666713228246952	-3.5679579862173956	-11.88496621999675	-8.683260650901342	-6.646370902748384	-6.461927428276323	1.1530146741660097	1.8002879420540878	0.19216861006843244	-4.635847859936605	-0.19392349289592126	1.5335202202479676	2999.958639230207	-2.2838253382096685	-6.09776562339247
-2.395447965064223	-8.751211970558638	-6.9639738339090975	-8.770745037413961	-5.0787430351015335	-10.922335906418187	-9.26491336306531	-4.851953355322039	-6.692864603152473	1.1529561740557408	1.7193414706115997	0.15025616706561107	-4.184896574957309	-0.9551223311667734	0.18063745014368715	2986.011227766565	-2.097732583820502	-2.6964656409303487
-1.9405596122258366	-6.8609149931750135	-5.1382028916324565	-6.998900622292519	-3.6260451114424086	-6.648707531112644	-9.295940601532376	-4.418115240249659	-7.927871781971676	1.1484177293415314	0.9116612352894866	0.12118040887890778	-3.4281246222703907	-0.9173394668031012	0.5166602325909215	3021.25346876543	-2.5220129182255278	-6.513632305131312
-2.5825119753537127	-7.828528058190431	-6.997548125390532	-10.042514866822128	-2.5771755376080296	-2.4538631645210547	-8.15128311458972	-5.1212604101485075	-6.440101925215998	1.111516898722084	1.1766580650751777	0.12214540878743528	-4.7936206539123685	-1.0334272135687206	0.46172318818429847	3064.910829174643	-2.321752800711863	-8.695904747021764
-3.6054975472446404	-9.913910419570044	-7.45648469021599	-7.4658343430253025	-7.901060854346882	-3.9334522248587813	-9.32346380141712	-10.166486202005368	-5.105011813221472	1.1320256734914294	1.747407551977957	0.13506098413877304	-4.5800152054500884	-1.522312553723335	0.8697094176760047	2992.118926381716	-1.8012603305165076	-4.275899953857511
-1.9629609392444731	-7.008843714983826	-11.132302788670586	-8.688152606848941	-11.088267147128196	-10.55858822580887	-9.493089442640759	-4.259422164246511	-6.8945144718733165	1.1766995984458308	1.6092791382145775	0.19968053850301623	-4.481194865211473	-0.4743119459029881	0.6512289901509636	2957.94764593353	-2.1809941377616546	-10.492036704930882
-3.38336593095989	-10.127035017798608	-8.930711988298613	-10.310236080245462	-1.5431739209938797	-8.170074448387018	-11.110673910737676	-7.272445232770363	-5.196868706505453	1.1252510303290553	0.7497822860099523	0.14863496053619385	-3.4776006356239386	-0.4454271761607247	0.441407096518625	3012.2186393902557	-1.9896915612076675	-5.649446194271823
-3.5550408389018564	-5.137435963732484	-6.574769856816079	-8.155145885555127	-10.286510368555252	-3.207340549104776	-11.564493731355721	-6.830566860831356	-4.204412506343614	1.1477165442541013	0.596396983656146	0.26401566436418095	-4.837041049779219	0.30579430856089473	1.9229461432725428	3001.0681092561754	-1.8114037493142021	-3.687984118255665
-3.161536313246433	-11.416287514030786	-9.96889448476537	-9.67105247619602	-2.8458302512027256	-5.79352502679037	-7.736021031560472	-7.277373489080622	-5.407387274828851	1.1423560275177986	1.1976524346044837	0.14374596598438016	-4.665490121897669	-1.2835035873669742	-0.9332618155148007	2980.260156274636	-1.876336220967783	-5.479899599418326
-1.5814623449340477	-7.676208074227894	-4.533408057699272	-5.944798103932242	-4.95899926285609	-4.07070080133929	-8.929705080955346	-4.3427167544915735	-5.089497519561466	1.1558972055159116	1.1680486512703145	0.29341027763857797	-4.525467303234868	0.85618478979716	1.405669687978229	2942.1626187994907	-1.3365125573330339	-6.996295095893492
-3.446289318984812	-6.3126955864370995	-7.93992236801422	-10.764698612648509	-3.0361361582265864	-5.8203889825809885	-8.684375988069355	-11.03380598275283	-6.386788864373878	1.1576668797535727	1.4672440893741658	0.20086997986596408	-5.811574601921538	-0.9359631425765969	0.5953389239021609	2974.8787781100696	-1.7171636414706057	-6.23227553624896
-3.5830665796231465	-8.283455717965118	-8.885270990453579	-9.176089117158062	-8.369458134480734	-2.9758290791621533	-10.677898114009258	-7.748125398103236	-4.1542383156172065	1.115993447059364	0.032432053291786105	0.12515310434502722	-5.167683370844667	-1.4576720003952355	1.2782767891886846	3007.0442920039513	-1.787875361430709	-3.6912671283686205
-2.6008877125146928	-7.23558802649014	-9.447942205168207	-11.436044599424152	-3.880827632254155	-3.024873572816354	-8.481213732200004	-4.660790107722964	-5.83464694563535	1.1595978495121315	1.0045989516604654	0.13345906152074888	-4.138575147396417	-0.7756223970313014	0.8045784170520003	3026.2018842801135	-2.730444315593825	-6.403182547739994
-1.727651677668236	-2.8351624793618733	-9.652080398841596	-7.166605815994094	-9.825824426743708	-7.298384069541548	-6.488654564159425	-4.3287235666088355	-4.001103178905679	1.178927278374542	1.502440657706869	0.22863006486035853	-4.411491788295189	-0.2193826648509205	0.421817475162082	2978.8571938041305	-2.4469391115088346	-6.778240692783022
-3.168245564033123	-9.120935136328693	-8.595598296522184	-10.520606202242671	-4.8389044954653855	-8.104215645249564	-11.307658395678267	-6.443880267834386	-6.460361697583894	1.1132113482676926	1.2720394953103555	0.18504153350229963	-4.7752791732446465	-1.1384502196727828	0.24675069189398569	3017.67427253138	-1.3087052968422288	-10.452937026627456
-3.1636341856623638	-10.963560036078945	-4.2679732625563895	-9.889206660999738	-1.5821133504568738	-2.505149877317381	-10.271754438780118	-5.789966753838312	-9.666111412839154	1.091070538002202	0.7709121067170698	0.16652080221067778	-4.826036707858203	-0.4685870138676407	1.1960071886743044	3072.350051588222	-1.842332188293474	-8.89796488942694
-3.0723662587301686	-7.4960246476040915	-8.637285524543381	-11.417772417357481	-2.765811785550863	-5.0609328000704386	-9.403781390922848	-6.634085290972507	-6.263773189229026	1.1560058878362784	1.6337298301215444	0.3042599501074225	-4.60201219591138	0.03193161218478657	1.0610250744734921	2967.563560127638	-1.3729880117812776	-4.02762324991603
-3.0911460490339433	-10.71349506011009	-7.069088178770268	-8.1520060544471	-4.765615406841896	-9.218487907847086	-11.896550647004318	-9.14415502814399	-5.232800353147766	1.0847113320438304	1.5100520157549764	0.1177728637339835	-4.969631813916875	-1.8764535382817922	0.27549045352982704	3039.8556758657314	-1.2387820022080618	-6.449960202987554
-3.1745932759004276	-3.8888857773744263	-9.329180691214923	-5.321773611912253	-5.151175558506311	-7.567993500686531	-8.955647276806133	-6.928222097943639	-8.280569097997862	1.1348254591213556	0.517535695270769	0.1493029439023611	-5.419189317670202	-0.9183256722595541	1.6219878192839587	3021.9705899911055	-2.164592095719023	-6.223293023228411
-2.4347108268896296	-11.470064863616843	-7.5016735348573516	-10.557508858434417	-6.4809755129826785	-7.8023016158553835	-11.28803999313061	-5.5238023719572	-5.242516828786911	1.1529543181026707	1.0193804293805664	0.17255930077642206	-4.600121679822471	0.17329166762981796	1.3269370470407393	2990.158800670738	-2.2828614846099846	-3.662462612526296
-3.2470153068389855	-9.104286865142555	-4.754737149085079	-6.11873522170013	-4.230572715228304	-3.1384761885750407	-10.307757950901303	-7.008969044062494	-6.486255879746317	1.1494980070351453	0.851147000940463	0.32129275815933445	-5.195215146025117	-0.0005888573210235393	1.9053598530521216	3000.6784556852053	-1.6809077163407213	-8.877018224199144
-3.282827310660478	-10.661970988201556	-8.037074386129198	-8.10893693864921	-1.3813647308568129	-4.144719917277096	-11.051030278770863	-7.193833773278646	-4.206217604756024	1.1393656373505072	0.9973453161224235	0.17048772993393432	-5.342226933542118	-0.7394929586217298	1.7056198497274626	2986.335384080615	-1.8291579883141473	-4.645713763055997
-2.956784920634533	-7.517308814412831	-5.555818789758556	-9.81033372438823	-9.862054093409597	-9.709570712698266	-9.638081215167603	-6.079560284560769	-5.8268323690997486	1.1269221389435229	1.8389265633801566	0.16203954332083031	-4.703519544703479	-1.3036922937937865	-0.6242780651950564	2990.2329868722213	-1.3491704221887701	-10.012726222928336
-3.1161641012072128	-7.743631658441919	-8.233478158365697	-4.434747176733799	-3.2478480384816066	-10.059685373051428	-9.80308660353925	-9.204377170100937	-6.777037442763144	1.1660500525772475	0.972186324951883	0.26592542184097695	-5.4952030824975715	0.3181649032391114	0.45451372065594287	2957.990198046621	-1.8502133267963075	-9.712234654764705
-2.8305786874010117	-7.236945707296148	-10.000778896635076	-5.534661061442721	-2.686741456409404	-6.668468734781139	-11.102583307716014	-5.8141159849136494	-10.525785692563845	1.1258128144590789	1.3164885154325328	0.15199835684805538	-5.237161799231593	-0.4154979630129656	1.1255152703869986	3016.849080903724	-2.078671691138542	-4.863483281891528
-3.306148127409516	-2.997090310893407	-11.158948872500245	-5.8597906130811825	-5.972156850412393	-2.806341616353489	-8.828740282393538	-7.201801710407495	-4.902340268450997	1.156354244684663	1.4202936137527853	0.15211451567478795	-4.6082429073082185	-1.5967383921654053	0.41898358244725475	2970.2919610420076	-1.7304114621443674	-5.509442438096817
-3.3131472269909565	-4.4265574794555125	-8.24599310334025	-7.165047207076339	-2.6020244425370116	-4.047980339819884	-8.685423321889875	-6.276563594123797	-4.859390225423452	1.1983711847084393	1.0367947138734863	0.19698480865096307	-4.882229457212336	-1.591331996233846	-0.03604405724835691	2889.1280633307188	-1.1286182743060582	-6.409462923451363
-2.010283578616086	-8.573374343273693	-9.939188227479008	-4.812351050744273	-7.455659643732178	-11.185302602204045	-8.504597358592815	-5.033771957667565	-7.600233909068688	1.1334315786388849	0.48696718265282585	0.16069317246017176	-4.647682522022075	-1.605510878736066	-1.0250460544287168	2980.8428540438344	-1.2090553613873354	-8.475221210569927
-3.072029873566361	-7.201806273692549	-6.7250667190198445	-6.773504216783353	-3.8734551738611707	-9.418035750715902	-10.073911517883143	-6.223284461279821	-4.656312959555705	1.1667025590157736	1.4773473207100682	0.2535306451358927	-4.546684259328481	0.19833082908876776	0.587951456978483	2961.370598037056	-1.918647636207469	-5.621618781102777
-3.3887301086959916	-11.444471879146302	-5.007025555746179	-6.795972624799655	-7.657654801524592	-11.475412794236766	-9.792390473450443	-8.020817560403186	-5.403902337772449	1.1462201323757009	0.7725269661323754	0.15188964045144807	-4.942686451418244	-0.4304225489043283	0.713944485122695	3021.1183343631383	-2.3920976398372105	-2.295464295779503
-3.208909477147328	-11.639376436660376	-5.020527906218526	-9.54734432753585	-1.1808968387491934	-9.885072179195449	-8.62689121670649	-6.7595484867145625	-5.942927275797922	1.1677168792831853	0.3352499652083619	0.16403106065696912	-5.606677306663371	-1.077558023591508	1.0034259441840003	2923.618962617834	-1.725300298183738	-8.501487239150766
-2.913521310235261	-8.129243121312332	-7.1970697834109005	-10.741834691906188	-7.171984173901343	-8.550620656649244	-10.449023881285452	-6.199590543944149	-5.489050938865862	1.139618837529944	1.2437590114998562	0.1768210189160225	-5.425972852913381	-0.6589163323650364	-0.37187214196377294	2986.9344440135287	-1.8169513130643917	-4.752547026099033
-2.6933821610162187	-11.998769223201144	-8.852080107429597	-4.217130978528533	-8.338051944861672	-6.205770152877113	-8.520745821354376	-5.271022806377191	-9.636916949061806	1.0997988430905312	0.6793382182831451	0.12970005758551445	-4.13016556940889	-0.8781538897500907	1.9861381204502782	3095.3939548340504	-2.2422236984913706	-9.402726679286925
-3.262874084917142	-5.399772965377479	-6.459104452844699	-5.746222755052475	-5.111605413996281	-9.149599898338803	-8.681097120221825	-6.5027967352587	-5.151243345786343	1.115167774346359	1.3483382678039466	0.12104879263747058	-5.246772824331378	-1.6967312205135876	0.7642453568887579	3006.557716821252	-1.670527643598934	-3.5685637328508957
-3.467057570828711	-7.41759071587567	-8.009407329789797	-9.978842276890113	-8.656030513401682	-6.56311415976071	-11.842252440601944	-7.1177707540906106	-4.933074122210015	1.1406622405858622	1.136242965573352	0.2094316079510452	-5.473554908197047	-0.8313879956839614	0.720271353813287	2985.6899933118166	-1.5465102019650772	-5.847395830697572
-2.8757719245312323	-3.949006841854068	-4.76842365516977	-10.832819543352393	-6.578325645886766	-6.2822078546606335	-9.577953725090225	-5.542171677343391	-8.22550100615154	1.1600559264091512	0.5670868875070737	0.1990895856878186	-4.631765418790895	-0.36857304349955555	1.630888748270202	2973.2739234231144	-1.9138603183375302	-2.521735553444504
-1.3214989348148372	-3.5597042766668725	-6.632862485360899	-7.473730164177552	-8.370138888762604	-5.587972029433557	-9.180103045320156	-4.119381019212647	-8.961278460926275	1.1328917173355528	0.48382291771849073	0.1718514654035813	-5.853773550638913	-0.5580168774028262	0.7405361485389177	2980.4198955376896	-1.7888388881779935	-9.995122911977685
-1.2345164889240685	-5.803872197018558	-7.487153248241862	-4.844841495011982	-7.038742930090908	-10.184306075369994	-8.179003703023733	-4.209985256285272	-10.77935657023049	1.124866431076263	0.8763559249623492	0.18950795714238147	-5.886440257877363	0.019856324575158624	1.840483423280277	3013.7280142100344	-1.96062404646654	-10.725064275392697
-3.672277336250783	-4.704758824073758	-10.66262407671844	-5.0626839644441795	-7.052889020800485	-4.128684307502902	-8.650536424743112	-9.165111521060998	-5.4721649693913825	1.1371749020891297	1.0270214221639575	0.16193942306186404	-5.664049981786114	-1.0624216131249193	1.3497500578670762	2980.792631442829	-1.6869816350527707	-4.649016858575403
-3.2628328907040327	-10.118721886911171	-8.947969682340158	-10.61436895789797	-5.007258021972404	-7.382779250883499	-11.638346040710726	-7.012263611905565	-5.374742899367563	1.1776478278687699	1.5423388781122358	0.1410925588256647	-3.193143425321108	-0.9716033582050088	1.9241857692821762	2959.745880234688	-2.3754082906782923	-8.331038314516775
-3.2304288429553516	-3.609016084464219	-8.660707251589331	-5.262122303922041	-3.3683475611027465	-5.594017127280946	-9.74962734299717	-9.841355054440884	-5.65476011715991	1.1596755471697697	0.6105014360880163	0.1744407736735192	-5.587210499892833	-0.8968201887333285	0.16319757537075041	2981.2977572961745	-2.1015525185540067	-9.742110329428238
-3.145470052241171	-3.7833558645530587	-4.995989712792098	-6.377147289378172	-5.651418238275698	-8.83821236573946	-9.860737062563182	-6.806998609604373	-9.567261869710798	1.1711272824685213	0.5609470623332357	0.21784196568527533	-4.102694085138266	-0.3097636299424229	0.7325399992669746	2962.621034827099	-2.091417021691356	-4.105513552007671
-3.817707305164335	-9.92623551036143	-7.728161563436062	-5.978325559123432	-11.0759618415114	-10.945099446942788	-7.811065776745662	-8.70139614516147	-5.815963080475335	1.1557561836815275	0.6073113143965843	0.1564456168196849	-4.056071100555643	-0.766406388602002	1.171843298959982	2987.8842543210403	-2.1955546702339834	-11.487763715598737
-2.5576043857086006	-9.98961700544169	-7.63590974221879	-10.67880566142621	-2.419122776307086	-10.036616864795578	-11.592106505904558	-5.316931172606379	-7.109378122443534	1.0990249406576633	1.2755325976028928	0.09239341118413019	-4.163503286585085	-1.4357883541415672	0.4657353017197856	3044.7328641621157	-2.214466309146083	-5.144930331174026
-3.326660533975394	-8.489944120163855	-7.418956893679199	-10.612840621469893	-2.5520917246803183	-5.120847100659329	-9.090983920247297	-11.17831448163238	-4.002817861468103	1.1849381695952914	0.44844941732946586	0.33152403595859237	-4.196930826457124	0.9467703836833188	1.6427019211312768	2967.798347527434	-2.1681016288284383	-6.431580264695947
-3.306644508809949	-5.598372469956608	-7.405779077577556	-8.805869144921546	-5.910454769734566	-11.210999966534812	-11.783603734227338	-6.698830256409103	-5.486482520241702	1.1311592374961885	1.1010439594286687	0.16810598833343726	-4.889410743608466	-0.6377685003770512	0.6414303370398318	3033.943274223924	-2.020018140981101	-1.5907192050176313
-3.3603154211773436	-6.0182661729092795	-4.950375141884982	-9.994255052667599	-4.780385194380274	-4.858436023410839	-9.51680933117254	-10.462124445333597	-5.46654630851326	1.1475680484630602	1.1867400523247387	0.13588033028529412	-4.088890485646336	-1.6380078204931952	-0.27864321191182206	2968.2855401344937	-1.644478015104788	-7.339112591833282
-3.3577927438588464	-3.016639332676256	-10.741040502982656	-9.794998864640101	-6.306180376875842	-11.38488172783215	-11.674612214121902	-5.782975134417194	-4.770157688439979	1.1753486651390663	1.7506220583948742	0.1712298637403268	-4.176972134953689	-0.8682219060823009	-0.27143708853394566	2978.965952086254	-2.4322018379226353	-3.6154890647352094
-3.2289465375876176	-3.43047775520121	-7.796692936489558	-4.675193364314496	-3.5592611776640215	-5.5743949150436265	-11.52915308874448	-8.382095630968944	-6.570793692418496	1.178353587824985	0.1988007831391511	0.31854662759324553	-5.004237340758078	-0.009025113161834852	1.3746847583488377	2930.5111933746334	-1.2486428827819154	-4.660454988501808
-3.314635235776672	-8.396767485475287	-7.171590785707758	-6.1420397739905574	-4.680716671962813	-4.049452046289655	-10.747396496708856	-8.404635244323096	-5.709957769209008	1.1200752733650385	1.159673587078699	0.15368369241365495	-4.75045482673588	-1.1031448835296889	1.4994740910430746	2994.8384112177946	-1.5159128993242632	-8.042776850702385
-2.9549819973113323	-9.893578353768731	-8.909147706436983	-4.7501434428494465	-2.4791050145743228	-7.765733090534376	-10.480387666909065	-6.839019927706735	-7.361667183166987	1.1919606741808817	0.20403717103563784	0.16103360841036088	-3.8635037107554413	-1.3656918445822104	1.4545562364680964	2910.5623753697064	-1.7715170961664306	-8.25515679421802
-3.3661963345238615	-5.421773912475818	-5.0117228766964095	-9.321386849127375	-11.848210341746002	-6.02144778851341	-10.434498509194196	-6.164621603789017	-5.214740628540022	1.1346163377849074	0.8285444226984106	0.1808112048413894	-5.448201607243752	-1.1163790606525064	0.2005572161842668	2977.4657761831777	-1.3833028068912085	-1.5714420176598978
-3.2541356821417207	-5.395597505769167	-4.620932977470994	-9.566613316462522	-4.311881892961171	-2.8666468593769636	-9.356647642660171	-7.252773490338704	-4.742542138889485	1.140734364169667	1.2140102224595908	0.14719290080256967	-4.544783566185577	-0.5818834152968027	0.7483087701873234	2984.472003257375	-2.028429313057714	-3.0392857822783608
-3.2460368446476195	-6.46144352654528	-7.984769426963856	-10.935549377066897	-3.2504919269909447	-4.518455727382337	-8.756996575976114	-6.843052905993908	-5.169812809530273	1.1507979053182684	1.025959698596389	0.24715671106037165	-4.118340997801669	-0.3383260813826787	1.8390886918052232	2983.7775648302054	-1.6406981583080658	-7.769294246987427
-3.3016875728205157	-4.9417362101884486	-6.461138452454081	-10.331834150757704	-5.43821675334478	-8.77346311929521	-10.455797485886519	-7.271566273125437	-6.801858151892887	1.1298027561577082	1.2602169958117397	0.1678183971321385	-4.3938247351994635	-0.7892225865140299	0.19008731981668836	3002.9284616256655	-1.9185177329339034	-5.762081819858424
-2.7751395156739456	-3.213905371523511	-9.78750167749067	-11.717718122229577	-5.791103804310413	-10.529177984856418	-9.907862504305438	-7.222180919478447	-5.199475199353915	1.1561110202923182	1.5905204041385173	0.16133368302838938	-5.223603063346329	-0.7935989291558609	1.6821731961061985	2925.193437307438	-1.6545516477437179	-4.9545107556636765
-2.9742498655833227	-4.143408273541859	-7.7798643945518675	-5.000753154233063	-1.940556575028772	-10.52268985582918	-11.543230958363162	-6.4480665469149	-5.368625122736205	1.176383545668417	0.3161781556817843	0.22968726290796632	-4.154739020660744	0.005752627209949068	1.5686855662835066	2989.55390143343	-2.4853312274247887	-4.44723414089755
-3.559907729430659	-3.4096362165957714	-10.585153025034579	-11.438594582312199	-8.406170915799304	-9.862802699736426	-8.333569159965265	-6.353328104445084	-8.28423583172847	1.197122664171223	0.406214942561442	0.2117570436025967	-3.868712511909345	-0.2969094746090164	1.3871493364510572	2947.4128011002203	-2.3331100137384713	-6.720862287847066
-3.4816686555449117	-8.754409013341633	-7.616908125532833	-6.332475717456992	-8.043498658880448	-3.70086215127823	-8.491544009521997	-9.260760052189669	-4.532349222996521	1.1859206124720574	1.8677028423316968	0.16835944620407767	-2.9430871960121174	-0.7788134714435975	0.9847528933584213	2954.3326400308333	-2.1691980938634643	-7.8091541634545605
-3.5028651183803134	-7.487995177792573	-7.38598774829149	-4.750535001106906	-5.828476434364873	-7.66935044765291	-10.63920732301891	-6.919435562693519	-10.041560990362477	1.1704738148278149	1.3364675210804846	0.35531648717419967	-4.962040606436026	0.802551198943787	1.2032294831779389	2939.3311695070824	-1.3073569192339303	-8.567277465742434
-3.462649227961206	-9.851796335701792	-6.288143828776713	-9.574509409996391	-2.1156728533538445	-5.699112851531129	-10.36070678889452	-6.631880615073624	-4.060212365175022	1.1368408948842814	1.0377492586620312	0.1483362029494101	-4.777099945917448	-1.640500425702669	-1.3900406992256404	2954.673881699412	-1.2663915390269516	-6.58403212646512
-3.2241000871653345	-5.6135624500517665	-9.193941885368513	-4.5271104455624736	-4.965335804452691	-5.457095034389995	-11.764246046056673	-7.391739365239532	-4.061441207476264	1.0939529172669102	0.7979585678425185	0.13207059298649648	-5.051112712839437	-1.6398199026132074	-0.0599437485346177	3031.9565035876403	-1.3896968598263193	-4.646509233686339
-3.9421314833377874	-6.185534289276811	-6.210750138633979	-11.899713220212758	-9.15670458280913	-3.923812877231544	-9.06775804987089	-7.522454031500376	-5.151113830065159	1.1616546701508443	1.6908974854810597	0.1685946157089898	-4.570939288044086	-1.229179851836549	1.596608149344581	2960.116180786573	-1.7996972943413478	-6.5822252535982395
-3.6043327626543498	-11.312183819124044	-5.302394428991157	-6.864897102338245	-9.647606001886995	-7.695123824172486	-7.504194030294087	-8.264299127463042	-4.3337137778588595	1.108013660770839	1.1684036160804616	0.16381158188916098	-5.114206117098744	-0.5854264857801645	-0.3709864137141974	3037.7894496100607	-1.842490285214236	-1.628906854158794
-2.5040385586783014	-3.3062680483168254	-5.6524647913580255	-4.603229767449948	-10.909957348612561	-6.510062289137541	-10.251771864119988	-4.237838600035159	-8.365083336608043	1.1852064422817277	1.0960111095164853	0.2592366704929195	-5.091435336835568	-0.3486671732218998	1.5046500647547028	2943.4585018571042	-1.9036907441989062	-3.230495708038088
-3.092644321427592	-8.526253422754028	-10.439798941661692	-6.272337269545465	-5.072463959049974	-11.036352163595769	-11.788531043764092	-6.052490642760831	-5.55962695650653	1.1002242104838762	1.4806022496689872	0.16678897847692267	-4.321537545730691	-0.3453132705037305	1.0564497603888166	3067.2351887138734	-2.0228133167256654	-7.8297899326438385
-3.149559765300957	-6.847977027204647	-9.29157323541518	-4.261227949499787	-1.3172549706313799	-10.73922086659655	-9.122337127583414	-8.687573515292772	-5.541205078500516	1.1623740668246658	0.5729676439204728	0.2500880642736185	-4.326101935667271	0.12167310361678396	0.4357797943438477	2964.8261112474265	-1.7677053864930379	-10.177450451231998
-3.3039175364758187	-2.649962585061738	-8.278774334261398	-7.576157664845324	-4.710257347904785	-8.528017036433381	-9.639883629214015	-7.257063948962329	-5.008821024658399	1.1457144118148044	0.25708491575393083	0.16504882186662295	-5.749077831845133	-1.2009134006754278	-0.17239425544401232	2949.1633516051024	-1.5177334254088581	-4.365072271157187
-3.75395055148638	-8.862224253989288	-9.761639878499487	-7.346144578168497	-8.51451135518831	-5.8863063599871355	-11.25769526315628	-8.330365335348462	-6.240021071456661	1.1662867864719888	1.5481535529392079	0.1920259241805766	-4.5624504012618825	-0.22940207636134957	1.0949764412028706	2947.7588404784638	-1.9440102061700664	-8.345830510440335
-3.809818040630649	-8.477329290073598	-5.183126518496075	-7.255899919270311	-10.42041134515945	-5.7480975603954825	-10.61956505439171	-7.141109081195813	-4.820583500465738	1.1371615386032856	1.3525270434407697	0.17426502921621387	-5.76681421274217	-1.134640166840061	-0.5420525906060156	3007.4188596122103	-1.827600672459889	-9.566162206400287
-3.4991059741853423	-8.4269770168034	-6.856942665583939	-11.839395841909965	-8.795179038557517	-8.624338073450694	-10.880904175500092	-7.856275576091075	-4.656379566039065	1.1213048841560906	1.3089949648584331	0.14446895483221897	-4.763367465956257	-1.1278104305337706	0.3005302746817118	3002.474530202635	-1.7862508477253858	-5.9865171273954765
-2.4896496849089953	-3.6172249300105594	-6.650805461360185	-5.184523059873399	-3.480355984564527	-3.558960661420283	-7.518648468458366	-5.837597437350611	-7.8255321248604535	1.1282587291221664	1.35838231920974	0.17739869118072357	-5.295933983759504	0.0633065841075604	1.8528056623671234	3018.3149095690787	-2.0511582562756416	-7.191747633379506
-2.509644878539717	-3.2411522612508676	-8.197246682048647	-7.655941760244675	-7.749898125162059	-4.605812268572935	-7.047189296919084	-5.046569860089104	-7.658691218544959	1.1684595538476987	0.6471967840877011	0.19744929134403755	-4.933053577400902	-0.40355071690348954	-0.3240243959805391	2982.058794783725	-2.1763404367814623	-4.430906547121342
-3.295346921160373	-6.224587197552748	-11.012502194075978	-7.117967335221222	-6.536509362582155	-4.083635522554764	-10.220386643584252	-6.971051634536811	-5.5613809949695465	1.151902912053242	0.6089605806817427	0.24954769303391203	-5.725727226690729	-0.2988580554533504	0.920445331461722	2993.4098265240214	-1.967253034958759	-9.942728803295338
-3.958567956680332	-4.834389629800493	-9.908958411692439	-6.930057762202909	-11.798940230944119	-4.754869897547263	-9.926449478965852	-7.615455768956137	-5.494540729709981	1.1699156384003289	0.6140297155812167	0.18926017025885103	-3.5641006326601468	0.09320442557751196	1.2598188633830416	2934.1775267242056	-1.8555928785883804	-7.202739126449288
-3.167202682773757	-7.9565094925500555	-6.7826900365833	-8.338930021848833	-2.591733924493873	-5.88325429644764	-11.147167711478982	-7.248801766750032	-6.937710278419745	1.1072734250903054	1.4484502663352097	0.15382389504947816	-4.3587853885531445	-1.1792881695022075	-0.13908719500489886	3019.7188670265577	-1.42362250877272	-7.398578987683638
-3.3671301721667533	-6.800473636295473	-8.900482915061222	-4.8248275746055285	-6.353764571798335	-8.808473326076257	-9.849016743696819	-8.1786934644418	-6.597106966607243	1.1590342898836818	0.4772784806973393	0.27227360636073744	-4.700081155074647	-0.6342707128232989	0.9657026566901155	2957.5688579027847	-1.1780736668250515	-6.418764286537379
-2.5451018338339946	-4.4094422090968965	-5.638675467827333	-8.648244726248013	-5.135118065871068	-2.5265693087179066	-9.563944557358456	-4.33974711490757	-10.619145845838032	1.1398131473211583	1.0188027127814931	0.1660022240741523	-4.6423493018300075	-1.0500812362284506	0.5264877536202657	3004.440044658303	-1.9000136530316833	-9.7279329777495
-3.533035213283352	-11.149010729314377	-8.019398524871836	-5.1435489733393815	-8.440622865970218	-10.703479098659919	-8.522241337501944	-7.677655124614972	-6.050949206625624	1.139275527112603	0.3163128340487977	0.13730594090141027	-4.687337689200751	-1.4550675830002824	0.5404340840572863	2964.9052735103414	-1.6403604061315598	-9.237835526396886
-3.5303282874849398	-6.627075386945843	-8.322532231394508	-5.9851343470939184	-6.349588756956483	-4.179633232755421	-10.600285129272958	-7.107557898752191	-4.898008798426652	1.1519221434819906	1.5877065841780689	0.20688101024802563	-4.055235512608039	-0.24046329693213764	1.7017652635164087	2993.3781636618514	-1.9922000492145244	-3.2750339015153784
-3.4915965787146988	-8.834446929650358	-8.763238049612319	-4.712266304040172	-3.8947797198200913	-8.472634101731623	-10.180549315980423	-7.425907491439494	-6.978367467773443	1.1762733250444177	1.3653239822436358	0.21367684627057992	-5.369893166814983	-0.6368698432923372	1.1613554067796783	2960.693384709176	-2.13809354972768	-3.947527230633213
-3.1573828019910994	-9.282636720111618	-4.539208973588532	-7.40109014764942	-3.662147165775947	-11.77452172529124	-7.70808107925164	-6.174696507040554	-4.099164949577273	1.1459403910608519	0.8624302960800097	0.1631365444339167	-3.627505608074465	-0.2616952138187738	1.117333193227319	2989.326544572169	-2.047403530881491	-4.39656172192023
-3.157370726889468	-4.303073616795949	-4.785433962419007	-5.960915431220101	-7.0170411285799625	-8.874150139274072	-9.17667816612645	-6.775681680301014	-5.010453689093865	1.1149349786770155	0.4840643234600836	0.20328497276360058	-5.76382373497423	-0.6849480948099185	0.10832770825668714	3027.2095977912286	-1.573803297804135	-6.177236737445668
-3.4354088393089217	-8.283294615915377	-8.22752348557335	-11.138541210451107	-6.7816791690734135	-8.293390836868205	-8.239003077016372	-7.464583624610167	-4.309649904783758	1.1058675836829377	1.1160340644335591	0.17712116336151593	-5.223793982409777	-0.4066664209360864	0.5721384043160191	3058.0710961670966	-1.9328332036021205	-6.010941577024802
-3.3502049385133414	-5.067111672552123	-10.141958316883894	-4.026157058372401	-3.770482059406463	-8.770331532182839	-9.866028818949577	-6.84873013648108	-5.82037184922592	1.165752339493986	1.2074286891196835	0.21415227653173347	-4.298448228772083	0.3618676632410862	1.1835794913922926	3009.08396760441	-2.5255029703992005	-3.0388533397353683
-2.202600624945939	-7.236090897536359	-3.963550473582936	-4.736653040722849	-10.683723751740704	-5.082420979734259	-7.602505598056162	-5.050980480483582	-9.864870187869595	1.137273152996423	1.427050168355409	0.20515155347290528	-4.097990892951886	0.07929711107950776	1.1481932708052427	2998.627132823593	-1.892887361815065	-7.253260494033027
-3.104361313448667	-8.231006327984002	-8.156867449391179	-8.168782204279772	-5.806484305176079	-11.766055385024057	-8.662036855303906	-8.637706697712153	-4.9869297838081454	1.1479241465174328	0.7170055162310508	0.13495240848397833	-5.121425111444073	-0.8326851686998165	0.24776145485575762	2977.595887310471	-2.167751276057384	-9.849211581324639
-2.2074562303398437	-4.8423966786326185	-11.620539350059174	-3.869092371767911	-5.932856118854343	-9.545933145190443	-7.898503780038568	-4.298909128602189	-6.737311521743896	1.1296186420401797	1.4244084910298658	0.19630421929550493	-4.405920513817165	0.3878952495020265	1.5500772090889137	3016.7769350907965	-2.011420398044491	-6.6764121877318505
-3.1983670745544153	-4.794894892673149	-11.015933976640193	-11.760079628850447	-5.908841643180732	-3.7036350048667295	-11.299371643275819	-6.647977644191904	-5.363167648298191	1.1360217005051372	1.3247864156057985	0.1504890009815237	-5.3394850004058325	-1.7098990045628062	0.18778803014024348	2974.5476398203004	-1.3147024313895574	-11.81142022135638
-3.130330929292338	-3.568447674433237	-6.402974203945044	-11.441732379855965	-5.631470964558019	-8.688825905079527	-8.497070276608083	-7.671798422299611	-5.402277103939068	1.156575399845712	0.7318292057536518	0.17111108589819563	-4.541374669013459	-0.7280510190298859	0.11991013414345808	2983.500130629655	-2.1204349283197175	-8.638415341527754
-3.243313638846013	-7.810758315328156	-6.207948456991816	-7.344975125898232	-7.176167134227867	-6.457501820732618	-8.316431855903895	-9.630735102427566	-4.4243031429084025	1.1541558035070936	1.592139209268398	0.24408692442988858	-4.793365600852034	-0.1502981058869466	1.4998625909512358	2979.9455895437623	-1.7460007746011623	-4.731868950479291
-3.2715774691709516	-4.457537211116687	-11.158054573469668	-10.134779704674463	-6.051565618752949	-8.828148112641898	-8.930532699859462	-7.523300676255126	-8.146241561004265	1.1140547598846413	1.9612624398358411	0.18824720585053917	-5.233875380038442	-0.7881017061418802	0.14581252320673377	3009.2513601888104	-1.3205508338317298	-9.081520976161547
-1.9081807489100502	-3.034724319426326	-6.381420945473771	-8.21518807390327	-8.271601963376789	-6.838792387911256	-11.354905789336431	-4.127167834619715	-8.010375304422086	1.1264561418284011	1.0530712587785764	0.18746764397513938	-5.092931855707159	-0.787475089281573	0.7018606836421548	3023.8923592804294	-1.8978433099904475	-5.3132258683703
-3.152152973225924	-2.946775736058145	-10.8435681910854	-9.090716597904343	-4.379178061682534	-8.174744585507934	-11.665263509771654	-6.47735604034397	-4.646723807696046	1.1199098775078948	0.5963805426724507	0.13299327726567076	-4.214570287486205	-1.501362303608473	-0.8220672342922073	2977.2628257086544	-1.5019519299770003	-5.504217500387643
-2.9227715241154097	-6.4736815905664775	-10.116807675163981	-5.759867267988213	-1.8556905408191415	-3.5227040614003844	-9.583168382253117	-5.676878912169941	-8.135664168152584	1.141086023275177	0.3480792238266166	0.1794584854772789	-5.36178081883531	-0.6813474358996583	1.5558752084916976	2949.5524279617603	-1.5133375034350838	-6.070674297858929
-2.7790682223282417	-4.76127099625486	-6.087529196518229	-10.364540972615089	-2.80246921154178	-3.6780644027824607	-9.453732894975118	-6.1041191440814195	-9.729424223126895	1.139062208976328	1.0476577753886163	0.31912442178304445	-5.093070326536419	0.6177303866653929	0.9157636755111271	2990.2378396612075	-1.1337763946942943	-8.685586602316855
-3.080914827882742	-9.190397987100113	-7.003074337965543	-5.192931702234896	-4.000864685060542	-9.962856623853567	-10.071566247699396	-6.191162086639385	-9.962757828666755	1.1287218128789107	0.7373580569215962	0.18715219921366227	-5.513721153158456	-0.6567658308761963	-0.3571794553689558	3036.467863032555	-2.0265157223512684	-8.753378093076197
-3.367012990721836	-5.035731181862567	-9.168509270913162	-5.202956850478792	-4.340578815592556	-7.321818027362119	-11.301847280892435	-7.143721170054115	-5.09539180502785	1.1685584786704608	1.0307444708797437	0.25221101507405747	-5.469388221226725	0.4950767406520402	0.7382093223671453	2974.503597076813	-2.0360800597016926	-9.63631163857071
-3.1026372257481114	-3.675214985242139	-6.126057305237712	-7.90999964646433	-2.040621583935943	-8.883832130037778	-9.941893958997788	-7.232349799649202	-5.459317990382733	1.1463902474091852	1.1961432124564664	0.17099203720022052	-5.333612096622487	0.1605814108016368	1.4959631537180953	3011.628956282311	-2.2934562961205014	-8.521207020349186
-3.2746393889810097	-6.582141171776272	-8.241042178218866	-11.920477289183687	-5.072954970997537	-3.0333475203032485	-10.762417971559646	-6.282491963599392	-5.673018664917571	1.134420566374695	1.8719131140305223	0.1400189936674849	-5.557527279232456	-1.587465779257597	-0.31382038587513206	2963.885612443676	-1.471104144955131	-7.237782665749541
-3.6619526522314416	-6.612821694165406	-7.000638690464475	-6.170072957238073	-7.738942426669656	-7.4108725169948695	-11.642060493039006	-8.348749684678097	-4.343879654188567	1.131550686596131	0.33053733381944633	0.23276137037117067	-4.705005669602183	-0.1563206080747861	0.37358303185868547	2990.26935779575	-1.4134522806521197	-7.162785167061169
-3.160027448619335	-5.820663708279625	-5.493619276261625	-5.30247174740144	-3.2228803384906914	-5.566628035546083	-7.9854270307374815	-6.399946802880238	-4.422284216423925	1.1427507264836265	1.9372256709502569	0.19944940001073197	-5.187624834821289	-0.5941113040357937	0.6161688827528451	3013.5330221301256	-2.081625922941642	-8.841131002369915
-3.813833822721257	-7.8632193226833875	-6.487952309606858	-10.406078847892504	-10.163413110660384	-4.634135830207226	-10.921371712972501	-8.3721986807332	-5.378481934513653	1.1525217137510402	1.7759924027393499	0.17134608265046536	-5.788350538033202	-0.23025414290545765	1.1122772250613138	3036.0199379730693	-2.580625483464839	-9.218923087266976
-2.868475929523205	-5.573487959088135	-11.630425806730369	-9.489425898701828	-2.191543300918113	-3.493785524324945	-10.421806737990646	-5.3452729854447965	-4.65625609042946	1.164780019960316	1.2101311508997725	0.1461933034953483	-3.970267029039153	-1.6081132996794256	-0.02740572159038579	2941.361058398642	-1.6577592295647037	-8.56188615468577
-3.155745276346689	-11.544040689871753	-8.88767766088188	-10.987393378345633	-4.4366079392088364	-6.920341787276229	-10.237101219976537	-8.32125645909735	-4.381647433843231	1.1898559176214654	1.4567043840095866	0.13722822799261913	-5.018336664646155	-2.098477875295711	-0.2219850404249355	2888.069138761176	-1.3463236733236563	-3.4618631841611087
-3.1943114142165054	-10.015411364283029	-10.702422119652955	-5.425890119139862	-5.8122950215418445	-10.083047119995996	-8.16447020251916	-6.40252283294105	-11.402372301885627	1.1627524816948769	1.6189888327191202	0.16306423290902858	-5.169943569680718	-0.7539944274767585	-0.3302218014913252	2981.5122798466455	-2.1822868287710193	-2.9681297536649307
-3.2173061518854187	-11.96969455603288	-6.856420938681367	-8.156216066232284	-4.96253903423602	-2.840938239758742	-9.822719106488094	-5.909902844908458	-10.080559857908348	1.195153144648904	0.6885892804959614	0.36666481807441265	-3.965484623191785	1.3910111310931965	1.9392541981539853	2918.918568065211	-1.5571218819116286	-5.7101148605098615
-3.4677930745913166	-6.865356288434781	-7.248287100448613	-10.098858513529471	-6.440184305494281	-10.729700725064452	-9.374871877978794	-8.861752994672038	-5.487067883690618	1.1394386366393268	1.467398220566514	0.16035808455380063	-4.580289354423566	-1.2732249728482286	-0.4613147252830925	2984.37758260382	-1.5592604539960995	-5.754179239611816
-3.1734133876038833	-4.769154274822921	-10.15958290198604	-11.006762225316194	-2.375666298594952	-9.72660654881357	-9.633784547051444	-7.414888434236827	-4.08965905563115	1.1447290177192975	0.7429235448427989	0.1823981748623629	-5.547375581003317	-0.9340747039298787	1.7697018083038825	2967.2744814864564	-1.5523872152383351	-9.914275825802356
-3.4451348631004457	-6.484069086609751	-8.842718789798912	-9.303228102774487	-9.001491303260055	-5.075579735276399	-10.359627601842432	-7.670548785551894	-4.5991238567357895	1.1814692704271306	1.0809352923824773	0.16353389317634984	-4.675030923145769	-0.64771868002242	-0.41953571434709236	2956.633567343608	-2.376544894395714	-9.469657676471142
-2.8000245412700373	-10.043775533355197	-4.451725195017937	-10.060435644571614	-4.226306589063102	-10.279606091894228	-9.608969977274544	-5.571619172712874	-5.83999673815172	1.1413571254149655	0.48430794674901556	0.1630367071986087	-4.205441626446815	-0.6901534775801768	0.18863069833802726	3014.3714453730736	-2.213315432596234	-4.1861847792868305
-3.0154420240774833	-2.429207035290238	-7.727866132953428	-5.3259453713524785	-4.739005457130409	-11.21867232000574	-7.679850391490865	-6.151066089201724	-6.285458074544155	1.1376602886236553	0.7293351182895641	0.13649590286808994	-4.871327976064649	-1.7660781889849702	-0.6950271367224847	2952.761471336834	-1.2647547213093588	-7.239260671218614
-3.4190408601261346	-5.046024832598461	-10.084659442124824	-7.582206935496883	-3.5173384520111153	-4.927961222112041	-10.483303536201138	-7.431500000391767	-6.690740960937577	1.1307652945123916	0.7389688492694759	0.14891039751955445	-5.831757219885602	-1.4084477054243312	0.9296999769597383	2981.300716817421	-1.5751446707374885	-6.4506053427678705
-3.480542888865628	-6.940476335837433	-9.653847355893689	-5.787760548222137	-6.383095223093675	-3.4057562533807673	-9.511363223355882	-6.707955972355748	-6.320406691095373	1.1354583068394697	0.20856734836639468	0.14173701319744106	-5.45728884133948	-1.2678820985814214	0.39744534587400393	3023.9094648587497	-2.2292505403205887	-8.545428915503626
-3.029109451688381	-3.177757854760072	-9.543966024517488	-9.984787884921815	-2.189756820123616	-5.547472553331737	-9.315873083228572	-6.343214436148536	-5.315793267641172	1.1441805606274436	0.192005930537306	0.15971173786020174	-5.449963065522811	-1.6763818819943443	-0.37911138897435825	2972.353023740926	-1.339685943052956	-5.3965582937540315
-2.8924995333985137	-3.922695026082426	-7.373484811927298	-7.759453866260779	-10.0433659865106	-3.679116228351207	-11.27382696270688	-5.375958621113737	-7.862034515108018	1.1425916297457834	0.7170576093479888	0.15521770443276187	-4.177728435651412	-0.9402481608921143	0.6547561868735725	2966.29771990899	-1.8179988520061627	-4.666602997868359
-3.2591421977291315	-5.681733813273679	-5.1619369954455765	-5.424639308425419	-6.3223499849775955	-3.550495792624483	-11.163293791038626	-7.481740806868653	-5.4156663925490935	1.1760856054149338	0.11985526487267464	0.22521099636159592	-4.204608624739443	0.5343959243233591	1.6953350830992107	2952.0129592686653	-2.120205414145204	-4.707072038309203
-3.2710979498330577	-6.611148399082685	-11.468783344568852	-7.766603609797295	-4.670570823116001	-4.379745472733825	-11.029631863481944	-6.651447937717927	-5.3801249184832525	1.142609389982066	1.3865399394137552	0.14025526797868643	-3.4649262201335254	-0.6984692449809131	1.5391871755694826	3009.3552043746367	-2.2458593723353317	-7.368937707632016
-3.0187771689098053	-10.80776698860479	-8.323089393070118	-9.818234866311524	-3.675566680450377	-2.7344151955025833	-10.293913494918261	-5.941091608589862	-4.6793187790611315	1.1735279739397173	1.468652183952395	0.25547043415550014	-4.141777374015407	0.5854366630212855	1.0262151662212675	2953.226460858944	-1.9641757681541883	-2.0466745456290205
-2.3902490461152883	-11.147250677279843	-6.082438044795647	-4.196188049729115	-10.242430461114346	-3.3181008812243693	-9.135892544754338	-4.287417903004314	-11.913410348612484	1.1194871161928097	1.7625692769094345	0.12440013851963942	-4.865542091186013	-1.7204158484774945	-0.4997404416840623	3013.740891800381	-1.723920413430772	-2.401472250054624
-2.6198172226025953	-4.191633610005697	-10.354025994172446	-8.601260839508354	-4.41211510107316	-2.4007925216985377	-9.844405093215322	-4.756396164146888	-7.708514224128976	1.1325559853127447	1.2434584278689083	0.14664484853903542	-4.4382408525866515	-1.2358713288926362	1.3542029926447925	3009.0730227107097	-1.9339032255623714	-9.548183862299354
-3.03592157143029	-4.800732355020538	-5.7952573992931375	-8.397900797954657	-3.2026336788547134	-5.322541865074178	-11.74820636501172	-6.270372657831701	-4.942836950261478	1.167120875913836	1.434986666607241	0.20225522395900544	-5.711901297129331	-0.7605332370501712	0.800230858386652	2935.5283468313123	-1.5651120686326045	-6.9862988562724375
-3.0742132431936966	-5.359773904035011	-7.021412348252226	-7.36510961864859	-9.538540613106694	-6.305603302327035	-8.499303895996881	-6.111361982974996	-6.309273490422171	1.1538331737789815	0.9920000143232159	0.16331501903903847	-5.623605597681154	-0.11123585448626461	1.3511970288793793	3000.1560219905514	-2.3649835826807806	-9.433299442975008
-3.574109089143942	-6.7466608431392885	-8.729766441756624	-7.163216941012032	-8.70357032633966	-7.506076414748771	-11.071787509429697	-8.241056813313792	-5.164869788328686	1.1316502761101268	0.8879969547911789	0.1803064170616483	-5.618075774285237	-0.5471096584253292	-0.5405164889675937	3052.456545779914	-2.3304900603954763	-10.618029645864802
-3.3809403807042315	-7.8686455696738085	-8.683309967883662	-6.237944147240718	-7.628262761582779	-4.421773631997469	-10.889209205729665	-7.294458476157773	-6.127359576401984	1.147293976714197	0.7857376524935427	0.15357093865904248	-4.249079767225624	-1.013202747801543	-0.19121504712830428	2990.891372620637	-2.1357022998057396	-6.071109703889809
-3.286641491625824	-8.141515087612804	-8.735721022202512	-5.916474759123094	-7.5971514398694335	-3.080217937429177	-10.957042780796234	-7.077978980157388	-6.838485354350932	1.1451070084840795	1.6819248558354682	0.23398035511509904	-4.729575074196363	1.0718776951824154	1.17889247347455	2997.5086231162213	-2.052176258565586	-4.4099296032162005
-3.10613922185245	-4.316036160858108	-6.92469251336603	-6.8800265724394665	-5.265785443578281	-6.252853124089847	-8.195728220202742	-6.940165442832894	-4.688064676185457	1.151968081730676	1.6300998329590013	0.26842955205902774	-4.882626380206014	0.21193527318849092	1.4272894717386082	2978.0914287313235	-1.662710157751068	-5.952067515120045
-2.6059403818429523	-4.198998906805077	-7.790906095926539	-4.726170730362338	-1.935919809759385	-4.096411630215814	-7.953859813593742	-5.832547551257887	-5.844185870874085	1.1305852864744808	1.106303803269649	0.18328517558954305	-3.145314462300942	-0.061477048886773744	1.0332324072542955	3079.6195530509654	-2.521451799330947	-7.79448870843502
-3.514656853837268	-9.490363742549741	-6.632365415639784	-7.290898244407734	-8.949916957622285	-7.395407199715271	-10.67384876491202	-6.952807519682515	-5.1316659557234905	1.1652201888217948	0.7273377561844506	0.27575567346631197	-4.137099657066233	0.22019550372039376	1.5905813172886338	2945.7924102401757	-1.5304157969554328	-10.28691261536088
-3.347106440941781	-9.561264625079914	-8.102175620517748	-9.660179911613687	-5.8015225307755225	-5.2669594848678205	-11.232383313023925	-6.817200516993676	-5.161038334653864	1.1470803363663518	1.7894982267133541	0.11634031895264953	-3.624990440622356	-1.2943209623148775	-0.6584177017013888	2960.533946028637	-1.967476143547593	-4.555659775780389
-3.419129270952217	-10.130752607732823	-9.349434780612896	-6.922165688048717	-5.406234817498244	-4.018912590081287	-11.137460495684426	-6.796094770846548	-6.178859171698873	1.137173222604369	1.5220340172770246	0.1424935400559388	-4.1616163056040625	-0.8462960239715507	1.1228942640598873	3024.320953426429	-2.270090652275332	-8.827691078202767
-3.3683235128390603	-9.563618443183248	-8.435096235657294	-4.38260504375773	-4.400302212600275	-6.3603475523283315	-9.89927400268671	-6.412754351364464	-5.607719637697121	1.1709857109420896	0.12465051599310992	0.36242918545758684	-5.028423791677152	1.075074171639674	1.4303367837828143	2956.40123055112	-1.5724598171098094	-9.568976421228452
-2.62191090727943	-9.287960402642167	-10.645748148699589	-10.87767532179177	-2.6538673931645	-7.31352791606833	-10.319651293043178	-4.657160420405893	-7.572066981498444	1.109733163929784	1.1411966933494793	0.16203807730717382	-5.314003876388903	-0.9344300243996289	1.2641494532367088	3025.7209587970283	-1.6956364978336538	-4.94903724179086
-2.8372011015355074	-3.0859728933475505	-6.360184207026196	-8.621753162851242	-1.4957962691965214	-5.534852439851873	-8.852048676152535	-4.678180443650346	-7.036125050944644	1.1465710802405955	0.946685063242684	0.17007681323502208	-4.060008090993362	0.16251160290534727	1.8595886476358339	3043.5801163130186	-2.557081329345646	-7.611695678393373
-2.2520913150254547	-4.58899505977509	-11.811787359842452	-4.862928040640269	-6.036985600130462	-9.168897032724434	-9.360836724360079	-5.053501272075912	-8.592715808357152	1.1278127062805237	1.10159461271954	0.22109846571987934	-5.709961985947744	-0.3868385019331262	0.3841580681862067	3018.4281467923724	-1.6376880424222673	-11.605470277226301
-2.8846083836070093	-7.2535772993628935	-7.455386402746295	-4.948409618453073	-4.539190706384777	-4.875459150271376	-11.691498172188975	-5.542966500907566	-5.687083433102898	1.1267156239718636	0.6737282349497129	0.17844058802385307	-4.9521374220905106	-0.6644242629063237	1.2706159609356842	2972.0891028160195	-1.427893805859755	-3.0614693436312432
-3.590718065620246	-8.830480289108205	-11.275108552355693	-5.142923713375155	-8.500626363358036	-6.515715687398352	-10.036126471673786	-11.20859101633074	-5.315516968372173	1.1243566783719687	0.05849246368238778	0.16017989621256717	-4.808716084479173	-0.8723966137772443	-0.035375185636748574	3021.6303555916584	-1.9465082794268138	-6.518920876815838
-3.6599110307816325	-4.050420880069016	-8.685663055244756	-11.852775561260941	-10.644764468564908	-4.289084711657464	-9.846246848894978	-6.186261013232284	-5.93291105804456	1.1022277011307653	0.21156743750287785	0.1756663097029398	-4.542218978042143	-0.9256594175701114	0.5631557157615017	3036.440550916068	-1.2999751901524395	-9.280183434309825
-3.6788211966992357	-9.673140307917132	-10.341462774551793	-8.457519125275528	-8.175240281155169	-8.722933202060279	-11.490381118761308	-9.364142892635744	-5.056847010692166	1.183130043531332	0.38534972784048116	0.21983703717262001	-5.481428118419895	-0.6601318933564446	0.5334950317794327	2935.9342495699675	-1.9324153180256136	-3.5582631880844584
-3.1685606892694125	-11.360997213224358	-8.156626913284905	-10.399690174061227	-11.553935669082195	-11.220000214287877	-10.913962611393721	-5.652793338961104	-5.475924406569365	1.1350176125808153	0.9603902054355065	0.12764874414162655	-5.027668004855702	-1.5506974685503927	-0.6878984375087871	2992.310033790027	-1.9610108838748967	-4.714788885033685
-3.496814901499981	-10.038404346285544	-7.288272046978647	-7.179749123677969	-7.757142212757283	-3.1600793445110504	-11.049076430640747	-6.919762425518901	-5.140321061261583	1.135277291887998	0.22058701978162487	0.16531628208016974	-5.956157460903634	-1.018088202790313	1.7667431461533938	2997.5935020142942	-1.793748010461515	-7.805561525923236
-3.0417875543978106	-4.809377471675292	-7.193680970356815	-11.32619699445474	-4.793792520343201	-7.730904350963731	-11.13458432421604	-5.158472161432054	-8.649321564268215	1.1466466470380592	0.46540077091683524	0.18371119230431496	-5.3489591848453335	-0.7613708873996883	0.0001251111856084286	2930.3624722992063	-1.359920962008161	-10.40736730998492
-3.3994627623407734	-9.042331272370603	-8.709358604522524	-9.620461862368492	-6.829011121271744	-2.702466344193615	-10.830401238596334	-5.940339021356592	-10.794134727277461	1.1304433206722513	0.6355163426568733	0.14789617348506215	-3.827822860826708	-0.702763412733125	0.4218286158181792	3019.7725732581857	-2.2035304004706155	-7.374605851639662
-3.6866782607005497	-4.969995295035739	-8.675948915164184	-9.665116272544436	-5.786699258351276	-3.372303791560693	-11.417213546725973	-6.785855000123356	-9.65434272555763	1.1804039368637365	0.6055052467603386	0.18322371402948395	-4.519536492912007	-0.343163555304578	1.3831789441719784	2934.7262572922496	-2.1086672167311598	-10.581108100232319
-3.4013757911559743	-9.023783539894342	-4.206017238811044	-6.659739816438565	-7.1968457063989195	-4.114847043476747	-10.373150519050276	-7.245249797512903	-6.489267243501341	1.1635108880920368	0.386574170519549	0.1566284416453541	-3.780569119319757	-0.2639508567666793	1.00010121224545	3054.8771407838017	-2.849049351999124	-9.791966601409822
-2.244877513878949	-6.526107086071081	-6.86896875683348	-5.707951909279532	-5.600870726673223	-4.08908426367618	-9.388051082305163	-5.254549528275105	-4.632577190652012	1.1222836032359949	0.5339044809228274	0.12712198062810848	-5.117326119918915	-1.9227089654564482	-0.8885476452537129	2988.9349010622636	-1.369697246515587	-9.567755716325177
-3.6571330783842484	-5.522079597948944	-7.001652740020103	-9.228896949591089	-8.405465801004876	-11.26320760140805	-8.176116985075538	-8.120321378464483	-6.043009287562658	1.1121718657651951	1.1488739485184067	0.10108729002421739	-4.190515823463064	-1.2315635665869387	1.6165899599207676	3066.4152293950015	-2.4267136244528267	-6.540848599111742
-2.9866309715226453	-5.083130119633439	-6.367352423631313	-4.391780099551343	-7.041605545039346	-7.5108709631025805	-10.40855132301005	-7.50199158529232	-5.177278080631005	1.148162437252492	0.3570843260790691	0.2212567969479419	-4.814991782077324	-0.8692864339892683	1.6007502324302498	2974.7547598927295	-1.4014549073978522	-8.51882701444643
-2.5603168646202388	-4.228430779334745	-5.756258411582563	-8.27290695370655	-3.397851241112676	-8.958348259202687	-8.903880745316354	-4.451953777473902	-10.198765657814269	1.1344075834524183	0.9879128993010888	0.16377580746073317	-4.997746807284916	-0.8238984837539798	0.832314378918126	3010.7952167462763	-1.9760491816117742	-1.8993409190469812
-3.5120423817869515	-7.287943893033308	-11.978569912970121	-10.960985529643866	-5.242121892138219	-8.257016134103127	-9.302577356069623	-9.372049925489925	-6.522889833513144	1.1630171617611735	1.7698049531635223	0.19123297179178533	-4.665778302037525	-0.004920625736939854	0.2700025917097051	2982.8226612071912	-2.2585040340357736	-11.703850329380723
-2.672127678475425	-8.181624433154782	-10.926912954605998	-3.5839919563590463	-11.94140982230872	-4.2893133225052384	-9.470775687590812	-5.387428074618594	-11.402601508400283	1.1573376449515287	1.4250669066015418	0.15138893663612704	-4.156219608825919	-0.7017059286857581	1.5841641992829567	2957.702090051167	-2.007195081792135	-2.8542190964433836
-3.1424782908033215	-7.2941579432770824	-11.773735356492903	-6.735815392505389	-6.0630608574099	-4.477501124683384	-7.790617392531864	-9.594645239811678	-4.506995636720007	1.1193474141865614	0.44693462111091653	0.15239013687803407	-5.586810721953435	-1.3606730636514577	-0.09756286700692018	2960.5978823442515	-1.205010996096151	-6.545044184531255
-3.2722596495431393	-7.974667377534314	-9.871403964547007	-11.938253581327986	-5.606353761404754	-7.81878052436754	-11.335599851555449	-8.16104479212745	-5.6368680325081675	1.1343039700985322	0.9271605187595672	0.1368403723093909	-5.954482344952893	-1.7493041441108472	-0.6328061971974521	2967.724673118745	-1.2927188246379568	-7.566556560645287
-2.325963102058223	-6.391816290483717	-5.381600573863707	-11.858227815004044	-6.346602867818248	-4.093797311069627	-9.517039971325648	-4.589038287302856	-6.672588396425726	1.12328801267595	0.9066972948925092	0.17514261419389693	-5.600393492420165	-0.4003192575519794	0.9782750290567805	2979.9287028341814	-1.584460119370629	-1.7391657909353384
-3.4577840434553977	-9.705866552958405	-11.501240163292346	-7.391030174871131	-5.571746227339118	-10.234054813117867	-8.31536426728971	-7.547446625972931	-4.125453828678083	1.1706060229735735	1.300095817548457	0.22995133498910572	-5.169014661009297	-0.009324667737272918	1.6740928995992754	2969.0505644111345	-2.07849293007048	-3.9468990956054615
-3.0575957835839613	-4.80969910028086	-10.461468635551253	-8.314309548783886	-10.283040469382895	-6.245545394495185	-9.339380931618233	-5.745661305613804	-4.9358400417484685	1.1135226270068617	0.7719264657784197	0.13559289614654452	-4.93228798085573	-0.8398072315167351	-0.6744545528770003	3089.663607290851	-2.473529742536421	-2.2750693232376094
-2.5207580339218527	-6.0182940246711265	-9.798828259765397	-7.708752179047016	-6.404552547300964	-6.725131214337825	-11.080236958766918	-4.542808515981805	-10.116975693926967	1.1029352308734959	1.0044832528629601	0.13605487603010127	-5.150356030444796	-1.5809786904222447	0.8690792939065006	3025.13584248794	-1.4873153141408029	-9.188084769839216
-2.534892331216998	-5.609991117469681	-10.267634341319608	-7.74300828124773	-3.991680497242143	-7.566336026293984	-10.274463326109695	-5.279871296149085	-4.403779579947704	1.1288587450373793	0.44817975314618025	0.17033194948770358	-4.47356580862369	-0.9702970349129227	0.2205385708784462	3033.7175566851474	-1.9766830265025686	-8.82829127223523
-3.017364702470484	-6.199138446793313	-7.518157770889122	-10.906975293227237	-7.115419072319495	-8.22763629532889	-11.774919771193275	-4.987864029370366	-8.601216778243089	1.1559798811973931	0.9253636754747766	0.13878062890175596	-3.4632177535955395	-0.861147570562621	-0.8009302678026786	2996.4628706501944	-2.368392118421049	-9.876548792118136
-2.7403603070248597	-3.3324924452458085	-5.07419272216443	-8.432725507276853	-6.4902884011646345	-10.460445159246	-8.395724814818301	-5.499585596031137	-4.2066148864761	1.1479418789768583	1.8470405958955616	0.160527812273356	-4.7901771371920505	-1.2862597239002387	0.29599261690515144	2917.7092522002868	-1.1455495940410714	-5.919598249508834
-2.439981736148372	-8.284175436210337	-11.573907572523037	-10.24275949920717	-7.337221355652667	-11.846113483397248	-11.13587567078872	-5.398816475894871	-7.096785382214681	1.1340961910460703	0.2537779299909009	0.18135806090308104	-4.829228768686239	-0.41286391841891135	1.049176425885043	2961.3582673355313	-1.5579904020826802	-10.608270644926058
-3.674846844349629	-8.359267678256643	-9.69686932890101	-9.5507127475286	-8.95590643095685	-2.8918831778214305	-10.679256827062414	-7.135789723734103	-6.847909283412559	1.1458607912306344	1.0212603855178755	0.1625153589205652	-5.278213506080186	-0.9493979398840349	0.18648326538872473	2964.1374987649483	-1.777455813445746	-8.307734933188417
-2.928602424769627	-9.64180835727571	-10.091819114415577	-7.920749695324555	-5.809221560869038	-9.63929674889495	-11.98531804793866	-6.825392261115771	-6.185469416760124	1.1605953282168258	1.6832918340127814	0.18955251369983728	-5.16252704269168	-0.9100807835920595	1.3932825226638945	2971.1226902753424	-1.853984450014302	-1.779632117236865
-3.239375153195768	-4.628976102390394	-11.631292543040791	-10.938743114152802	-5.167384456032815	-3.8193516773800624	-10.44906113517871	-6.85623225545492	-5.731050873511046	1.154984020832872	0.38605897189016725	0.20154461384243327	-4.520964769995509	-1.0833815448718962	1.4539864059640513	2943.7341474802424	-1.1341172727256783	-6.845953653977141
-2.6085830825190754	-6.388515321456224	-4.233752579985041	-7.6692791000056175	-2.7073994852390797	-7.84399123460499	-10.311181905899081	-4.908433646107328	-8.20594599524496	1.1528302530746322	0.952525987777357	0.1623850163488819	-5.647654625367812	-0.3180321474042973	1.099242032728732	2997.080971295004	-2.3285498979828017	-10.498188873540819
-2.7667490969385433	-11.500079868990852	-7.461359044977622	-6.6048004712584305	-5.479652658440788	-9.632001085063088	-10.827600648128021	-6.2345893921406565	-4.203421652822984	1.1463902474091852	1.1961432124564664	0.17099203720022052	-5.333612096622487	0.1605814108016368	1.4959631537180953	3011.628956282311	-2.2934562961205014	-8.521207020349186
-3.61648201377759	-6.307614875292126	-8.9064446931058	-4.930211095451707	-7.978240322952977	-7.292768201143469	-11.205327621833153	-7.572988590049784	-4.708081027057159	1.142582814894772	1.5730642699808943	0.19770966233576437	-4.9937485510675055	-0.879791794608086	1.7258352511103672	2971.1010388820005	-1.4064938048944313	-5.332275773061028
-3.289956319973907	-4.569162126861665	-9.510991935849384	-6.776589603228847	-2.3199313889190325	-4.21364377359606	-10.852458570704107	-6.9520089317535545	-4.907158512590975	1.1539420131626108	1.451026771723169	0.1265907038938928	-3.2907527696082157	-0.7576079270746003	0.0496793375070923	2987.4018615268533	-2.2851239194818564	-6.074964102301513
-3.0705451125609446	-5.294453110826932	-8.056282654435813	-9.101688842468922	-4.1220990329730665	-11.912936774683619	-8.582786446379375	-7.367359232883647	-6.864804274493429	1.2010094598087304	0.7661240518886723	0.3183692133045461	-5.084540392678036	1.4662718091804754	1.7974150609158661	2939.6460528661783	-2.153784171406244	-5.194004401393628
-3.3835237398808324	-4.440964224527808	-10.323008591156315	-9.933881834469297	-2.4289959953813156	-6.673024774585053	-9.444249861598875	-7.188376310450475	-6.973339033599391	1.1183648264911636	0.6713625544803993	0.23519381987623197	-4.518192567263339	0.03146640734836481	0.8863953669743276	3019.468388586465	-1.52272706954167	-4.85968408436326
-3.4848500844538695	-7.7289624122692375	-6.070958491171671	-4.237337647662071	-7.919191378515438	-6.295722996533055	-10.248219007908876	-7.943908484375298	-4.746598961376716	1.142364074644849	1.949725778733521	0.13804192315746805	-5.0502960443526685	-1.3058336719386316	1.2859426951203594	2995.852999547581	-2.04023013280179	-10.633969621012529
-3.256036964062927	-8.215625641505138	-7.749264323710793	-10.609677350524656	-4.812266697825859	-2.591590243694915	-7.867372394212719	-7.020072229700436	-4.607734932273749	1.1398296307220077	0.19718363933869407	0.13750147521831996	-4.915217139634638	-1.5862362745522294	-1.2733728504445463	2964.6723682074485	-1.573454666107951	-6.741091206175743
-3.323901604099003	-9.602888725565665	-7.200198288580248	-4.232502702955087	-3.210181284682193	-3.604896525451423	-10.805276559712569	-6.543410489678823	-7.777560689194603	1.1249939630540566	1.72132163659703	0.12463514055477634	-5.330095524720386	-1.340034281532831	0.10237995966217683	2997.5458471644333	-1.9627756033561994	-5.584065655818225
-1.2267791199637266	-4.360029687814849	-7.927134425481913	-10.035243650151658	-5.122559712069922	-4.452494824095828	-8.00195157125509	-4.406239861065892	-6.069793752474046	1.1870140998714958	1.8573503978139032	0.24695218793929438	-3.802465506361442	0.17228898547170513	0.7235022747794191	2923.4184639909254	-1.7135024653842343	-8.49267138605226
-3.9068286695420795	-5.892780903332792	-6.633411936026043	-11.089327781922782	-9.159237680013792	-9.874132191970668	-10.811391334618053	-8.871929216001092	-6.227230437479274	1.1483344427801576	0.7727049396436413	0.1318399317505557	-5.111354727647399	-1.2828499701260903	1.0771188420999103	2987.6320040479804	-2.2001429420036356	-10.608493114178794
-3.027296836574255	-3.3629621819125273	-6.481813677989635	-9.065584061893382	-4.164204385881484	-3.963082355463312	-8.55910884715242	-7.511602994708893	-5.509167271026502	1.1347783732752676	1.31882017088329	0.23063589560903	-4.581965507513429	-0.10495054719756602	1.6235607729575356	2989.6130768266685	-1.3884286411573115	-9.150073622466415
-3.3562265189878513	-3.107371418553031	-10.440828673382754	-9.609318441128021	-6.688622575015648	-7.115324908924243	-11.623938773290346	-7.883958004268742	-5.126628501995837	1.1811614690682435	0.8910593715310362	0.26080780205080323	-4.950358223404555	0.4358607377307422	0.8266442084019587	2966.5989396643577	-2.167503621613209	-5.412483534895605
-2.028509569746033	-6.500988589529017	-10.046580713858917	-6.2796251679908295	-10.135649298079553	-8.505106639644392	-11.39409233347605	-4.367758100214469	-10.230009083551188	1.135509894634455	0.3504728784057914	0.1520181210429126	-5.447803416559307	-1.0922994657674359	-0.5449046148130514	2950.517798707775	-1.5873876537190412	-11.281254447553968
-2.2395655152174267	-4.246737667260623	-5.721346879947506	-7.252431572723103	-3.2045388389695084	-10.431767806657742	-11.75313562765848	-4.082852634348002	-7.418620737804832	1.1392352939099253	0.7566107462634761	0.14686215388160698	-4.144536226042037	-0.6128798010744587	0.5033094318865614	3035.649683685682	-2.359894851495106	-5.036252190784958
-3.7954526311395647	-9.230548701505882	-8.314820363321079	-11.87862745741023	-8.66114030895459	-3.633439458424153	-9.029558938745355	-8.621335199192666	-4.788921127008164	1.1063768125304319	0.531727416256832	0.10918923501843746	-4.978539838380783	-1.954862466092437	-1.3473022232085867	3014.0282376106816	-1.5626347159558218	-6.4266583061209275
-3.2414608486931726	-6.295020770042133	-5.934682399323097	-8.632968535299753	-6.191951037419063	-6.037333331478445	-8.431593363686883	-6.116900546794222	-5.838569462854912	1.100645073715687	1.3970370259471288	0.14242668354570712	-5.176931095838383	-0.9323876279863956	1.5370697056694702	3045.100493381523	-1.8830757236320785	-11.064731665210802
-3.2343786344199597	-6.808135561535509	-10.934384893280777	-9.864377057372899	-5.12490003910664	-5.227719172424811	-8.422031341862176	-6.805182029655164	-5.273362750157547	1.1173758105353546	0.2782675666664917	0.1313224021200526	-4.89126533029115	-0.976751748152787	1.6410356199912792	3062.0195122815694	-2.2795381178924288	-3.1016897679948094
-3.2507435252871097	-8.331605505403955	-9.076535688600918	-9.12799640354373	-2.8422846916964044	-10.650605354615948	-10.366358629651014	-7.562089484102227	-5.3774749551205145	1.1451966472132746	0.24571261407014358	0.19909448287891862	-5.000466906375488	-0.4944869958490372	1.7814895445061878	2980.5666715076127	-1.8879664695123015	-6.083403540133465
-3.2294982974375372	-3.5748759364570724	-8.625221702716011	-6.980146330849102	-2.7672386473676323	-3.6334052370672048	-9.291504711563855	-6.328371475330112	-5.413613057978772	1.1608418122632176	1.1858038527105834	0.27408570605776095	-5.547880531777076	0.8335982013729932	1.5983403543873425	2986.0725985782283	-1.9677428768889698	-6.840702820852805
-3.5073113607744304	-10.981078676968032	-5.579524201928923	-9.627199741652067	-5.073771695440016	-10.92966603144114	-10.706942264565338	-8.33939762162429	-4.1546996019489075	1.1548345285615604	1.454810802368731	0.20478594366105507	-5.789395384478106	-0.1560602739591621	0.9392338208820439	2971.2097652057073	-1.8717806836032178	-5.80237611316171
-3.3646276356952303	-11.940383477287094	-6.2538724545887945	-6.330138975458332	-8.731033635736804	-9.811164848665635	-8.06576502950072	-7.733423900224629	-4.6552573331821465	1.1443960248154352	1.5779729210171487	0.1804782139499019	-4.957769238096004	-0.16571300023015034	1.0751321429279712	2993.993013217694	-2.0759961969059564	-4.458185144730867
-3.7438499981960884	-10.417426451031329	-7.111806668064277	-7.480750247913319	-9.503836946523034	-8.392515213820033	-7.340782764385552	-7.745809311959305	-5.177253734730659	1.1475438769529633	1.7924018297622495	0.21577717475342167	-5.028620970167754	-0.6759918203817037	1.2936188352798164	2971.6826284244153	-1.486781684644825	-8.078958058361309
-3.342399121898346	-8.621203701483566	-10.994400313317733	-11.664772893762734	-8.021975838319504	-10.376435547612576	-9.583200454827889	-6.830392288636857	-6.057476781732016	1.1402867573663333	1.5988425270631914	0.15515979263230475	-5.731209473011342	-1.6009483367688473	-0.18058073988937262	2966.0782692600233	-1.3926648220436029	-3.1002147685301704
-3.352893087918982	-9.603727839024282	-8.080499816688796	-11.052671846977889	-9.038941202252625	-7.2904298491122175	-7.753396754375919	-7.087454361458343	-4.49018451366675	1.131607830573045	1.4010958668125384	0.14493899584364114	-4.169600626672062	-1.627084128568054	0.9896171644791267	2976.952629759003	-1.312694263898777	-9.043673048912122
-3.2640305863944956	-11.885370761301052	-5.131977891482024	-5.690101211393459	-4.288837171262545	-8.05597901559337	-8.28841269932041	-8.093366908924175	-5.587409230600477	1.1222678191884579	0.4520182741967467	0.114775383237201	-4.332905745936384	-1.9195673402257878	-1.3477556813410885	2971.4235096062484	-1.2935293544566395	-9.365025437102437
-2.8625928927693494	-7.082338247175653	-5.352769612261021	-9.143560963893362	-6.777930129959969	-3.885602617476927	-8.129011722407146	-4.919274319107755	-9.139294960381148	1.136957943198314	0.7213176030493411	0.16799431487841832	-4.562112007384668	-0.709556033880772	1.9719217581601285	2995.51161992557	-1.878712150476881	-4.367722090129013
-3.4288101594019995	-9.390503243285403	-6.436156944275129	-4.162602531277104	-9.513958878444218	-5.886435134263796	-9.285767585946958	-7.333666107089658	-4.721982054878412	1.1727121218514276	0.9844062865399078	0.23388667000553648	-4.156262007480257	-0.41805635036090116	0.4325756391275064	2950.9088858408245	-1.6672088854171552	-6.1120259395567516
-3.733479025430521	-3.984401082106457	-8.762429880607648	-8.509705475942143	-8.801368909023797	-3.562499831643386	-10.509567393508169	-6.839115148609925	-4.809508404089058	1.1568164174196869	1.7434830254395703	0.11450959179936547	-3.9620991021442773	-1.1524146134907145	0.8568749547292067	3009.828850258028	-2.6130308131041513	-10.348027073191679
-3.458186629895298	-8.919212467762312	-4.940299721162543	-4.557352813706959	-7.969428315947723	-5.0802813522684644	-9.227546597305253	-7.453171225924819	-4.979453086536747	1.1336004097496517	1.1719839334732256	0.22805786542693454	-4.611811153724006	0.5616542679531165	1.2545150188818792	2974.8742059244732	-1.634158749059889	-4.156890936799323
-3.5183175835993428	-6.361965348266195	-6.915306628228464	-8.511990307075617	-3.4452242023697828	-6.359363639837454	-8.772402980033549	-6.890617260612933	-10.440555649834	1.19096800080041	0.8367991990126956	0.20823909711843844	-5.410687534045644	-1.0866799462798582	-0.41353964563814993	2951.740676789067	-2.2534045551754254	-11.096975591935239
-3.395365464221795	-7.537973901326491	-11.072580498676308	-3.975652048929941	-7.055719069106466	-6.078014509286022	-10.14353656270315	-6.662637952230572	-5.481908231507029	1.1898636652563066	1.2758617976539142	0.25205883139453455	-5.1434229036926755	0.13103698484532877	0.89786671227747	2964.187754334888	-2.4239236818922816	-5.322360776037629
-3.5196916551274438	-7.293507379605973	-10.116736151116676	-9.316875757500807	-6.2884998067557785	-7.820047905646534	-9.854801106980396	-8.145424566061441	-5.754954456837304	1.1609499193563098	1.2438707799426618	0.1553321920127037	-3.982789261116852	-1.352045230400428	1.2460839895080649	2943.01019405329	-1.6686459912725873	-9.706035082872498
[truncated: 3,856 more rows]
