# Supplementary material for: A broadband thermal emission spectrum of the ultra-hot Jupiter WASP-18b
Source: Nature. 2023 May 31;620(7973):292–8. doi: 10.1038/s41586-023-06230-1 (PMC10412449; doi:10.1038/s41586-023-06230-1)
Supplement: Supplementary file 9 — Source Data Extended Data Fig. 7 [file 41586_2023_6230_MOESM9_ESM.csv]

time from mid-eclipse [hours]	Fp/Fs [ppm]
-3.8792368099093437	1.0005597270872661
-3.876776810735464	1.000788837054561
-3.8743168115615845	1.0006432513993688
-3.871856812387705	1.0006070296834788
-3.8693968132138252	1.0006976343839464
-3.8669368140399456	1.000723446885362
-3.864476803690195	1.000765096805797
-3.8620168045163155	1.0007110353606532
-3.859556805342436	1.0007040257820374
-3.857096806168556	1.0007608816137312
-3.8546368069946766	1.0008000341229026
-3.852176807820797	1.0008190649161979
-3.8497168086469173	1.0006824635270413
-3.8472568094730377	1.0007269540800618
-3.844796810299158	1.0007978513868325
-3.8423368111252785	1.0009879123732894
-3.839876811951399	1.0009878823432992
-3.8374168127775192	1.0007410049441023
-3.8349568136036396	1.0008354713144099
-3.83249681442976	1.0005748753445414
-3.8300368040800095	1.0008187849219854
-3.82757680490613	1.0009247542008546
-3.82511680573225	1.0009151694240415
-3.8226568065583706	1.0007974193664184
-3.820196807384491	1.0008576736632642
-3.8177368082106113	1.0009588560832194
-3.8152768090367317	1.0008189099983775
-3.812816809862852	1.0010084201453326
-3.8103568106889725	1.0007395866970459
-3.807896811515093	1.0007622119650594
-3.8054368123412132	1.0009080072471572
-3.8029768131673336	1.000787649886159
-3.800516813993454	1.0008843346955798
-3.7980568036437035	1.000854181125435
-3.795596804469824	1.0008620107014363
-3.793136805295944	1.0008816132558231
-3.7906768061220646	1.0005474943593082
-3.788216806948185	1.0007569156305163
-3.7857568077743053	1.00088950548331
-3.7832968086004257	1.000404176963409
-3.780836809426546	1.0008070925560748
-3.7783768102526665	1.0008600274246438
-3.775916811078787	1.00080438655637
-3.7734568119049072	1.0009684487563095
-3.7709968127310276	1.0007667346303255
-3.768536813557148	1.0007816765147308
-3.7660768143832684	1.000852317960816
-3.763616804033518	1.0006527735951132
-3.761156804859638	1.0008821313615381
-3.7586968056857586	1.001028959097826
-3.756236806511879	1.0008029763234119
-3.7537768073379993	1.000983613533311
-3.7513168081641197	1.0007347381149148
-3.74885680899024	1.000793202573448
-3.7463968098163605	1.0005329690449012
-3.743936810642481	1.0008029056098697
-3.7414768114686012	1.0007834417993995
-3.7390168122947216	1.0007414589703059
-3.736556813120842	1.0007849028830895
-3.7340968139469624	1.0006896377220553
-3.731636803597212	1.000994861822826
-3.729176804423332	1.0008738266655273
-3.7267168052494526	1.000853162880534
-3.724256806075573	1.0006318404510965
-3.7217968069016933	1.000824139779254
-3.7193368077278137	1.0007958152400118
-3.716876808553934	1.0010676583532019
-3.7144168093800545	1.0008007144449227
-3.711956810206175	1.0008955376676445
-3.7094968110322952	1.0008777987235178
-3.7070368118584156	1.000836667539347
-3.704576812684536	1.000780798601199
-3.7021168135106564	1.0008929285810062
-3.6996568143367767	1.0008062563330824
-3.697196803987026	1.0008650217307309
-3.6947368048131466	1.0007853872949095
-3.692276805639267	1.000659187297507
-3.6898168064653873	1.0009306771678697
-3.6873568072915077	1.000940965697048
-3.684896808117628	1.0009153807570197
-3.6824368089437485	1.0007619036940394
-3.679976809769869	1.000968789842237
-3.6775168105959892	1.0005950221924804
-3.6750568114221096	1.0007813639029566
-3.67259681224823	1.0007817942205195
-3.6701368130743504	1.000949246587827
-3.6676768139004707	1.0008715755140736
-3.66521680355072	1.000929283804977
-3.6627568043768406	1.0008269941925034
-3.660296805202961	1.0007137173897565
-3.6578368060290813	1.0008895111571483
-3.6553768068552017	1.0007796637735462
-3.652916807681322	1.0008636029845261
-3.6504568085074425	1.0007975873826638
-3.647996809333563	1.000902063261156
-3.6455368101596832	1.0007427244585159
-3.6430768109858036	1.0007515937836642
-3.640616811811924	1.0007065577641743
-3.6381568126380444	1.0007923257726423
-3.6356968134641647	1.0006365164119693
-3.633236814290285	1.0006802860854254
-3.6307768039405346	1.0006368402818662
-3.628316804766655	1.0008856879669066
-3.6258568055927753	1.0009776187186814
-3.6233968064188957	1.000921918579865
-3.620936807245016	1.0007189970855561
-3.6184768080711365	1.000868029280449
-3.616016808897257	1.0007351420125246
-3.6135568097233772	1.000849498411005
-3.6110968105494976	1.0006216313032776
-3.608636811375618	1.0008304175189753
-3.6061768122017384	1.0007765984155492
-3.6037168130278587	1.0006620330325755
-3.601256813853979	1.0007882793480611
-3.5987968035042286	1.0006333649653554
-3.596336804330349	1.0008481082684741
-3.5938768051564693	1.0008489957320879
-3.5914168059825897	1.0008277870228222
-3.58895680680871	1.0008227054684846
-3.5864968076348305	1.000749352513962
-3.584036808460951	1.0008679047640239
-3.5815768092870712	1.0007978334090981
-3.5791168101131916	1.0008762412805579
-3.576656810939312	1.0009985591861372
-3.5741968117654324	1.0008524240540162
-3.5717368125915527	1.0008288576503728
-3.569276813417673	1.0008948786501242
-3.5668168142437935	1.0007998236344646
-3.564356803894043	1.0009897030053434
-3.5618968047201633	1.0009527782878378
-3.5594368055462837	1.0005956647068313
-3.556976806372404	1.0009579616533792
-3.5545168071985245	1.0007532809821589
-3.552056808024645	1.0008912712254854
-3.5495968088507652	1.0008357426539578
-3.5471368096768856	1.000699433939894
-3.544676810503006	1.0009866783094015
-3.5422168113291264	1.0007294334929917
-3.5397568121552467	1.0009289513480701
-3.537296812981367	1.0008685359920364
-3.5348368138074875	1.0009409760292116
-3.532376814633608	1.0010180581907975
-3.5299168042838573	1.0008628897665324
-3.5274568051099777	1.000827420488745
-3.524996805936098	1.0010043995975917
-3.5225368067622185	1.0008231874202758
-3.520076807588339	1.00091684772397
-3.5176168084144592	1.0009083439062056
-3.5151568092405796	1.0006320894757847
-3.5126968100667	1.0006840582910255
-3.5102368108928204	1.0007198929917918
-3.5077768117189407	1.0007672423362335
-3.505316812545061	1.0009152740308138
-3.5028568133711815	1.000660414685697
-3.500396814197302	1.0008970320921327
-3.4979368038475513	1.000884838839425
-3.4954768046736717	1.0008676490714639
-3.493016805499792	1.000738080992308
-3.4905568063259125	1.0008936044338774
-3.488096807152033	1.001039403774643
-3.4856368079781532	1.00086466271763
-3.4831768088042736	1.0008969098036689
-3.480716809630394	1.001124470688919
-3.4782568104565144	1.0010426088704427
-3.4757968112826347	1.0008044786881112
-3.473336812108755	1.000891336724943
-3.4708768129348755	1.0009030859425434
-3.468416813760996	1.0008875387102272
-3.4659568145871162	1.000762523061551
-3.4634968042373657	1.0010147714849509
-3.461036805063486	1.0008371354224406
-3.4585768058896065	1.0008261257049542
-3.456116806715727	1.0011744791634305
-3.4536568075418472	1.0009347266349164
-3.4511968083679676	1.0009597737228675
-3.448736809194088	1.0011181551282575
-3.4462768100202084	1.0009715934010137
-3.4438168108463287	1.0007692803385508
-3.441356811672449	1.0008089652531542
-3.4388968124985695	1.0008354957262704
-3.43643681332469	1.0008486363337756
-3.4339768141508102	1.0006751117753354
-3.4315168038010597	1.000743965496138
-3.42905680462718	1.0007786078992538
-3.4265968054533005	1.0008520964566674
-3.424136806279421	1.0005899252169983
-3.4216768071055412	1.0009449017209815
-3.4192168079316616	1.0009368852006284
-3.416756808757782	1.001188957756021
-3.4142968095839024	1.0010203086435356
-3.4118368104100227	1.0007116913746674
-3.409376811236143	1.0008197689737013
-3.4069168120622635	1.0008838998655267
-3.404456812888384	1.0006944319814146
-3.4019968137145042	1.000816261371215
-3.3995368145406246	1.0009182687852702
-3.397076804190874	1.0006632560828996
-3.3946168050169945	1.0007446617993292
-3.392156805843115	1.0007647833034548
-3.3896968066692352	1.0009141613423904
-3.3872368074953556	1.0008566695547947
-3.384776808321476	1.0009028642153006
-3.3823168091475964	1.0008201185569867
-3.3798568099737167	1.0007323991522432
-3.377396810799837	1.0008895574706682
-3.3749368116259575	1.0010673543059732
-3.372476812452078	1.0008802100531586
-3.3700168132781982	1.0008972476658824
-3.3675568141043186	1.000902787312392
-3.365096803754568	1.0010053831769354
-3.3626368045806885	1.0008771802143395
-3.360176805406809	1.0005531154289962
-3.3577168062329292	1.0007553497009363
-3.3552568070590496	1.0008718078368302
-3.35279680788517	1.0007560189633278
-3.3503368087112904	1.0008343522891003
-3.3478768095374107	1.0009216199908266
-3.345416810363531	1.000933334508173
-3.3429568111896515	1.0009613186337307
-3.340496812015772	1.0007049399455636
-3.3380368128418922	1.0007453349291517
-3.3355768136680126	1.0007092423225574
-3.333116814494133	1.0007559360265996
-3.3306568041443825	1.0007237605702495
-3.328196804970503	1.0005495302107856
-3.3257368057966232	1.0007497326458086
-3.3232768066227436	1.0009549089110867
-3.320816807448864	1.0008672545059336
-3.3183568082749844	1.0009385182264412
-3.3158968091011047	1.0010299376523595
-3.313436809927225	1.0006860555141823
-3.3109768107533455	1.000805268553694
-3.308516811579466	1.000781845968215
-3.3060568124055862	1.0009051404978704
-3.3035968132317066	1.0007969726034711
-3.301136814057827	1.000853264362852
-3.2986768037080765	1.0009176927171148
-3.296216804534197	1.0008849448754378
-3.2937568053603172	1.0007947780937276
-3.2912968061864376	1.0009796168016374
-3.288836807012558	1.0008845266624664
-3.2863768078386784	1.0009309893955676
-3.2839168086647987	1.000861104975511
-3.281456809490919	1.0008884832385023
-3.2789968103170395	1.0008525072120116
-3.27653681114316	1.0007791335763705
-3.2740768119692802	1.0008927482995116
-3.2716168127954006	1.000913156864531
-3.269156813621521	1.001101198062935
-3.2666968144476414	1.0009180796357433
-3.264236804097891	1.0009905893071642
-3.2617768049240112	1.0008460597598576
-3.2593168057501316	1.0008352620055012
-3.256856806576252	1.001184609516079
-3.2543968074023724	1.0007551309731288
-3.2519368082284927	1.0008726231941678
-3.249476809054613	1.0008507669888693
-3.2470168098807335	1.0008247123659386
-3.244556810706854	1.0010546315706517
-3.2420968115329742	1.0008704759172948
-3.2396368123590946	1.0010010900816728
-3.237176813185215	1.0008902163189453
-3.2347168140113354	1.000971118841155
-3.232256803661585	1.0007360860441379
-3.2297968044877052	1.0008438504460193
-3.2273368053138256	1.000663102455824
-3.224876806139946	1.0009113695732335
-3.2224168069660664	1.0009797859343275
-3.2199568077921867	1.0008791782091067
-3.217496808618307	1.0010373881284205
-3.2150368094444275	1.0008804793202069
-3.212576810270548	1.0010269321852927
-3.2101168110966682	1.0009997320609545
-3.2076568119227886	1.000779256879459
-3.205196812748909	1.0011533255526786
-3.2027368135750294	1.0009134156379662
-3.2002768144011497	1.000921251958156
-3.1978168040513992	1.0006799498135717
-3.1953568048775196	1.0007894643547193
-3.19289680570364	1.0010018026032421
-3.1904368065297604	1.0008937012065635
-3.1879768073558807	1.0008561705838128
-3.185516808182001	1.0010776512411719
-3.1830568090081215	1.0010531119605754
-3.180596809834242	1.00091068918721
-3.1781368106603622	1.0010169302490122
-3.1756768114864826	1.0010025128305078
-3.173216812312603	1.0009717581101591
-3.1707568131387234	1.0010557039053771
-3.1682968139648438	1.0007952593046632
-3.1658368036150932	1.0012301160981134
-3.1633768044412136	1.0008304706041453
-3.160916805267334	1.00083493495731
-3.1584568060934544	1.0009461211060402
-3.1559968069195747	1.0006653057086592
-3.153536807745695	1.000975919708062
-3.1510768085718155	1.0009358593230635
-3.148616809397936	1.000750277704421
-3.1461568102240562	1.0009130501586723
-3.1436968110501766	1.0007752574766133
-3.141236811876297	1.0008055034350767
-3.1387768127024174	1.0007418179357674
-3.1363168135285378	1.0008840187707673
-3.133856814354658	1.000764587219552
-3.1313968040049076	1.0008983336762287
-3.128936804831028	1.000798822471385
-3.1264768056571484	1.0010187918384847
-3.1240168064832687	1.0008501829887817
-3.121556807309389	1.0012207664391815
-3.1190968081355095	1.0007021902797715
-3.11663680896163	1.0009975050710138
-3.1141768097877502	1.0007858177880853
-3.1117168106138706	1.0006307305876505
-3.109256811439991	1.0008660392437263
-3.1067968122661114	1.0008314099287345
-3.1043368130922318	1.000875720290834
-3.101876813918352	1.0008742751611237
-3.0994168035686016	1.0009814256844998
-3.096956804394722	1.001125758008896
-3.0944968052208424	1.0010740958309607
-3.0920368060469627	1.000789303287189
-3.089576806873083	1.0009427640494448
-3.0871168076992035	1.00082272256845
-3.084656808525324	1.0008188643913951
-3.0821968093514442	1.0011193947990331
-3.0797368101775646	1.0011517858969465
-3.077276811003685	1.0010071134242249
-3.0748168118298054	1.0007546279672086
-3.0723568126559258	1.0009052140613337
-3.069896813482046	1.0009064486563835
-3.0674368143081665	1.0008668788941835
-3.064976803958416	1.0011447857966447
-3.0625168047845364	1.0008021864257037
-3.0600568056106567	1.0008646211241297
-3.057596806436777	1.001024728606258
-3.0551368072628975	1.0010658172886875
-3.052676808089018	1.000958501914903
-3.0502168089151382	1.0008170165656929
-3.0477568097412586	1.0007624246723492
-3.045296810567379	1.001062470614521
-3.0428368113934994	1.0010755747764841
-3.0403768122196198	1.0009186832288326
-3.03791681304574	1.0009076666845662
-3.0354568138718605	1.0006696765354095
-3.03299680352211	1.000930422598837
-3.0305368043482304	1.000830542472853
-3.0280768051743507	1.0008356539991443
-3.025616806000471	1.0009104674765799
-3.0231568068265915	1.000682515704959
-3.020696807652712	1.0008641834771217
-3.0182368084788322	1.0008279957336401
-3.0157768093049526	1.0008157195789125
-3.013316810131073	1.0009434523932828
-3.0108568109571934	1.0009044398231035
-3.0083968117833138	1.0007319652610636
-3.005936812609434	1.0009168930496686
-3.0034768134355545	1.0008799283358343
-3.001016814261675	1.0009840525900038
-2.9985568039119244	1.0009487023958408
-2.9960968047380447	1.000810854955801
-2.993636805564165	1.0008546515391128
-2.9911768063902855	1.000951337798304
-2.988716807216406	1.0009076830971606
-2.9862568080425262	1.0011486491382318
-2.9837968088686466	1.0009645671643093
-2.981336809694767	1.000841163886373
-2.9788768105208874	1.0006487222906673
-2.9764168113470078	1.0010262210911234
-2.973956812173128	1.000829905348864
-2.9714968129992485	1.0008935374405517
-2.969036813825369	1.0009066728267626
-2.9665768146514893	1.0009522216315865
-2.9641168043017387	1.000818734751932
-2.961656805127859	1.000882297097779
-2.9591968059539795	1.0011496233042028
-2.9567368067801	1.0007319062367448
-2.9542768076062202	1.0008083088720445
-2.9518168084323406	1.0009043865399219
-2.949356809258461	1.000882611611358
-2.9468968100845814	1.0007368086107649
-2.9444368109107018	1.001069133737505
-2.941976811736822	1.0009234864426442
-2.9395168125629425	1.0007114603371225
-2.937056813389063	1.0008514791870589
-2.9345968142151833	1.0008761770509875
-2.9321368038654327	1.0007744641057055
-2.929676804691553	1.00095416581975
-2.9272168055176735	1.000731852575609
-2.924756806343794	1.0009147574312407
-2.9222968071699142	1.0007062869716594
-2.9198368079960346	1.0007129763721798
-2.917376808822155	1.000799757346039
-2.9149168096482754	1.0009324054957585
-2.9124568104743958	1.0007526035647072
-2.909996811300516	1.000876781562949
-2.9075368121266365	1.0007717333463997
-2.905076812952757	1.0009294963014777
-2.9026168137788773	1.0009284293485505
-2.9001568146049976	1.000954760610752
-2.897696804255247	1.0008334291525673
-2.8952368050813675	1.0008862382135315
-2.892776805907488	1.0009431873066814
-2.8903168067336082	1.0007739130396278
-2.8878568075597286	1.000701244575766
-2.885396808385849	1.000772973926983
-2.8829368092119694	1.0010040290829227
-2.8804768100380898	1.0007730726197033
-2.87801681086421	1.00083340815701
-2.8755568116903305	1.0010344699495182
-2.873096812516451	1.0009252826557484
-2.8706368133425713	1.0008892614991998
-2.8681768141686916	1.0006798650495474
-2.865716803818941	1.000782083825325
-2.8632568046450615	1.0009481500595099
-2.860796805471182	1.0010217519652094
-2.8583368062973022	1.000863916391497
-2.8558768071234226	1.0010424309006845
-2.853416807949543	1.0009194191983808
-2.8509568087756634	1.0008854271892327
-2.8484968096017838	1.0008733849714924
-2.846036810427904	1.000704580750549
-2.8435768112540245	1.000971079037996
-2.841116812080145	1.0009393942202767
-2.8386568129062653	1.000856893342467
-2.8361968137323856	1.0009098614002943
-2.833736814558506	1.000868123972664
-2.8312768042087555	1.000988995800548
-2.828816805034876	1.000792744945396
-2.8263568058609962	1.0008780418050136
-2.8238968066871166	1.0008230366457231
-2.821436807513237	1.0009905655613467
-2.8189768083393574	1.0010156048199437
-2.8165168091654778	1.000970578500898
-2.814056809991598	1.0008959877481838
-2.8115968108177185	1.000792923909583
-2.809136811643839	1.000887714264634
-2.8066768124699593	1.0009187799173773
-2.8042168132960796	1.0009328874377168
-2.8017568141222	1.0010038400326067
-2.7992968037724495	1.0009324883988735
-2.79683680459857	1.0010257977244954
-2.7943768054246902	1.000907724008691
-2.7919168062508106	1.000937645294205
-2.789456807076931	1.0008674934205934
-2.7869968079030514	1.0009713751417448
-2.7845368087291718	1.0009581257652858
-2.782076809555292	1.000954804384068
-2.7796168103814125	1.0009725457566958
-2.777156811207533	1.0008896497516067
-2.7746968120336533	1.0010141086915114
-2.7722368128597736	1.0009004170188165
-2.769776813685894	1.0008492059094787
-2.7673168145120144	1.0008970214713448
-2.764856804162264	1.0008613478304047
-2.7623968049883842	1.0007595819386286
-2.7599368058145046	1.000810911669603
-2.757476806640625	1.0006979005141539
-2.7550168074667454	1.0008100558301225
-2.7525568082928658	1.0008462913906615
-2.750096809118986	1.0007952271661953
-2.7476368099451065	1.0007639993419972
-2.745176810771227	1.0009810009013236
-2.7427168115973473	1.0008414734498325
-2.7402568124234676	1.0008662967580855
-2.737796813249588	1.0008334662504588
-2.7353368140757084	1.0008877211628988
-2.732876803725958	1.0007347282876753
-2.7304168045520782	1.000640318941739
-2.7279568053781986	1.0010933551744057
-2.725496806204319	1.0006550222849344
-2.7230368070304394	1.0008110535736439
-2.7205768078565598	1.0009958721774939
-2.71811680868268	1.0008415586361947
-2.7156568095088005	1.0005869533349205
-2.713196810334921	1.0007915580324382
-2.7107368111610413	1.0007446452966327
-2.7082768119871616	1.0008074125937645
-2.705816812813282	1.0007323803467651
-2.7033568136394024	1.000935836942874
-2.7008968144655228	1.0009520975069108
-2.6984368041157722	1.0009238348084153
-2.6959768049418926	1.001038447480867
-2.693516805768013	1.0008976976152035
-2.6910568065941334	1.000827300618139
-2.6885968074202538	1.0008305750282327
-2.686136808246374	1.0009762199065955
-2.6836768090724945	1.0011342548063764
-2.681216809898615	1.001026771266892
-2.6787568107247353	1.0008851525504985
-2.6762968115508556	1.0009279232562123
-2.673836812376976	1.0010456911455936
-2.6713768132030964	1.0008598325335671
-2.6689168140292168	1.0009069752979247
-2.6664568036794662	1.0010110815708249
-2.6639968045055866	1.0007492261331872
-2.661536805331707	1.001132848039679
-2.6590768061578274	1.0008509336537121
-2.6566168069839478	1.0009281413457065
-2.654156807810068	1.0008172842694094
-2.6516968086361885	1.0008725773523333
-2.649236809462309	1.0008196394361315
-2.6467768102884293	1.0007674618012723
-2.6443168111145496	1.0008515110085494
-2.64185681194067	1.0007915893841266
-2.6393968127667904	1.000798653434116
-2.6369368135929108	1.000847253660312
-2.634476814419031	1.0007544103418575
-2.6320168040692806	1.0009819814768852
-2.629556804895401	1.0008659773152753
-2.6270968057215214	1.0008263918319122
-2.6246368065476418	1.0007763873585798
-2.622176807373762	1.0010447904149038
-2.6197168081998825	1.0010789054354339
-2.617256809026003	1.001029521358915
-2.6147968098521233	1.0009680025782142
-2.6123368106782436	1.0010766713743136
-2.609876811504364	1.0011541685520886
-2.6074168123304844	1.0010222034616096
-2.6049568131566048	1.000832894918841
-2.602496813982725	1.0008167892229736
-2.6000368036329746	1.0008511577855426
-2.597576804459095	1.0008925313617316
-2.5951168052852154	1.0010820957044004
-2.5926568061113358	1.0008874643106234
-2.590196806937456	1.0009418452878434
-2.5877368077635765	1.0009540379896373
-2.585276808589697	1.0008905810883102
-2.5828168094158173	1.000693328756413
-2.5803568102419376	1.0010852971888498
-2.577896811068058	1.0008938562903278
-2.5754368118941784	1.0011024540799465
-2.5729768127202988	1.00083365560282
-2.570516813546419	1.0009534928997426
-2.5680568143725395	1.0008768616450048
-2.565596804022789	1.001127838129746
-2.5631368048489094	1.001006112677557
-2.5606768056750298	1.0009075829760168
-2.55821680650115	1.0009976680772303
-2.5557568073272705	1.00109813227476
-2.553296808153391	1.0009308420244385
-2.5508368089795113	1.0011577349603942
-2.5483768098056316	1.0009117032188743
-2.545916810631752	1.000778131358299
-2.5434568114578724	1.001004604364082
-2.5409968122839928	1.0010470616615899
-2.538536813110113	1.001089834653573
-2.5360768139362335	1.0008216813273922
-2.533616803586483	1.0009928584042032
-2.5311568044126034	1.0009250537718184
-2.5286968052387238	1.0009454642401356
-2.526236806064844	1.000647056598205
-2.5237768068909645	1.0009146562288613
-2.521316807717085	1.0009257165609238
-2.5188568085432053	1.0009700477281922
-2.5163968093693256	1.000942540220637
-2.513936810195446	1.0008286784280833
-2.5114768110215664	1.0008361874645408
-2.5090168118476868	1.0009157166632838
-2.506556812673807	1.0010190496521514
-2.5040968134999275	1.000910880550562
-2.501636814326048	1.0006263785219662
-2.4991768039762974	1.000875026169928
-2.4967168048024178	1.0010306932461814
-2.494256805628538	1.0009532604952447
-2.4917968064546585	1.00066899018855
-2.489336807280779	1.0008682372176758
-2.4868768081068993	1.0008310357139494
-2.4844168089330196	1.000982939700685
-2.48195680975914	1.001109743197965
-2.4794968105852604	1.000724434463334
-2.4770368114113808	1.0009426323470305
-2.474576812237501	1.000905001342147
-2.4721168130636215	1.0010759548854788
-2.469656813889742	1.0009156219908737
-2.4671968035399914	1.0012340667832123
-2.4647368043661118	1.0009302095108543
-2.462276805192232	1.001176420268922
-2.4598168060183525	1.0010099869357503
-2.457356806844473	1.0011968203703117
-2.4548968076705933	1.0007890828963937
-2.4524368084967136	1.0009736001443643
-2.449976809322834	1.000904556061368
-2.4475168101489544	1.0009198978954459
-2.4450568109750748	1.0010595891859295
-2.442596811801195	1.000888180375752
-2.4401368126273155	1.000950121516021
-2.437676813453436	1.000923665391707
-2.4352168142795563	1.0008596593694497
-2.4327568039298058	1.0009692489630106
-2.430296804755926	1.000764324022743
-2.4278368055820465	1.0009089757513394
-2.425376806408167	1.0010123843946643
-2.4229168072342873	1.0008733634792109
-2.4204568080604076	1.0008241553790331
-2.417996808886528	1.000861158716553
-2.4155368097126484	1.000943122208817
-2.4130768105387688	1.000755274791905
-2.410616811364889	1.0008317253191024
-2.4081568121910095	1.0011250921549695
-2.40569681301713	1.0008286575722938
-2.4032368138432503	1.0008701797073454
-2.4007768146693707	1.0007738718473953
-2.39831680431962	1.0010317509445006
-2.3958568051457405	1.0009714106685161
-2.393396805971861	1.0009783295083496
-2.3909368067979813	1.0008945299383152
-2.3884768076241016	1.0008849772957935
-2.386016808450222	1.0009305894030824
-2.3835568092763424	1.0010240300825386
-2.3810968101024628	1.0008164397958386
-2.378636810928583	1.0009356102547797
-2.3761768117547035	1.0008441504670016
-2.373716812580824	1.0008005462218486
-2.3712568134069443	1.0009163418377094
-2.3687968142330647	1.0007917455577766
-2.366336803883314	1.0008417547922046
-2.3638768047094345	1.0010717530115112
-2.361416805535555	1.0007515880686175
-2.3589568063616753	1.0008666940524964
-2.3564968071877956	1.0007755393358642
-2.354036808013916	1.0008249515688854
-2.3515768088400364	1.000928054531867
-2.3491168096661568	1.0008446533552104
-2.346656810492277	1.0011248096672873
-2.3441968113183975	1.0009799402333328
-2.341736812144518	1.0008155825848957
-2.3392768129706383	1.000928228150488
-2.3368168137967587	1.001022903077122
-2.334356814622879	1.000871768232276
-2.3318968042731285	1.000909083502916
-2.329436805099249	1.0008498654774778
-2.3269768059253693	1.0009922639279751
-2.3245168067514896	1.0008458251813057
-2.32205680757761	1.0007461781015186
-2.3195968084037304	1.0008998384419656
-2.3171368092298508	1.0011896581770623
-2.314676810055971	1.0008761953930194
-2.3122168108820915	1.0009966566102955
-2.309756811708212	1.0010057533073535
-2.3072968125343323	1.000977540391341
-2.3048368133604527	1.0009226236401183
-2.302376814186573	1.0008977342045666
-2.2999168038368225	1.000984984140974
-2.297456804662943	1.000866332525617
-2.2949968054890633	1.0010983517824024
-2.2925368063151836	1.0008903798509032
-2.290076807141304	1.0007070463105692
-2.2876168079674244	1.00080475243505
-2.2851568087935448	1.0006992938098396
-2.282696809619665	1.0007872123479857
-2.2802368104457855	1.000650977362007
-2.277776811271906	1.0009602314634878
-2.2753168120980263	1.0009648244722558
-2.2728568129241467	1.000765362050907
-2.270396813750267	1.0007640750289477
-2.2679368145763874	1.0008911602192696
-2.265476804226637	1.0007225619595408
-2.2630168050527573	1.0010093221213714
-2.2605568058788776	1.0008515568872292
-2.258096806704998	1.0007894521938467
-2.2556368075311184	1.0008912631260838
-2.2531768083572388	1.0006983869337798
-2.250716809183359	1.0010620258138379
-2.2482568100094795	1.0011227624449717
-2.2457968108356	1.0007883685977152
-2.2433368116617203	1.00087504283789
-2.2408768124878407	1.000987014904484
-2.238416813313961	1.0008567867602365
-2.2359568141400814	1.00089370553996
-2.233496803790331	1.0007067004659789
-2.2310368046164513	1.000746355081991
-2.2285768054425716	1.0008860241031559
-2.226116806268692	1.0007265752344026
-2.2236568070948124	1.0008554197452866
-2.2211968079209328	1.0010075400822256
-2.218736808747053	1.0007210468342633
-2.2162768095731735	1.0010674410615272
-2.213816810399294	1.0007736674084113
-2.2113568112254143	1.0009786837673977
-2.2088968120515347	1.0008835683775472
-2.206436812877655	1.0010013910234892
-2.2039768137037754	1.0011360842308135
-2.201516814529896	1.0010331572395617
-2.1990568041801453	1.0008900575948598
-2.1965968050062656	1.0008855403406693
-2.194136805832386	1.0008737767699634
-2.1916768066585064	1.0007915926423188
-2.1892168074846268	1.0007501877870846
-2.186756808310747	1.0010747363845562
-2.1842968091368675	1.0008019254210125
-2.181836809962988	1.000678044564097
-2.1793768107891083	1.000946401122017
-2.1769168116152287	1.0007098807915613
-2.174456812441349	1.0008289330057183
-2.1719968132674694	1.0007554413273905
-2.16953681409359	1.0008024090304248
-2.1670768037438393	1.0008089334390888
-2.1646168045699596	1.0008942485286358
-2.16215680539608	1.0007798259505742
-2.1596968062222004	1.0009404878864705
-2.1572368070483208	1.0007318706512296
-2.154776807874441	1.0009777583888333
-2.1523168087005615	1.0009354319995165
-2.149856809526682	1.0009150837266085
-2.1473968103528023	1.0009509392070304
-2.1449368111789227	1.0008035940274937
-2.142476812005043	1.0009758854220001
-2.1400168128311634	1.001114025963944
-2.137556813657284	1.0008803727576527
-2.135096814483404	1.0009826053475328
-2.1326368041336536	1.000702351864764
-2.130176804959774	1.0010096742576842
-2.1277168057858944	1.0010971882951742
-2.1252568066120148	1.0007506742407362
-2.122796807438135	1.001011827323584
-2.1203368082642555	1.0008993569464988
-2.117876809090376	1.0010302379336447
-2.1154168099164963	1.0010167609385576
-2.1129568107426167	1.0007930045744127
-2.110496811568737	1.001165081372477
-2.1080368123948574	1.0009629401502242
-2.105576813220978	1.0010195383936278
-2.103116814047098	1.0007980078107395
-2.1006568036973476	1.0007351404139857
-2.098196804523468	1.000748815458324
-2.0957368053495884	1.0006764390827199
-2.0932768061757088	1.0009619977564521
-2.090816807001829	1.0009625762495207
-2.0883568078279495	1.0006354441305698
-2.08589680865407	1.0006851324034443
-2.0834368094801903	1.000803018417593
-2.0809768103063107	1.0007913706833178
-2.078516811132431	1.0006965606818747
-2.0760568119585514	1.000952183231024
-2.073596812784672	1.0008032450194588
-2.071136813610792	1.0008301353062778
-2.0686768144369125	1.0007679993769916
-2.066216804087162	1.00093844352045
-2.0637568049132824	1.000771208679041
-2.0612968057394028	1.0007891976356127
-2.058836806565523	1.0007270301655002
-2.0563768073916435	1.000953205424055
-2.053916808217764	1.000801115830317
-2.0514568090438843	1.0007370867315444
-2.0489968098700047	1.0008353137626607
-2.046536810696125	1.0007281672202288
-2.0440768115222454	1.000744155748787
-2.041616812348366	1.0008131146817008
-2.039156813174486	1.0008623472544382
-2.0366968140006065	1.0008288763509217
-2.034236803650856	1.0007858708851416
-2.0317768044769764	1.0009576396599131
-2.0293168053030968	1.0011007318205087
-2.026856806129217	1.0008081649239349
-2.0243968069553375	1.0006555480001722
-2.021936807781458	1.0009152765542424
-2.0194768086075783	1.0010303845921966
-2.0170168094336987	1.000858649901708
-2.014556810259819	1.0009322711978514
-2.0120968110859394	1.000783633368282
-2.00963681191206	1.0009063052290987
-2.00717681273818	1.0008857989476156
-2.0047168135643005	1.0008520608403098
-2.002256814390421	1.0009170292295166
-1.9997968040406704	1.0010238456778207
-1.9973368048667908	1.001013374037789
-1.9948768056929111	1.0008713403706622
-1.9924168065190315	1.0008148180504663
-1.989956807345152	1.000866775138734
-1.9874968081712723	1.0010881586819107
-1.9850368089973927	1.0010021232959057
-1.982576809823513	1.000931887409343
-1.9801168106496334	1.0010625987891062
-1.9776568114757538	1.0009538448645519
-1.9751968123018742	1.000691357533771
-1.9727368131279945	1.0007504981141417
-1.970276813954115	1.0008747614387605
-1.9678168036043644	1.0008227445676798
-1.9653568044304848	1.0007923294365708
-1.9628968052566051	1.0011144390521187
-1.9604368060827255	1.0008615783829424
-1.957976806908846	1.0009824709335284
-1.9555168077349663	1.0009953577695658
-1.9530568085610867	1.0010342215538928
-1.950596809387207	1.0008453956438907
-1.9481368102133274	1.0010672282034458
-1.9456768110394478	1.0007803083399558
-1.9432168118655682	1.0010590413395584
-1.9407568126916885	1.000955562132399
-1.938296813517809	1.0010687760081833
-1.9358368143439293	1.000800286678089
-1.9333768039941788	1.0009868679671998
-1.9309168048202991	1.0009924566804869
-1.9284568056464195	1.0007349248614392
-1.92599680647254	1.001014018156301
-1.9235368072986603	1.0009361027447803
-1.9210768081247807	1.0009240118877223
-1.918616808950901	1.0010824536991754
-1.9161568097770214	1.0009756861148589
-1.9136968106031418	1.0011288910184506
-1.9112368114292622	1.0008453213955895
-1.9087768122553825	1.000944247797611
-1.906316813081503	1.0008662346484913
-1.9038568139076233	1.0010117410694332
-1.9013968035578728	1.0008006682055273
-1.8989368043839931	1.0009364518954882
-1.8964768052101135	1.0009765760406586
-1.894016806036234	1.0007823378469765
-1.8915568068623543	1.0010345649500088
-1.8890968076884747	1.0008088677781706
-1.886636808514595	1.0008922515890537
-1.8841768093407154	1.000864189334275
-1.8817168101668358	1.0011465090011409
-1.8792568109929562	1.0009330113238086
-1.8767968118190765	1.0009906965280195
-1.874336812645197	1.0008626595751224
-1.8718768134713173	1.0010753952102567
-1.8694168142974377	1.00109282903796
-1.8669568039476871	1.0009195865769145
-1.8644968047738075	1.0008690287717072
-1.862036805599928	1.0008398468024282
-1.8595768064260483	1.0009946883276306
-1.8571168072521687	1.0007722761761688
-1.854656808078289	1.0007180197829748
-1.8521968089044094	1.0010307949746262
-1.8497368097305298	1.000967509955515
-1.8472768105566502	1.0007641925038129
-1.8448168113827705	1.0009679695526144
-1.842356812208891	1.0009015664286818
-1.8398968130350113	1.0008757958280237
-1.8374368138611317	1.0007928012681688
-1.8349768035113811	1.0006614328280514
-1.8325168043375015	1.000982144905548
-1.830056805163622	1.0010158297805087
-1.8275968059897423	1.0009343211760902
-1.8251368068158627	1.000820405648111
-1.822676807641983	1.0008134365479306
-1.8202168084681034	1.0009045693864493
-1.8177568092942238	1.0006227986046106
-1.8152968101203442	1.0009796795108967
-1.8128368109464645	1.0008220264973322
-1.810376811772585	1.000935303930616
-1.8079168125987053	1.0007185707028607
-1.8054568134248257	1.0007571927404926
-1.802996814250946	1.0009317821708625
-1.8005368039011955	1.001017712262171
-1.798076804727316	1.0007995284232252
-1.7956168055534363	1.0009347151755312
-1.7931568063795567	1.000836975588208
-1.790696807205677	1.0009890171031315
-1.7882368080317974	1.0008308833307167
-1.7857768088579178	1.0006634150045275
-1.7833168096840382	1.000839869371599
-1.7808568105101585	1.0006906040057277
-1.778396811336279	1.0009702512812277
-1.7759368121623993	1.0008064952103257
-1.7734768129885197	1.0008443051830285
-1.77101681381464	1.000896790965526
-1.7685568146407604	1.0008715767440055
-1.76609680429101	1.0010761621736366
-1.7636368051171303	1.0008666000081277
-1.7611768059432507	1.000930954374363
-1.758716806769371	1.0011356897019401
-1.7562568075954914	1.0011530039854106
-1.7537968084216118	1.0009010862367231
-1.7513368092477322	1.000714710056242
-1.7488768100738525	1.0009579728607305
-1.746416810899973	1.000690783736318
-1.7439568117260933	1.0011660074051523
-1.7414968125522137	1.0007621027184697
-1.739036813378334	1.0009235331546404
-1.7365768142044544	1.0009282865347242
-1.734116803854704	1.0008881035143107
-1.7316568046808243	1.0009322076932372
-1.7291968055069447	1.0011568933135282
-1.726736806333065	1.0009063209252291
-1.7242768071591854	1.000851466225374
-1.7218168079853058	1.0010699152278546
-1.7193568088114262	1.0007301701994842
-1.7168968096375465	1.0008763151810562
-1.714436810463667	1.0010209115857718
-1.7119768112897873	1.000963320830733
-1.7095168121159077	1.0009039069333092
-1.707056812942028	1.0011226494534444
-1.7045968137681484	1.0009619054160257
-1.7021368145942688	1.0009386068683368
-1.6996768042445183	1.0008843986556968
-1.6972168050706387	1.0007881734067026
-1.694756805896759	1.001060895084793
-1.6922968067228794	1.0010455133396559
-1.6898368075489998	1.000819636860683
-1.6873768083751202	1.0006766787118115
-1.6849168092012405	1.0007929577398613
-1.682456810027361	1.0009183593747055
-1.6799968108534813	1.0010334059970531
-1.6775368116796017	1.001055512470803
-1.675076812505722	1.0009712014060703
-1.6726168133318424	1.0008818101611943
-1.6701568141579628	1.0008354983465622
-1.6676968038082123	1.0008886730097877
-1.6652368046343327	1.0009965275869943
-1.662776805460453	1.0007681707393346
-1.6603168062865734	1.0010198582506273
-1.6578568071126938	1.0010311495899484
-1.6553968079388142	1.001108258739108
-1.6529368087649345	1.0009671871163348
-1.650476809591055	1.0011418191777508
-1.6480168104171753	1.00123673330252
-1.6455568112432957	1.0009982186655422
-1.643096812069416	1.0011280491107593
-1.6406368128955364	1.0011215120383092
-1.6381768137216568	1.001049204969462
-1.6357168145477772	1.0008601766527043
-1.6332568041980267	1.0009511706868324
-1.630796805024147	1.000845240832395
-1.6283368058502674	1.0009819529292057
-1.6258768066763878	1.001035186743176
-1.6234168075025082	1.0009716973477507
-1.6209568083286285	1.0009198321256223
-1.618496809154749	1.000821454049927
-1.6160368099808693	1.0010120887949316
-1.6135768108069897	1.0008043163836766
-1.61111681163311	1.0009851216398973
-1.6086568124592304	1.000819603990446
-1.6061968132853508	1.0008762671572917
-1.6037368141114712	1.000875290461084
-1.6012768037617207	1.0009710191528662
-1.598816804587841	1.0009371078106952
-1.5963568054139614	1.001019561219491
-1.5938968062400818	1.0009285463059214
-1.5914368070662022	1.0009767511091594
-1.5889768078923225	1.0008706238488807
-1.586516808718443	1.0012062597169316
-1.5840568095445633	1.0010046838968838
-1.5815968103706837	1.0011260551718355
-1.579136811196804	1.0010466057799843
-1.5766768120229244	1.0007011323631578
-1.5742168128490448	1.0009931212213217
-1.5717568136751652	1.0008344757179228
-1.5692968145012856	1.000928291924495
-1.566836804151535	1.0008410425682928
-1.5643768049776554	1.0007052624840158
-1.5619168058037758	1.000790676384566
-1.5594568066298962	1.0007945284368085
-1.5569968074560165	1.0010772420776595
-1.554536808282137	1.0009644396138506
-1.5520768091082573	1.0008970578921201
-1.5496168099343777	1.0009402797558375
-1.547156810760498	1.001022202992906
-1.5446968115866184	1.0009327710344278
-1.5422368124127388	1.0011739228840701
-1.5397768132388592	1.0010895525399175
-1.5373168140649796	1.0010770610492379
-1.534856803715229	1.0009086557296225
-1.5323968045413494	1.0009555807746564
-1.5299368053674698	1.0009571996640887
-1.5274768061935902	1.0006673401997421
-1.5250168070197105	1.0007810553966907
-1.522556807845831	1.0009486377643912
-1.5200968086719513	1.0008586542950537
-1.5176368094980717	1.000965112079047
-1.515176810324192	1.0007366754332234
-1.5127168111503124	1.0008903767670128
-1.5102568119764328	1.0007801673783003
-1.5077968128025532	1.0007913953053131
-1.5053368136286736	1.0008139839508599
-1.502876814454794	1.0010175657655045
-1.5004168041050434	1.0009461915676552
-1.4979568049311638	1.000872011072322
-1.4954968057572842	1.000857046025142
-1.4930368065834045	1.0008287728550724
-1.490576807409525	1.001123422470143
-1.4881168082356453	1.000877331038109
-1.4856568090617657	1.0009872000658133
-1.483196809887886	1.0008748184618523
-1.4807368107140064	1.0009224165294832
-1.4782768115401268	1.000694601929793
-1.4758168123662472	1.0009636452858415
-1.4733568131923676	1.0008596521105466
-1.470896814018488	1.000846721211522
-1.4684368036687374	1.0009916042946028
-1.4659768044948578	1.0009719129280614
-1.4635168053209782	1.000728573843989
-1.4610568061470985	1.0011523264693072
-1.458596806973219	1.0008042789852352
-1.4561368077993393	1.000983267665921
-1.4536768086254597	1.0010205178367926
-1.45121680945158	1.000683902014573
-1.4487568102777004	1.0008377228647134
-1.4462968111038208	1.0008890867818596
-1.4438368119299412	1.0009075132303287
-1.4413768127560616	1.0008186180888072
-1.438916813582182	1.0008916610065122
-1.4364568144083023	1.0009654258876732
-1.4339968040585518	1.0009799455026136
-1.4315368048846722	1.0008923835599117
-1.4290768057107925	1.0009690015423278
-1.426616806536913	1.0010161020552675
-1.4241568073630333	1.000922765797141
-1.4216968081891537	1.0008040134755445
-1.419236809015274	1.000731014824601
-1.4167768098413944	1.0007883573206535
-1.4143168106675148	1.0008776716891308
-1.4118568114936352	1.0006693502598416
-1.4093968123197556	1.0007383895420976
-1.406936813145876	1.000653200171251
-1.4044768139719963	1.0007528564575752
-1.4020168036222458	1.0006890601663532
-1.3995568044483662	1.0007620688374854
-1.3970968052744865	1.0006435341976494
-1.394636806100607	1.0010317492997338
-1.3921768069267273	1.000725543855203
-1.3897168077528477	1.0011394562111386
-1.387256808578968	1.0008865380198118
-1.3847968094050884	1.0008933762391319
-1.3823368102312088	1.000856142181423
-1.3798768110573292	1.0008206064909255
-1.3774168118834496	1.000781624494711
-1.37495681270957	1.0007505701235984
-1.3724968135356903	1.0009347182624297
-1.3700368143618107	1.0008082506755176
-1.3675768040120602	1.000626993954102
-1.3651168048381805	1.0006667677266938
-1.362656805664301	1.0008234774844296
-1.3601968064904213	1.0009047880688795
-1.3577368073165417	1.0007111707272816
-1.355276808142662	1.0008209389585394
-1.3528168089687824	1.0008942881372356
-1.3503568097949028	1.0007917326212754
-1.3478968106210232	1.0010673146913471
-1.3454368114471436	1.001026142425418
-1.342976812273264	1.001075719996779
-1.3405168130993843	1.0009915501815905
-1.3380568139255047	1.0010121954087496
-1.3355968035757542	1.0009951286751686
-1.3331368044018745	1.0008947947327491
-1.330676805227995	1.0009886922870486
-1.3282168060541153	1.0008263493038945
-1.3257568068802357	1.001156738547918
-1.323296807706356	1.0009505732983612
-1.3208368085324764	1.0008842009135859
-1.3183768093585968	1.0009429698726613
-1.3159168101847172	1.0010306537932687
-1.3134568110108376	1.0007220463886801
-1.310996811836958	1.0009439816057286
-1.3085368126630783	1.0009395381024635
-1.3060768134891987	1.0008892458831038
-1.303616814315319	1.0008704580041154
-1.3011568039655685	1.0008569364911424
-1.298696804791689	1.0007745337329679
-1.2962368056178093	1.000783253745074
-1.2937768064439297	1.001147497476675
-1.29131680727005	1.0010163915749715
-1.2888568080961704	1.001018902017465
-1.2863968089222908	1.000820650332927
-1.2839368097484112	1.0010583922861518
-1.2814768105745316	1.0009481836071152
-1.279016811400652	1.0011239971865298
-1.2765568122267723	1.000735112179299
-1.2740968130528927	1.0009295085960634
-1.271636813879013	1.0009232926382745
-1.2691768035292625	1.000954781056004
-1.266716804355383	1.0008468479752666
-1.2642568051815033	1.0009355055647229
-1.2617968060076237	1.0009575584524526
-1.259336806833744	1.0008533098693833
-1.2568768076598644	1.0009991507436027
-1.2544168084859848	1.0008483009302362
-1.2519568093121052	1.0009710357382713
-1.2494968101382256	1.0009459485267866
-1.247036810964346	1.000826618524184
-1.2445768117904663	1.0010755346825553
-1.2421168126165867	1.0011127382926523
-1.239656813442707	1.0010989725773156
-1.2371968142688274	1.0010105185489193
-1.234736803919077	1.001036660523617
-1.2322768047451973	1.0008634543843984
-1.2298168055713177	1.0009560039984957
-1.227356806397438	1.0009068765389726
-1.2248968072235584	1.0008012842301306
-1.2224368080496788	1.0009069195006934
-1.2199768088757992	1.0009616383935482
-1.2175168097019196	1.0011345458207843
-1.21505681052804	1.0009182429512244
-1.2125968113541603	1.001035086552274
-1.2101368121802807	1.0009137044340564
-1.207676813006401	1.0009157941980475
-1.2052168138325214	1.000935636054796
-1.2027568146586418	1.000782959724359
-1.2002968043088913	1.000979514624044
-1.1978368051350117	1.0010025146563128
-1.195376805961132	1.0008852110388222
-1.1929168067872524	1.0008302022577023
-1.1904568076133728	1.0009312557304633
-1.1879968084394932	1.000777649896836
-1.1855368092656136	1.0009491023413082
-1.183076810091734	1.0011044157665563
-1.1806168109178543	1.0009594642403865
-1.1781568117439747	1.000878500850494
-1.175696812570095	1.0011038152360503
-1.1732368133962154	1.000910255393481
-1.1707768142223358	1.000816371758678
-1.1683168038725853	1.0010457443560852
-1.1658568046987057	1.0007600950950726
-1.163396805524826	1.0008231773267413
-1.1609368063509464	1.0007985109507826
-1.1584768071770668	1.00091485204586
-1.1560168080031872	1.0008195157808626
-1.1535568088293076	1.0009597416813243
-1.151096809655428	1.0008274899288259
-1.1486368104815483	1.0009728926891428
-1.1461768113076687	1.0009667095105026
-1.143716812133789	1.0009113206314855
-1.1412568129599094	1.0007373380124425
-1.1387968137860298	1.0008416873315782
-1.1363368146121502	1.0008990313371837
-1.1338768042623997	1.0009208276596475
-1.13141680508852	1.000865785775905
-1.1289568059146404	1.0008991544899808
-1.1264968067407608	1.0007760745060645
-1.1240368075668812	1.0009400429582005
-1.1215768083930016	1.0005986643766767
-1.119116809219122	1.0008650708422442
-1.1166568100452423	1.0009131103378952
-1.1141968108713627	1.0006755476923261
-1.111736811697483	1.0009034964524481
-1.1092768125236034	1.0009500980341304
-1.1068168133497238	1.0009715655812093
-1.1043568141758442	1.0011033669340093
-1.1018968038260937	1.0008907876521356
-1.099436804652214	1.0010217216071378
-1.0969768054783344	1.001108015900175
-1.0945168063044548	1.0008729502800706
-1.0920568071305752	1.0008566835517099
-1.0895968079566956	1.001055665215382
-1.087136808782816	1.000878122021542
-1.0846768096089363	1.0009257987464069
-1.0822168104350567	1.0008350885485904
-1.079756811261177	1.0007809492669522
-1.0772968120872974	1.0009889693902125
-1.0748368129134178	1.000798121235639
-1.0723768137395382	1.0009400694422588
-1.0699168145656586	1.0008817813281294
-1.067456804215908	1.0008493841801696
-1.0649968050420284	1.0008257699345922
-1.0625368058681488	1.0009796918251768
-1.0600768066942692	1.0008409983286133
-1.0576168075203896	1.0006330522387163
-1.05515680834651	1.00074996720179
-1.0526968091726303	1.0008078739824526
-1.0502368099987507	1.0008624693804862
-1.047776810824871	1.0006093937727196
-1.0453168116509914	1.0007198815387706
-1.0428568124771118	1.0006826842085526
-1.0403968133032322	1.0005793600146227
-1.0379368141293526	1.0005927012979063
-1.035476803779602	1.000771700952197
-1.0330168046057224	1.0004657255040232
-1.0305568054318428	1.0006789365667665
-1.0280968062579632	1.0005002570413237
-1.0256368070840836	1.0006767299611325
-1.023176807910204	1.0006269796895577
-1.0207168087363243	1.0006647617024036
-1.0182568095624447	1.0006550088822677
-1.015796810388565	1.0006653625380124
-1.0133368112146854	1.0003876725650371
-1.0108768120408058	1.000466528100129
-1.0084168128669262	1.0005538383610089
-1.0059568136930466	1.0003993440730719
-1.003496814519167	1.0005027865235592
-1.0010368041694164	1.0004669716405534
-0.9985768049955368	1.0005382590616678
-0.9961168058216572	1.0003590853232653
-0.9936568066477776	1.000368770765385
-0.9911968074738979	1.0003964995078547
-0.9887368083000183	1.0002607797127276
-0.9862768091261387	1.0004336902271778
-0.9838168099522591	1.0002222734492654
-0.9813568107783794	1.000394519768163
-0.9788968116044998	1.0005488162274676
-0.9764368124306202	1.0003671736688025
-0.9739768132567406	1.000256556871098
-0.971516814082861	1.0002160887783007
-0.9690568037331104	1.0004809715201293
-0.9665968045592308	1.0001993745262532
-0.9641368053853512	1.0003256393033046
-0.9616768062114716	1.00039622362347
-0.9592168070375919	1.0003206654284815
-0.9567568078637123	1.0002738428124702
-0.9542968086898327	1.0002551237111057
-0.9518368095159531	1.0000713526873435
-0.9493768103420734	1.000299114647143
-0.9469168111681938	1.000342666216537
-0.9444568119943142	1.0002734298413232
-0.9419968128204346	1.0001065638878488
-0.939536813646555	1.0001042682563046
-0.9370768144726753	1.000034864804714
-0.9346168041229248	1.0000947713761104
-0.9321568049490452	1.0001744280118126
-0.9296968057751656	1.0000472128937252
-0.9272368066012859	1.0000233854272667
-0.9247768074274063	1.0001763874582543
-0.9223168082535267	0.9998426761257168
-0.9198568090796471	0.9999835316391825
-0.9173968099057674	1.000053889625202
-0.9149368107318878	0.9999989666866078
-0.9124768115580082	0.999977332977647
-0.9100168123841286	1.0000091402637004
-0.907556813210249	1.0000390623550428
-0.9050968140363693	0.999934918016216
-0.9026368036866188	0.9996800286321107
-0.9001768045127392	0.999716678378751
-0.8977168053388596	0.9999032270450285
-0.8952568061649799	0.9999467336149126
-0.8927968069911003	0.9997256076874056
-0.8903368078172207	0.9998583768376629
-0.8878768086433411	0.9998501094704042
-0.8854168094694614	0.9999883969216021
-0.8829568102955818	0.9998612079321445
-0.8804968111217022	0.9998752693604703
-0.8780368119478226	0.999825998303368
-0.875576812773943	1.0000881608205727
-0.8731168136000633	0.9999457819613402
-0.8706568144261837	0.9997716825828274
-0.8681968040764332	0.9999002671646168
-0.8657368049025536	0.9998099537459134
-0.8632768057286739	0.9997079619714184
-0.8608168065547943	0.999879701772699
-0.8583568073809147	0.9996869557401321
-0.8558968082070351	0.9997055304166124
-0.8534368090331554	0.9997223520892368
-0.8509768098592758	0.9997684757216081
-0.8485168106853962	0.999770936476649
-0.8460568115115166	0.9998781278797175
-0.843596812337637	0.9998233972317159
-0.8411368131637573	0.9996301789348073
-0.8386768139898777	0.9996659540117383
-0.8362168036401272	0.999793794043975
-0.8337568044662476	0.9999561924200988
-0.8312968052923679	0.9998548389173686
-0.8288368061184883	0.9997914626659321
-0.8263768069446087	0.9998549811596049
-0.8239168077707291	0.9997747158836555
-0.8214568085968494	0.9996884475123046
-0.8189968094229698	0.9995567191437938
-0.8165368102490902	0.9999387194974598
-0.8140768110752106	0.9997645879308057
-0.811616811901331	0.9998297203388309
-0.8091568127274513	0.9997605140485988
-0.8066968135535717	0.9999433890362521
-0.8042368143796921	0.9995965252906308
-0.8017768040299416	0.9997445624993783
-0.7993168048560619	0.999706306118718
-0.7968568056821823	0.999939384734392
-0.7943968065083027	0.999887923079779
-0.7919368073344231	0.999790668202079
-0.7894768081605434	0.9997121641699317
-0.7870168089866638	0.9998014654488565
-0.7845568098127842	0.9999583727625263
-0.7820968106389046	0.9999066813802132
-0.779636811465025	0.9999358146190671
-0.7771768122911453	0.9999143109327618
-0.7747168131172657	0.9998449939236876
-0.7722568139433861	0.9998697907610614
-0.7697968035936356	0.9998423155336411
-0.7673368044197559	0.9998271836122347
-0.7648768052458763	0.9998051057385414
-0.7624168060719967	1.0000531817780023
-0.7599568068981171	0.9997354997403323
-0.7574968077242374	0.9999796903353902
-0.7550368085503578	0.999870896575712
-0.7525768093764782	0.9998254497766879
-0.7501168102025986	0.9999945011343484
-0.747656811028719	1.0001633081700074
-0.7451968118548393	0.9999218473799032
-0.7427368126809597	1.0001292401621862
-0.7402768135070801	1.0000847317729473
-0.7378168143332005	1.00006056389065
-0.7353568039834499	0.9998284535221211
-0.7328968048095703	1.0001308281371661
-0.7304368056356907	1.0000114675520293
-0.7279768064618111	0.9999943478275037
-0.7255168072879314	0.9997955113036254
-0.7230568081140518	0.9996957591374569
-0.7205968089401722	0.9998243522654549
-0.7181368097662926	0.9997107688977995
-0.715676810592413	0.9999452842147475
-0.7132168114185333	0.9996912500293963
-0.7107568122446537	0.9997131479212644
-0.7082968130707741	0.9997342793937138
-0.7058368138968945	0.9998715270733407
-0.7033768035471439	0.9998468744945676
-0.7009168043732643	0.9999319675843359
-0.6984568051993847	0.9997846342897354
-0.6959968060255051	0.9999432246714295
-0.6935368068516254	0.999826842301718
-0.6910768076777458	0.9997758629929338
-0.6886168085038662	0.9997615612616677
-0.6861568093299866	1.0000168722326996
-0.683696810156107	0.9997735594119155
-0.6812368109822273	0.9999444898982578
-0.6787768118083477	1.0001801215180677
-0.6763168126344681	1.0001487682050743
-0.6738568134605885	0.9997513758396943
-0.6713968142867088	0.9998649446549058
-0.6689368039369583	0.9998854374863401
-0.6664768047630787	0.9998104608841688
-0.6640168055891991	0.9998189663759598
-0.6615568064153194	0.9997365559905634
-0.6590968072414398	0.9996621576245757
-0.6566368080675602	0.9999034607521989
-0.6541768088936806	0.9999800943647315
-0.651716809719801	0.9996517479770253
-0.6492568105459213	0.9997208277570265
-0.6467968113720417	0.9997472047765297
-0.6443368121981621	0.9998636955782471
-0.6418768130242825	0.9998214162041238
-0.6394168138504028	0.9998736196277961
-0.6369568035006523	0.9998232962281922
-0.6344968043267727	0.9998639325769954
-0.6320368051528931	0.9999775541156377
-0.6295768059790134	0.9999227906259673
-0.6271168068051338	0.9997030497594248
-0.6246568076312542	0.9998656185756598
-0.6221968084573746	0.9998790118448377
-0.5483968108892441	0.9997108068967516
-0.5459368117153645	0.9996120644665905
-0.5434768125414848	0.9997044471842167
-0.5410168133676052	0.9997395417162209
-0.5385568141937256	0.9997599737658895
-0.5360968038439751	0.999734980480741
-0.5336368046700954	0.9997149651304739
-0.5311768054962158	0.9997468594705853
-0.5287168063223362	0.9999423947263463
-0.5262568071484566	0.99970927405833
-0.523796807974577	0.999716727584741
-0.5213368088006973	0.9998624714151635
-0.5188768096268177	0.9998734169363329
-0.5164168104529381	0.9998332068420857
-0.5139568112790585	0.9999071747520633
-0.5114968121051788	0.9998678756604601
-0.5090368129312992	0.9999319848075021
-0.5065768137574196	1.0000481143716795
-0.50411681458354	0.9997049683525177
-0.5016568042337894	0.9998773502089122
-0.4991968050599098	0.9996121306749765
-0.4967368058860302	0.9998642881866785
-0.4942768067121506	0.9998120413769134
-0.49181680753827095	0.9997883180310252
-0.4893568083643913	0.9996830589252748
-0.4868968091905117	0.9998974053448193
-0.4844368100166321	0.9996300640448053
-0.48197681084275246	0.9998330732869668
-0.47951681166887283	0.9996198964143321
-0.4770568124949932	0.9999274383115296
-0.4745968133211136	0.9999814766296148
-0.47213681414723396	0.9998305775063278
-0.46967680379748344	0.9997248694689024
-0.4672168046236038	0.9998514025945444
-0.4647568054497242	0.9998509967866029
-0.4622968062758446	1.0000732755981194
-0.45983680710196495	0.9998959808272717
-0.4573768079280853	0.9997871673772256
-0.4549168087542057	0.9999638370143706
-0.4524568095803261	0.9997597398155912
-0.44999681040644646	0.9997669073247362
-0.44753681123256683	0.9996892041840273
-0.4450768120586872	0.9998645776458043
-0.4426168128848076	0.9998190358543563
-0.44015681371092796	0.99981616128271
-0.43769681453704834	0.9995190590759325
-0.4352368041872978	0.9996163607142639
-0.4327768050134182	0.9996995511761514
-0.4303168058395386	0.9996819637912078
-0.42785680666565895	0.9998097508761271
-0.4253968074917793	0.9997517649997039
-0.4229368083178997	0.9997160919713545
-0.4204768091440201	0.9997026625805588
-0.41801680997014046	0.9997615942187121
-0.41555681079626083	0.9996503166050846
-0.4130968116223812	0.9997237814447086
-0.4106368124485016	0.9997770953221009
-0.40817681327462196	0.999936636187575
-0.40571681410074234	0.9998641612339723
-0.4032568037509918	0.9999736559569836
-0.4007968045771122	0.9998355146662055
-0.3983368054032326	0.9999150709570725
-0.39587680622935295	0.9998798238326525
-0.3934168070554733	0.9998940996600441
-0.3909568078815937	1.0000922127802654
-0.3884968087077141	0.9998882505361937
-0.38603680953383446	0.9997867295450753
-0.38357681035995483	0.999758442268749
-0.3811168111860752	0.9999655033364404
-0.3786568120121956	0.9998693686533318
-0.37619681283831596	0.9999638305679514
-0.37373681366443634	0.9998519529237299
-0.3712768144905567	0.9998223849087436
-0.3688168041408062	0.9998054417951311
-0.3663568049669266	0.9998252073415751
-0.36389680579304695	0.9998190164729699
-0.36143680661916733	0.9997349749439968
-0.3589768074452877	1.000066156465568
-0.3565168082714081	0.9997846842016329
-0.35405680909752846	0.9998526845825034
-0.35159680992364883	0.9996336703106471
-0.3491368107497692	0.9999033197050262
-0.3466768115758896	0.9998337291292996
-0.34421681240200996	1.0001073168800674
-0.34175681322813034	0.9999894609522896
-0.3392968140542507	0.9996650496039551
-0.3368368037045002	0.9998373212526179
-0.3343768045306206	0.999743976786256
-0.33191680535674095	0.9998259576008435
-0.32945680618286133	0.9998103837487127
-0.3269968070089817	0.9997201144470794
-0.3245368078351021	0.9999031690895525
-0.32207680866122246	0.9997357823492468
-0.31961680948734283	0.9998386226713595
-0.3171568103134632	0.9998819673898623
-0.3146968111395836	0.9999696855297566
-0.31223681196570396	0.9999082255265467
-0.30977681279182434	0.9997755029637312
-0.3073168136179447	0.9998156282093141
-0.3048568144440651	0.9998472189745085
-0.3023968040943146	1.0000313462648784
-0.29993680492043495	1.0000695722872794
-0.29747680574655533	0.9998675467156403
-0.2950168065726757	1.0000262750125428
-0.2925568073987961	0.9998885811474191
-0.29009680822491646	0.9998882540428643
-0.28763680905103683	0.9996523808362279
-0.2851768098771572	0.999836132439431
-0.2827168107032776	0.9996887631209247
-0.28025681152939796	0.9998708560662536
-0.27779681235551834	0.9999586466577283
-0.2753368131816387	0.9999757610061818
-0.2728768140077591	0.9997970345572166
-0.2704168036580086	0.9997804431041887
-0.26795680448412895	0.9998643643745277
-0.26549680531024933	0.9995587746504048
-0.2630368061363697	0.9998995119044534
-0.2605768069624901	0.9997260883435543
-0.25811680778861046	0.9999319219918432
-0.25565680861473083	0.9997248206978958
-0.2531968094408512	0.9997478118413139
-0.2507368102669716	0.999898733932933
-0.24827681109309196	0.9997040353204234
-0.24581681191921234	0.9998751422602764
-0.24335681274533272	0.9997126094730543
-0.2408968135714531	0.9998186185126751
-0.23843681439757347	0.9998809739628031
-0.23597680404782295	0.999809595881268
-0.23351680487394333	0.9995081299951588
-0.2310568057000637	0.9999166572171636
-0.22859680652618408	0.999805771421164
-0.22613680735230446	0.9998444698185851
-0.22367680817842484	0.9998576879515089
-0.2212168090045452	0.9998622076742274
-0.2187568098306656	0.9999256441345509
-0.21629681065678596	0.99978104928292
-0.21383681148290634	0.9998206858592585
-0.21137681230902672	0.9999240225483038
-0.2089168131351471	0.9999599546435395
-0.20645681396126747	1.000024044669
-0.20399680361151695	1.000087255268423
-0.20153680443763733	1.0000130157095237
-0.1990768052637577	0.9999533188278817
-0.19661680608987808	0.9998397180760386
-0.19415680691599846	0.9999045375860344
-0.19169680774211884	1.0000061773088975
-0.1892368085682392	0.9999282843400155
-0.1867768093943596	0.9998446050611031
-0.18431681022047997	0.9998508447714443
-0.18185681104660034	1.0000423112828414
-0.17939681187272072	0.9998418922434668
-0.1769368126988411	0.9997505908193429
-0.17447681352496147	0.9999219722196412
-0.17201681435108185	0.999806098005283
-0.16955680400133133	0.9997848076562655
-0.1670968048274517	0.9998591091815342
-0.16463680565357208	0.9999481748045853
-0.16217680647969246	1.0000196899726916
-0.15971680730581284	0.9997384303484017
-0.1572568081319332	0.9998330710062043
-0.1547968089580536	0.9998793691550227
-0.15233680978417397	0.9999214557016081
-0.14987681061029434	0.9997055546513804
-0.14741681143641472	0.9996948587202108
-0.1449568122625351	0.9999449205094697
-0.14249681308865547	0.9998299341895281
-0.14003681391477585	1.0000681468960084
-0.13757680356502533	0.9998071259618242
-0.1351168043911457	1.0000095759593477
-0.13265680521726608	0.9999585876181029
-0.13019680604338646	0.9998986535823176
-0.12773680686950684	0.9996706817270133
-0.1252768076956272	0.9999240505937386
-0.12281680852174759	0.9997867220756709
-0.12035680934786797	0.9998188214763911
-0.11789681017398834	0.9999519339773599
-0.11543681100010872	0.9998601126557997
-0.1129768118262291	0.9997227607837839
-0.11051681265234947	0.9997825704566494
-0.10805681347846985	0.99969657614406
-0.10559681430459023	1.000024383363097
-0.1031368039548397	0.9999296013636122
-0.10067680478096008	0.9998160009802827
-0.09821680560708046	0.9998420579349926
-0.09575680643320084	0.9998391007370292
-0.09329680725932121	1.0000945750180457
-0.09083680808544159	0.9997724396888841
-0.08837680891156197	0.9997835163867242
-0.08591680973768234	0.9999546567863121
-0.08345681056380272	0.9998974975241038
-0.0809968113899231	0.9998769942470344
-0.07853681221604347	0.9995559765265198
-0.07607681304216385	0.9997797841885442
-0.07361681386828423	0.9997544358568093
-0.0711568035185337	0.9999008493893929
-0.06869680434465408	0.9998663571643895
-0.06623680517077446	0.9997052740288966
-0.06377680599689484	0.9995535091166334
-0.06131680682301521	0.999714589927001
-0.05885680764913559	0.9996606140563865
-0.056396808475255966	0.999739335927214
-0.05393680930137634	0.9998632587707156
-0.05147681012749672	0.9996364102132284
-0.049016810953617096	0.9997465649313031
-0.04655681177973747	0.9997557333157158
-0.04409681260585785	1.0000274755708476
-0.041636813431978226	0.9999536870699861
-0.0391768142580986	1.0001347392324509
-0.036716803908348083	0.9997507109112691
-0.03425680473446846	1.000033171135414
-0.03179680556058884	1.0001753063239713
-0.029336806386709213	0.9998206581256839
-0.02687680721282959	1.0000633348943953
-0.024416808038949966	0.9997648024885352
-0.021956808865070343	0.9998195824736015
-0.01949680969119072	0.9998125505486013
-0.017036810517311096	0.9998040948250075
-0.014576811343431473	0.9999029079300467
-0.01211681216955185	0.9997336104343711
-0.009656812995672226	0.999799473248399
-0.0071968138217926025	0.9998691698599974
-0.004736814647912979	0.9998558939314888
-0.0022768042981624603	0.9998614252657015
0.00018319487571716309	0.9999262465189397
0.0026431940495967865	0.9997816674990071
0.00510319322347641	0.9999456042971635
0.007563192397356033	0.9997054600203615
0.010023191571235657	0.9999036822315525
0.01248319074511528	0.9996573909575005
0.014943189918994904	0.9998319909062912
0.017403189092874527	0.9997376459316487
0.01986318826675415	0.9996525908590939
0.022323187440633774	0.9996242539414621
0.024783186614513397	0.9997895043540327
0.02724318578839302	0.9997926406886767
0.02970319613814354	0.9997132353299524
0.03216319531202316	0.9997914654455169
0.034623194485902786	0.9998935178054216
0.03708319365978241	0.9997986630768477
0.03954319283366203	0.9998566085061863
0.042003192007541656	0.9998859529095679
0.04446319118142128	0.9998404876915704
0.0469231903553009	0.9996602288535277
0.04938318952918053	0.9997330946274655
0.05184318870306015	0.9997710939253754
0.054303187876939774	0.9998188002418087
0.0567631870508194	1.000069862650761
0.05922318622469902	0.9999048579368354
0.061683185398578644	0.999770713535155
0.06414319574832916	0.9999512008066762
0.06660319492220879	0.999672126001559
0.06906319409608841	0.9998563115154975
0.07152319326996803	0.999815658774849
0.07398319244384766	0.9997414947465019
0.07644319161772728	0.9995492050112891
0.0789031907916069	0.9998003116103635
0.08136318996548653	0.9997993356581931
0.08382318913936615	0.999716846775842
0.08628318831324577	0.9998265067237534
0.0887431874871254	0.9999440876221695
0.09120318666100502	0.9996242498740787
0.09366318583488464	0.9998692349827419
0.09612319618463516	0.9998999468655198
0.09858319535851479	0.9997901164954942
0.10104319453239441	0.9999124023504463
0.10350319370627403	0.9998862206877038
0.10596319288015366	0.9998764064224679
0.10842319205403328	0.9999316017360746
0.1108831912279129	0.9997315429381246
0.11334319040179253	0.9997968358627967
0.11580318957567215	0.9997176627324159
0.11826318874955177	1.0000548646555332
0.1207231879234314	0.9997236033494896
0.12318318709731102	0.9997246118329753
0.12564318627119064	0.999872329000746
0.12810318544507027	0.9996097000816803
0.13056319579482079	0.9999910824819078
0.1330231949687004	0.9999645707001472
0.13548319414258003	0.9998512951947535
0.13794319331645966	0.9997788134941411
0.14040319249033928	0.999729607789562
0.1428631916642189	0.9997200108069306
0.14532319083809853	0.9997853510583286
0.14778319001197815	0.9998332520007379
0.15024318918585777	0.9999892211473153
0.1527031883597374	0.9999617794134344
0.15516318753361702	0.9998152702045898
0.15762318670749664	0.9998782683905597
0.16008318588137627	0.9998284540109418
0.16254319623112679	0.9998895465037267
0.1650031954050064	0.999887001450275
0.16746319457888603	0.9999676336132229
0.16992319375276566	0.9998857784846248
0.17238319292664528	1.0000763146823894
0.1748431921005249	0.9999222206554759
0.17730319127440453	0.9999225372511716
0.17976319044828415	0.9999106067278376
0.18222318962216377	0.9998632996314096
0.1846831887960434	0.9997313382058912
0.18714318796992302	1.0000455694337478
0.18960318714380264	0.9998444639410796
0.19206318631768227	0.9998466611074079
0.1945231854915619	0.9997598335945435
0.1969831958413124	0.9999880716178655
0.19944319501519203	0.9996998474914203
0.20190319418907166	0.9997653092308347
0.20436319336295128	0.9997734656272823
0.2068231925368309	0.9998029066469618
0.20928319171071053	0.9998099348795
0.21174319088459015	0.9997327593219945
0.21420319005846977	1.000069428402197
0.2166631892323494	0.9996914549433377
0.21912318840622902	0.9999825294930726
0.22158318758010864	0.9997821695342083
0.22404318675398827	0.999837744949921
0.2265031859278679	0.9996409145176919
0.2289631962776184	0.9997790108874762
0.23142319545149803	0.9998988466161027
0.23388319462537766	0.9996609286139965
0.23634319379925728	0.9997556797243918
0.2388031929731369	0.9997815375022422
0.24126319214701653	0.9997922937237026
0.24372319132089615	0.9996050268288689
0.24618319049477577	0.9998544680873184
0.2486431896686554	0.9996815606312375
0.251103188842535	0.9997010190561209
0.25356318801641464	0.999729810426867
0.25602318719029427	0.9996921289446534
0.2584831863641739	0.9998462417851733
0.2609431855380535	0.999415811555964
0.26340319588780403	0.9999318580118495
0.26586319506168365	0.9995856033380125
0.2683231942355633	0.9997227208810008
0.2707831934094429	0.9997207067023245
0.2732431925833225	0.9999159406670479
0.27570319175720215	0.999768996762233
0.27816319093108177	0.9997826149025206
0.2806231901049614	0.9998134986449078
0.283083189278841	0.9998344532836522
0.28554318845272064	0.9999328284331477
0.28800318762660027	0.9997337533586368
0.2904631868004799	0.9996766513010693
0.2929231859743595	0.9998967934459478
0.29538319632411003	0.9997480535069054
0.29784319549798965	0.9998798344109164
0.3003031946718693	0.9997014108663608
0.3027631938457489	0.9997510904290282
0.3052231930196285	0.999843288937532
0.30768319219350815	0.9998216632024985
0.31014319136738777	0.9998112272856162
0.3126031905412674	0.9998280131170467
0.315063189715147	1.000155689306524
0.31752318888902664	0.9998284094641261
0.31998318806290627	1.0000172610001357
0.3224431872367859	0.9998918888006003
0.3249031864106655	0.999793688569175
0.32736318558454514	0.9997971830737303
0.32982319593429565	0.9999250005613157
0.3322831951081753	0.9998296049865382
0.3347431942820549	0.9997485466766228
0.3372031934559345	0.999720113945514
0.33966319262981415	0.9998560488004837
0.34212319180369377	0.9998526475809717
0.3445831909775734	0.9999253839287935
0.347043190151453	0.9998212480918901
0.34950318932533264	0.9998175390821905
0.35196318849921227	0.9998109195509786
0.3544231876730919	0.9999536343723483
0.3568831868469715	0.9998607804286704
0.35934318602085114	0.9997759503438071
0.36180319637060165	0.9995848770115882
0.3642631955444813	0.9996967903050545
0.3667231947183609	0.9998145740977304
0.3691831938922405	0.9997707707115313
0.37164319306612015	1.0000556836198804
0.37410319223999977	0.9997469939211395
0.3765631914138794	0.9998610174687218
0.379023190587759	0.9999220017713962
0.38148318976163864	0.9999067343802899
0.38394318893551826	0.9998692072480205
0.3864031881093979	0.9998650369251232
0.3888631872832775	0.999936704486709
0.39132318645715714	0.9997356110579863
0.39378318563103676	0.9998399881332675
0.3962431959807873	0.999766945094152
0.3987031951546669	0.9998852138546502
0.4011631943285465	1.0000038103645243
0.40362319350242615	1.000063340239366
0.40608319267630577	0.999858168948306
0.4085431918501854	0.999862721205339
0.411003191024065	0.9997671605091665
0.41346319019794464	0.9999849738224262
0.41592318937182426	0.9997764617989086
0.4183831885457039	0.9999404158055273
0.4208431877195835	0.9998178905267991
0.42330318689346313	0.9999736562051191
0.42576318606734276	1.0000253437162354
0.4282231964170933	0.9998317098328082
0.4306831955909729	0.9999836669162967
0.4331431947648525	0.9999350475897819
0.43560319393873215	0.9998321417049673
0.43806319311261177	0.999842942318514
0.4405231922864914	0.999763065860678
0.442983191460371	0.9997548473181409
0.44544319063425064	0.9999333646583269
0.44790318980813026	0.9998192917805798
0.4503631889820099	0.9996793746927444
0.4528231881558895	1.0000738299473253
0.45528318732976913	0.999957387640096
0.45774318650364876	0.9999407472828703
0.4602031856775284	0.9998273057671707
0.4626631960272789	0.9997028177058792
0.4651231952011585	0.9998662131185521
0.46758319437503815	0.9996739036848011
0.47004319354891777	1.000004258001834
0.4725031927227974	0.9998418815589879
0.474963191896677	0.9999967323014496
0.47742319107055664	0.9999300570744826
0.47988319024443626	1.0000571244284144
0.4823431894183159	0.9999106588779597
0.4848031885921955	1.0001106259288228
0.48726318776607513	0.9999138478951528
0.48972318693995476	0.9998812198886957
0.4921831861138344	0.9998286076347856
0.4946431964635849	0.9998279921663372
0.4971031956374645	1.0000666434262444
0.49956319481134415	0.9999433294897995
0.5020231939852238	0.9998094236049213
0.5044831931591034	0.9999774697401882
0.506943192332983	0.9999862220390183
0.5094031915068626	0.9998690753712473
0.5118631906807423	0.9996298143034299
0.5143231898546219	0.9996823363790576
0.5167831890285015	0.999860460995147
0.5192431882023811	0.9998695222356484
0.5217031873762608	0.9996657254898104
0.5241631865501404	0.9997083229933093
0.52662318572402	0.9996373836035433
0.5290831960737705	0.9998171255815576
0.5315431952476501	0.9997574963665383
0.5340031944215298	0.9998908967282052
0.5364631935954094	0.9997207049264888
0.538923192769289	0.9998895622504838
0.5413831919431686	0.9997450149457308
0.5438431911170483	0.9996906444570745
0.5463031902909279	0.9997860927644889
0.5487631894648075	0.99984319848154
0.5512231886386871	0.9996688479756917
0.5536831878125668	0.9997408525773958
0.5561431869864464	0.9998494469257443
0.558603186160326	0.999709451211906
0.5610631853342056	0.999797934804634
0.5635231956839561	0.9997960240423868
0.5659831948578358	0.9999102462403159
0.5684431940317154	0.9998082104575609
0.570903193205595	0.9998464566752578
0.5733631923794746	0.9995206277431985
0.5758231915533543	0.9998035240423535
0.5782831907272339	0.9997925545033303
0.5807431899011135	0.9997287179201707
0.5832031890749931	0.9996220040200913
0.5856631882488728	0.9996941489184125
0.5881231874227524	0.9999064368700067
0.590583186596632	0.9998191042027507
0.5930431857705116	1.0000145758203438
0.5955031961202621	0.9997771621068259
0.5979631952941418	0.9999031718620023
0.6004231944680214	0.9999138576345346
0.602883193641901	0.9998401706729566
0.6053431928157806	0.9998730695090541
0.6078031919896603	1.000121268561411
0.6102631911635399	0.9999492515186847
0.6127231903374195	0.9997992493682855
0.6151831895112991	0.9998740065067794
0.6176431886851788	0.999873111664411
0.6201031878590584	0.9997870032409876
0.622563187032938	0.9998600327008503
0.6250231862068176	0.9999757292620417
0.6274831853806973	0.999801456407748
0.6299431957304478	1.0000271461977148
0.6324031949043274	0.9997761886127532
0.634863194078207	0.9998612178393349
0.6373231932520866	0.9997829126212208
0.6397831924259663	1.000000981203924
0.6422431915998459	0.9998805328217436
0.6447031907737255	0.9998281413549633
0.6471631899476051	0.9999820005775822
0.6496231891214848	0.9999466008645062
0.6520831882953644	1.0000284719903243
0.654543187469244	0.9999745037036587
0.6570031866431236	0.9998281483798442
0.6594631858170033	0.9999277083360409
0.6619231961667538	1.0002075908145316
0.6643831953406334	0.99977042191922
0.666843194514513	0.9999310440373098
0.6693031936883926	0.9997785214877527
0.6717631928622723	0.9998919024419427
0.6742231920361519	0.999843934655054
0.6766831912100315	0.9997505942463988
0.6791431903839111	0.9997429099677158
0.6816031895577908	0.9996867869524159
0.6840631887316704	0.9998001007487965
0.68652318790555	0.9997190078206668
0.6889831870794296	0.9996098428194409
0.6914431862533092	0.9997575826116951
0.6939031854271889	0.999914145269553
0.6963631957769394	0.9997353400797501
0.698823194950819	0.9998505292413116
0.7012831941246986	0.9999151441648797
0.7037431932985783	0.9998825766208852
0.7062031924724579	0.9998873846883652
0.7086631916463375	0.9998391344097122
0.7111231908202171	0.9998988818503712
0.7135831899940968	0.9997221423658403
0.7160431891679764	0.9997692461428949
0.718503188341856	0.9999493651171618
0.7209631875157356	0.9997419532474275
0.7234231866896152	0.9998929101245085
0.7258831858634949	0.999927222803756
0.7283431962132454	0.999933757205846
0.730803195387125	0.9997542892615765
0.7332631945610046	0.9997962907981115
0.7357231937348843	0.9999180767462575
0.7381831929087639	0.9995257077892046
0.7406431920826435	0.9995574221264995
0.7431031912565231	0.9997413234586497
0.7455631904304028	0.9998851197536797
0.7480231896042824	0.9998440967683953
0.750483188778162	0.9997598744157546
0.7529431879520416	0.999769704557181
0.7554031871259212	0.9997482654249845
0.7578631862998009	0.9996507231447184
0.7603231854736805	0.9998517457740047
0.762783195823431	0.9997872996516635
0.7652431949973106	0.9998148777359845
0.7677031941711903	0.999785594055034
0.7701631933450699	0.999906172169225
0.7726231925189495	0.9998605818525422
0.7750831916928291	0.9995552421698711
0.7775431908667088	0.9997176346305411
0.7800031900405884	0.9996967491833322
0.782463189214468	0.9997674498065995
0.7849231883883476	0.9998901564393736
0.7873831875622272	0.9997912765570672
0.7898431867361069	0.9995867166737665
0.7923031859099865	0.9997742368375127
0.794763196259737	0.9995528953233989
0.7972231954336166	0.9999542972519809
0.7996831946074963	0.9996288553634084
0.8021431937813759	0.9997044235163806
0.8046031929552555	0.9998480275441435
0.8070631921291351	0.9997462376689877
0.8095231913030148	0.9996893138084901
0.8119831904768944	0.9998139188031612
0.814443189650774	0.9999964867905171
0.8169031888246536	0.9999168442278134
0.8193631879985332	1.0000495233118105
0.8218231871724129	0.99983595904048
0.8242831863462925	0.9997108051027255
0.8267431855201721	0.999797173310012
0.8292031958699226	0.9995781888056089
0.8316631950438023	0.9997758258095254
0.8341231942176819	0.9998155664648036
0.8365831933915615	0.9998183155139064
0.8390431925654411	0.9998892604428362
0.8415031917393208	0.9999035475822529
0.8439631909132004	0.9997590375510331
0.84642319008708	0.9998276571668537
0.8488831892609596	0.9999332458212637
0.8513431884348392	0.9996316999836595
0.8538031876087189	0.9996912155909295
0.8562631867825985	0.9998820218336366
0.8587231859564781	0.9998789374008219
0.8611831963062286	0.99984997350507
0.8636431954801083	0.9999579301288278
0.8661031946539879	1.0000723221599583
0.8685631938278675	0.9998429111267206
0.8710231930017471	0.9997401566402614
0.8734831921756268	0.9997736221759679
0.8759431913495064	0.9998533704838175
0.878403190523386	0.9999585561969145
0.8808631896972656	0.9998669397544511
0.8833231888711452	0.9998998151495564
0.8857831880450249	0.9998864796404257
0.8882431872189045	0.9999735085837953
0.8907031863927841	0.999852226895165
0.8931631855666637	0.9999097874913108
0.8956231959164143	0.9997111480078925
0.8980831950902939	1.0000219482044783
0.9005431942641735	0.999810571364645
0.9030031934380531	0.9999256078576882
0.9054631926119328	0.9999784146298657
0.9079231917858124	0.9999291417215449
0.910383190959692	1.0000953079940353
0.9128431901335716	1.000009055466076
0.9153031893074512	0.9999788558791927
0.9177631884813309	0.9999525719281377
0.9202231876552105	0.9999959085163901
0.9226831868290901	1.000038256236898
0.9251431860029697	0.9998604088605488
0.9276031963527203	1.0001432088109228
0.9300631955265999	0.999900569316653
0.9325231947004795	0.999794709643119
0.9349831938743591	1.0000250480889936
0.9374431930482388	1.000037878953962
0.9399031922221184	0.9998770336932656
0.942363191395998	0.9998969160386179
0.9448231905698776	0.9998965844944174
0.9472831897437572	1.0000012982837725
0.9497431889176369	1.0001641546738362
0.9522031880915165	1.0000920322019
0.9546631872653961	1.0000390382020032
0.9571231864392757	1.0002439327792247
0.9595831856131554	1.000164997050611
0.9620431959629059	1.0001316283513628
0.9645031951367855	1.0003254311589664
0.9669631943106651	1.0003162087003559
0.9694231934845448	1.0002869658910014
0.9718831926584244	1.0002865562660597
0.974343191832304	1.0003847654565616
0.9768031910061836	1.0004157572886292
0.9792631901800632	1.0004152976233054
0.9817231893539429	1.0002930523414753
0.9841831885278225	1.000368287685615
0.9866431877017021	1.0004938477475025
0.9891031868755817	1.0003984513772985
0.9915631860494614	1.0005360763875808
0.9940231963992119	1.0005728935025737
0.9964831955730915	1.0005078742373663
0.9989431947469711	1.000357330213582
1.0014031939208508	1.0005093705497234
1.0038631930947304	1.000480891421327
1.00632319226861	1.0006174417749616
1.0087831914424896	1.0004233297444185
1.0112431906163692	1.0004580821857
1.0137031897902489	1.0005580310282634
1.0161631889641285	1.0005918278430372
1.0186231881380081	1.0005053289896344
1.0210831873118877	1.000751386799098
1.0235431864857674	1.000608201003771
1.026003185659647	1.0006810259523484
1.0284631960093975	1.000812074445452
1.0309231951832771	1.0005898441584151
1.0333831943571568	1.0006302342687021
1.0358431935310364	1.000757535452749
1.038303192704916	1.000564586311412
1.0407631918787956	1.0006381326785885
1.0432231910526752	1.0006805306294093
1.0456831902265549	1.0006696387235565
1.0481431894004345	1.0007370873258394
1.0506031885743141	1.0007351313372885
1.0530631877481937	1.0008621535032607
1.0555231869220734	1.0009134811648808
1.057983186095953	1.0006440095446696
1.0604431964457035	1.0008627521383178
1.0629031956195831	1.000880232305787
1.0653631947934628	1.0008436065346953
1.0678231939673424	1.0008101679061365
1.070283193141222	1.000686520483476
1.0727431923151016	1.0005749072170205
1.0752031914889812	1.0007373336973167
1.0776631906628609	1.0006930013408355
1.0801231898367405	1.0007370654491328
1.0825831890106201	1.0007993873098708
1.0850431881844997	1.0011221491062567
1.0875031873583794	1.0007194344364176
1.089963186532259	1.001114186429847
1.0924231857061386	1.000721796103324
1.0948831960558891	1.0007021036150348
1.0973431952297688	1.0008733902285156
1.0998031944036484	1.0009302340283825
1.102263193577528	1.0006870432457737
1.1047231927514076	1.0009186901964868
1.1071831919252872	1.0009187431253583
[truncated: 691 more rows]
